# Supplementary material for: Unraveling the Multilayered Regulatory Networks of miRNAs and PhasiRNAs in Ginkgo biloba
Source: Plants (Basel). 2025 May 29;14(11):1650. doi: 10.3390/plants14111650 (PMC12158005; doi:10.3390/plants14111650)
Supplement: Supplementary file 1 [file plants-14-01650-s001.zip]

Archive with 5 entries (5 files):
- Supplementary Figure S1.tif
- Supplementary Figure S2.tif
- Supplementary Figure S3.tif
- Supplementary Figure S4.tif
- Supplementary Tables.xlsx
