# Supplementary material for: Unraveling the Multilayered Regulatory Networks of miRNAs and PhasiRNAs in Ginkgo biloba
Source: Plants (Basel). 2025 May 29;14(11):1650. doi: 10.3390/plants14111650 (PMC12158005; doi:10.3390/plants14111650)
Supplement: Supplementary file 1 [file plants-14-01650-s001.zip › Supplementary Tables.xlsx]

## Sheet: Table S1
Table S1. sRNA-Seq and RNA-seq data collections.
	small RNA Library																Transcriptomic Library
Batch	ID	Tissue	Clean_Reads	Unannotated_Reads	Mapped_Reads	BioSample	Bases	Bytes	Experiment	Run	Sample Information	Sample cv.	Source Study	RNA Extraction Method	NGS Library Preparation	Sequencing Platform	ID	Tissue	Clean_Reads	Uniquely mapped reads	Uniquely mapped reads %	BioSample	Bases	Bytes	Experiment	Run	Sample Information	Source Study	RNA Extraction Method	NGS Library Preparation	Sequencing Platform
1. (this study)	leaf1_1	leaf_Xinjiang	1619732	70772(4.37%)	1548960(95.63%)	SAMN31807465	528.93Mb	150.94Mb	SRX18323230	SRR22352256	Ginkgo biloba leaves were collected from 2-year-old clonally propagated (grafted) trees grown at three different experimental sites, with three replicates at each site	G. biloba cv. ‘Jiafoshou’		Total RNA was extracted from nine freeze-dried leaf samples using the Trizol re-agent kit (Invitrogen, Carlsbad, CA, USA), following the manufacturer’s protocol	The small RNA sequencing library was prepared using the TruSeq Small RNA Sample Prep Kits (Illumina, San Diego, USA).	Illumina HiSeq 2500	leaf1_1A	leaf_Xinjiang	37473128	33873639	90.39	SAMN15663432	8.30 G	2.55 Gb	SRX8841764	SRR12342063	Ginkgo biloba leaves were collected from 2-year-old clonally propagated (grafted) trees grown at three different experimental sites, with three replicates at each site		Total RNA was extracted from nine freeze-dried leaf samples using the Trizol re-agent kit (Invitrogen, Carlsbad, CA, USA), following the manufacturer’s protocol	After quality control, qualified RNA (or polyA+ RNA) undergoes first-strand cDNA synthesis using SMARTer PCR cDNA Synthesis Kit. SMARTScribe Reverse Transcriptase adds SMART oligonucleotides to the 5' end of mRNA. Terminal transferase activity then adds several extra bases to the 3' end of cDNA, serving as binding sites for oligo synthesis. This extends the first cDNA strand to the oligo's end, c…	Illumina HiSeq 2000
																	leaf1_1B	leaf_Xinjiang				SAMN15663431	7.29 G	2.23 Gb	SRX8841763	SRR12342064	Ginkgo biloba leaves were collected from 2-year-old clonally propagated (grafted) trees grown at three different experimental sites, with three replicates at each site		Total RNA was extracted from nine freeze-dried leaf samples using the Trizol re-agent kit (Invitrogen, Carlsbad, CA, USA), following the manufacturer’s protocol	After quality control, qualified RNA (or polyA+ RNA) undergoes first-strand cDNA synthesis using SMARTer PCR cDNA Synthesis Kit. SMARTScribe Reverse Transcriptase adds SMART oligonucleotides to the 5' end of mRNA. Terminal transferase activity then adds several extra bases to the 3' end of cDNA, serving as binding sites for oligo synthesis. This extends the first cDNA strand to the oligo's end, c…	Illumina HiSeq 2000
	leaf1_2	leaf_Xinjiang	1621215	61031(3.76%)	1560184(96.24%)	SAMN31807464	454.51Mb	134.67Mb	SRX18323229	SRR22352257	Ginkgo biloba leaves were collected from 2-year-old clonally propagated (grafted) trees grown at three different experimental sites, with three replicates at each site	G. biloba cv. ‘Jiafoshou’		Total RNA was extracted from nine freeze-dried leaf samples using the Trizol re-agent kit (Invitrogen, Carlsbad, CA, USA), following the manufacturer’s protocol	The small RNA sequencing library was prepared using the TruSeq Small RNA Sample Prep Kits (Illumina, San Diego, USA).	Illumina HiSeq 2500	leaf1_2A	leaf_Xinjiang	38597536	33942731	87.94	SAMN15663430	7.53 G	2.39 Gb	SRX8841762	SRR12342065	Ginkgo biloba leaves were collected from 2-year-old clonally propagated (grafted) trees grown at three different experimental sites, with three replicates at each site		Total RNA was extracted from nine freeze-dried leaf samples using the Trizol re-agent kit (Invitrogen, Carlsbad, CA, USA), following the manufacturer’s protocol	After quality control, qualified RNA (or polyA+ RNA) undergoes first-strand cDNA synthesis using SMARTer PCR cDNA Synthesis Kit. SMARTScribe Reverse Transcriptase adds SMART oligonucleotides to the 5' end of mRNA. Terminal transferase activity then adds several extra bases to the 3' end of cDNA, serving as binding sites for oligo synthesis. This extends the first cDNA strand to the oligo's end, c…	Illumina HiSeq 2000
																	leaf1_2B	leaf_Xinjiang				SAMN15663429	6.90 G	2.16 Gb	SRX8841761	SRR12342066	Ginkgo biloba leaves were collected from 2-year-old clonally propagated (grafted) trees grown at three different experimental sites, with three replicates at each site		Total RNA was extracted from nine freeze-dried leaf samples using the Trizol re-agent kit (Invitrogen, Carlsbad, CA, USA), following the manufacturer’s protocol	After quality control, qualified RNA (or polyA+ RNA) undergoes first-strand cDNA synthesis using SMARTer PCR cDNA Synthesis Kit. SMARTScribe Reverse Transcriptase adds SMART oligonucleotides to the 5' end of mRNA. Terminal transferase activity then adds several extra bases to the 3' end of cDNA, serving as binding sites for oligo synthesis. This extends the first cDNA strand to the oligo's end, c…	Illumina HiSeq 2000
	leaf1_3	leaf_Xinjiang	1494017	52288(3.5%)	1441729(96.5%)	SAMN31807463	497.46Mb	141.46Mb	SRX18323228	SRR22352258	Ginkgo biloba leaves were collected from 2-year-old clonally propagated (grafted) trees grown at three different experimental sites, with three replicates at each site	G. biloba cv. ‘Jiafoshou’		Total RNA was extracted from nine freeze-dried leaf samples using the Trizol re-agent kit (Invitrogen, Carlsbad, CA, USA), following the manufacturer’s protocol	The small RNA sequencing library was prepared using the TruSeq Small RNA Sample Prep Kits (Illumina, San Diego, USA).	Illumina HiSeq 2500	leaf1_3A	leaf_Xinjiang	33725483	30117472	89.3	SAMN15663428	7.34 G	2.20 Gb	SRX8841760	SRR12342067	Ginkgo biloba leaves were collected from 2-year-old clonally propagated (grafted) trees grown at three different experimental sites, with three replicates at each site		Total RNA was extracted from nine freeze-dried leaf samples using the Trizol re-agent kit (Invitrogen, Carlsbad, CA, USA), following the manufacturer’s protocol	After quality control, qualified RNA (or polyA+ RNA) undergoes first-strand cDNA synthesis using SMARTer PCR cDNA Synthesis Kit. SMARTScribe Reverse Transcriptase adds SMART oligonucleotides to the 5' end of mRNA. Terminal transferase activity then adds several extra bases to the 3' end of cDNA, serving as binding sites for oligo synthesis. This extends the first cDNA strand to the oligo's end, c…	Illumina HiSeq 2000
																	leaf1_3B	leaf_Xinjiang				SAMN15663427	8.00 G	2.55 Gb	SRX8841759	SRR12342068	Ginkgo biloba leaves were collected from 2-year-old clonally propagated (grafted) trees grown at three different experimental sites, with three replicates at each site		Total RNA was extracted from nine freeze-dried leaf samples using the Trizol re-agent kit (Invitrogen, Carlsbad, CA, USA), following the manufacturer’s protocol	After quality control, qualified RNA (or polyA+ RNA) undergoes first-strand cDNA synthesis using SMARTer PCR cDNA Synthesis Kit. SMARTScribe Reverse Transcriptase adds SMART oligonucleotides to the 5' end of mRNA. Terminal transferase activity then adds several extra bases to the 3' end of cDNA, serving as binding sites for oligo synthesis. This extends the first cDNA strand to the oligo's end, c…	Illumina HiSeq 2000
	leaf2_1	leaf_Yunnan	1195455	100127(8.38%)	1095328(91.62%)	SAMN31807462	437.88Mb	129.48Mb	SRX18323227	SRR22352259	Ginkgo biloba leaves were collected from 2-year-old clonally propagated (grafted) trees grown at three different experimental sites, with three replicates at each site	G. biloba cv. ‘Jiafoshou’		Total RNA was extracted from nine freeze-dried leaf samples using the Trizol re-agent kit (Invitrogen, Carlsbad, CA, USA), following the manufacturer’s protocol	The small RNA sequencing library was prepared using the TruSeq Small RNA Sample Prep Kits (Illumina, San Diego, USA).	Illumina HiSeq 2500	leaf2_1A	leaf_Yunnan	36790481	25581720	69.53	SAMN15663426	7.47 G	2.38 Gb	SRX8841776	SRR12342051	Ginkgo biloba leaves were collected from 2-year-old clonally propagated (grafted) trees grown at three different experimental sites, with three replicates at each site		Total RNA was extracted from nine freeze-dried leaf samples using the Trizol re-agent kit (Invitrogen, Carlsbad, CA, USA), following the manufacturer’s protocol	After quality control, qualified RNA (or polyA+ RNA) undergoes first-strand cDNA synthesis using SMARTer PCR cDNA Synthesis Kit. SMARTScribe Reverse Transcriptase adds SMART oligonucleotides to the 5' end of mRNA. Terminal transferase activity then adds several extra bases to the 3' end of cDNA, serving as binding sites for oligo synthesis. This extends the first cDNA strand to the oligo's end, c…	Illumina HiSeq 2000
																	leaf2_1B	leaf_Yunnan				SAMN15663425	6.46 G	2.03 Gb	SRX8841775	SRR12342052	Ginkgo biloba leaves were collected from 2-year-old clonally propagated (grafted) trees grown at three different experimental sites, with three replicates at each site		Total RNA was extracted from nine freeze-dried leaf samples using the Trizol re-agent kit (Invitrogen, Carlsbad, CA, USA), following the manufacturer’s protocol	After quality control, qualified RNA (or polyA+ RNA) undergoes first-strand cDNA synthesis using SMARTer PCR cDNA Synthesis Kit. SMARTScribe Reverse Transcriptase adds SMART oligonucleotides to the 5' end of mRNA. Terminal transferase activity then adds several extra bases to the 3' end of cDNA, serving as binding sites for oligo synthesis. This extends the first cDNA strand to the oligo's end, c…	Illumina HiSeq 2000
	leaf2_2	leaf_Yunnan	1462835	91048(6.22%)	1371787(93.78%)	SAMN31807461	593.26Mb	176.76Mb	SRX18323226	SRR22352260	Ginkgo biloba leaves were collected from 2-year-old clonally propagated (grafted) trees grown at three different experimental sites, with three replicates at each site	G. biloba cv. ‘Jiafoshou’		Total RNA was extracted from nine freeze-dried leaf samples using the Trizol re-agent kit (Invitrogen, Carlsbad, CA, USA), following the manufacturer’s protocol	The small RNA sequencing library was prepared using the TruSeq Small RNA Sample Prep Kits (Illumina, San Diego, USA).	Illumina HiSeq 2500	leaf2_2A	leaf_Yunnan	27396199	21506361	78.5	SAMN15663424	7.39 G	2.35 Gb	SRX8841772	SRR12342055	Ginkgo biloba leaves were collected from 2-year-old clonally propagated (grafted) trees grown at three different experimental sites, with three replicates at each site		Total RNA was extracted from nine freeze-dried leaf samples using the Trizol re-agent kit (Invitrogen, Carlsbad, CA, USA), following the manufacturer’s protocol	After quality control, qualified RNA (or polyA+ RNA) undergoes first-strand cDNA synthesis using SMARTer PCR cDNA Synthesis Kit. SMARTScribe Reverse Transcriptase adds SMART oligonucleotides to the 5' end of mRNA. Terminal transferase activity then adds several extra bases to the 3' end of cDNA, serving as binding sites for oligo synthesis. This extends the first cDNA strand to the oligo's end, c…	Illumina HiSeq 2000
																	leaf2_2B	leaf_Yunnan				SAMN15663423	7.87 G	2.42 Gb	SRX8841771	SRR12342056	Ginkgo biloba leaves were collected from 2-year-old clonally propagated (grafted) trees grown at three different experimental sites, with three replicates at each site		Total RNA was extracted from nine freeze-dried leaf samples using the Trizol re-agent kit (Invitrogen, Carlsbad, CA, USA), following the manufacturer’s protocol	After quality control, qualified RNA (or polyA+ RNA) undergoes first-strand cDNA synthesis using SMARTer PCR cDNA Synthesis Kit. SMARTScribe Reverse Transcriptase adds SMART oligonucleotides to the 5' end of mRNA. Terminal transferase activity then adds several extra bases to the 3' end of cDNA, serving as binding sites for oligo synthesis. This extends the first cDNA strand to the oligo's end, c…	Illumina HiSeq 2000
	leaf2_3	leaf_Yunnan	1146000	59383(5.18%)	1086617(94.82%)	SAMN31807460	579.16Mb	168.79Mb	SRX18323225	SRR22352261	Ginkgo biloba leaves were collected from 2-year-old clonally propagated (grafted) trees grown at three different experimental sites, with three replicates at each site	G. biloba cv. ‘Jiafoshou’		Total RNA was extracted from nine freeze-dried leaf samples using the Trizol re-agent kit (Invitrogen, Carlsbad, CA, USA), following the manufacturer’s protocol	The small RNA sequencing library was prepared using the TruSeq Small RNA Sample Prep Kits (Illumina, San Diego, USA).	Illumina HiSeq 2500	leaf2_3A	leaf_Yunnan	41349147	34438145	83.29	SAMN15663422	8.38 G	2.58 Gb	SRX8841770	SRR12342057	Ginkgo biloba leaves were collected from 2-year-old clonally propagated (grafted) trees grown at three different experimental sites, with three replicates at each site		Total RNA was extracted from nine freeze-dried leaf samples using the Trizol re-agent kit (Invitrogen, Carlsbad, CA, USA), following the manufacturer’s protocol	After quality control, qualified RNA (or polyA+ RNA) undergoes first-strand cDNA synthesis using SMARTer PCR cDNA Synthesis Kit. SMARTScribe Reverse Transcriptase adds SMART oligonucleotides to the 5' end of mRNA. Terminal transferase activity then adds several extra bases to the 3' end of cDNA, serving as binding sites for oligo synthesis. This extends the first cDNA strand to the oligo's end, c…	Illumina HiSeq 2000
																	leaf2_3B	leaf_Yunnan				SAMN15663421	7.25 G	2.23 Gb	SRX8841769	SRR12342058	Ginkgo biloba leaves were collected from 2-year-old clonally propagated (grafted) trees grown at three different experimental sites, with three replicates at each site		Total RNA was extracted from nine freeze-dried leaf samples using the Trizol re-agent kit (Invitrogen, Carlsbad, CA, USA), following the manufacturer’s protocol	After quality control, qualified RNA (or polyA+ RNA) undergoes first-strand cDNA synthesis using SMARTer PCR cDNA Synthesis Kit. SMARTScribe Reverse Transcriptase adds SMART oligonucleotides to the 5' end of mRNA. Terminal transferase activity then adds several extra bases to the 3' end of cDNA, serving as binding sites for oligo synthesis. This extends the first cDNA strand to the oligo's end, c…	Illumina HiSeq 2000
	leaf3_1	leaf_Jiangsu	1678880	68400(4.07%)	1610480(95.93%)	SAMN31807459	550.89Mb	156.66Mb	SRX18323224	SRR22352262	Ginkgo biloba leaves were collected from 2-year-old clonally propagated (grafted) trees grown at three different experimental sites, with three replicates at each site	G. biloba cv. ‘Jiafoshou’		Total RNA was extracted from nine freeze-dried leaf samples using the Trizol re-agent kit (Invitrogen, Carlsbad, CA, USA), following the manufacturer’s protocol	The small RNA sequencing library was prepared using the TruSeq Small RNA Sample Prep Kits (Illumina, San Diego, USA).	Illumina HiSeq 2500	leaf3_1A	leaf_Jiangsu	33554301	27301302	81.36	SAMN15663420	6.66 G	2.12 Gb	SRX8841768	SRR12342059	Ginkgo biloba leaves were collected from 2-year-old clonally propagated (grafted) trees grown at three different experimental sites, with three replicates at each site		Total RNA was extracted from nine freeze-dried leaf samples using the Trizol re-agent kit (Invitrogen, Carlsbad, CA, USA), following the manufacturer’s protocol	After quality control, qualified RNA (or polyA+ RNA) undergoes first-strand cDNA synthesis using SMARTer PCR cDNA Synthesis Kit. SMARTScribe Reverse Transcriptase adds SMART oligonucleotides to the 5' end of mRNA. Terminal transferase activity then adds several extra bases to the 3' end of cDNA, serving as binding sites for oligo synthesis. This extends the first cDNA strand to the oligo's end, c…	Illumina HiSeq 2000
																	leaf3_1B	leaf_Jiangsu				SAMN15663419	7.01 G	2.11 Gb	SRX8841767	SRR12342060	Ginkgo biloba leaves were collected from 2-year-old clonally propagated (grafted) trees grown at three different experimental sites, with three replicates at each site		Total RNA was extracted from nine freeze-dried leaf samples using the Trizol re-agent kit (Invitrogen, Carlsbad, CA, USA), following the manufacturer’s protocol	After quality control, qualified RNA (or polyA+ RNA) undergoes first-strand cDNA synthesis using SMARTer PCR cDNA Synthesis Kit. SMARTScribe Reverse Transcriptase adds SMART oligonucleotides to the 5' end of mRNA. Terminal transferase activity then adds several extra bases to the 3' end of cDNA, serving as binding sites for oligo synthesis. This extends the first cDNA strand to the oligo's end, c…	Illumina HiSeq 2000
	leaf3_2	leaf_Jiangsu	1533377	68620(4.48%)	1464757(95.52%)	SAMN31807458	603.15Mb	173.27Mb	SRX18323223	SRR22352263	Ginkgo biloba leaves were collected from 2-year-old clonally propagated (grafted) trees grown at three different experimental sites, with three replicates at each site	G. biloba cv. ‘Jiafoshou’		Total RNA was extracted from nine freeze-dried leaf samples using the Trizol re-agent kit (Invitrogen, Carlsbad, CA, USA), following the manufacturer’s protocol	The small RNA sequencing library was prepared using the TruSeq Small RNA Sample Prep Kits (Illumina, San Diego, USA).	Illumina HiSeq 2500	leaf3_2A	leaf_Jiangsu	29753393	24437619	82.13	SAMN15663418	6.40 G	2.03 Gb	SRX8841766	SRR12342061	Ginkgo biloba leaves were collected from 2-year-old clonally propagated (grafted) trees grown at three different experimental sites, with three replicates at each site		Total RNA was extracted from nine freeze-dried leaf samples using the Trizol re-agent kit (Invitrogen, Carlsbad, CA, USA), following the manufacturer’s protocol	After quality control, qualified RNA (or polyA+ RNA) undergoes first-strand cDNA synthesis using SMARTer PCR cDNA Synthesis Kit. SMARTScribe Reverse Transcriptase adds SMART oligonucleotides to the 5' end of mRNA. Terminal transferase activity then adds several extra bases to the 3' end of cDNA, serving as binding sites for oligo synthesis. This extends the first cDNA strand to the oligo's end, c…	Illumina HiSeq 2000
																	leaf3_2B	leaf_Jiangsu				SAMN15663417	7.14 G	2.25 Gb	SRX8841765	SRR12342062	Ginkgo biloba leaves were collected from 2-year-old clonally propagated (grafted) trees grown at three different experimental sites, with three replicates at each site		Total RNA was extracted from nine freeze-dried leaf samples using the Trizol re-agent kit (Invitrogen, Carlsbad, CA, USA), following the manufacturer’s protocol	After quality control, qualified RNA (or polyA+ RNA) undergoes first-strand cDNA synthesis using SMARTer PCR cDNA Synthesis Kit. SMARTScribe Reverse Transcriptase adds SMART oligonucleotides to the 5' end of mRNA. Terminal transferase activity then adds several extra bases to the 3' end of cDNA, serving as binding sites for oligo synthesis. This extends the first cDNA strand to the oligo's end, c…	Illumina HiSeq 2000
	leaf3_3	leaf_Jiangsu	1410060	62649(4.44%)	1347411(95.56%)	SAMN31807457	570.9Mb	166.83Mb	SRX18323222	SRR22352264	Ginkgo biloba leaves were collected from 2-year-old clonally propagated (grafted) trees grown at three different experimental sites, with three replicates at each site	G. biloba cv. ‘Jiafoshou’		Total RNA was extracted from nine freeze-dried leaf samples using the Trizol re-agent kit (Invitrogen, Carlsbad, CA, USA), following the manufacturer’s protocol	The small RNA sequencing library was prepared using the TruSeq Small RNA Sample Prep Kits (Illumina, San Diego, USA).	Illumina HiSeq 2500	leaf3_3A	leaf_Jiangsu	31227948	26163882	83.78	SAMN15663416	6.60 G	1.91 Gb	SRX8841774	SRR12342053	Ginkgo biloba leaves were collected from 2-year-old clonally propagated (grafted) trees grown at three different experimental sites, with three replicates at each site		Total RNA was extracted from nine freeze-dried leaf samples using the Trizol re-agent kit (Invitrogen, Carlsbad, CA, USA), following the manufacturer’s protocol	After quality control, qualified RNA (or polyA+ RNA) undergoes first-strand cDNA synthesis using SMARTer PCR cDNA Synthesis Kit. SMARTScribe Reverse Transcriptase adds SMART oligonucleotides to the 5' end of mRNA. Terminal transferase activity then adds several extra bases to the 3' end of cDNA, serving as binding sites for oligo synthesis. This extends the first cDNA strand to the oligo's end, c…	Illumina HiSeq 2000
																	leaf3_3B	leaf_Jiangsu				SAMN15663415	5.97 G	1.87 Gb	SRX8841773	SRR12342054	Ginkgo biloba leaves were collected from 2-year-old clonally propagated (grafted) trees grown at three different experimental sites, with three replicates at each site		Total RNA was extracted from nine freeze-dried leaf samples using the Trizol re-agent kit (Invitrogen, Carlsbad, CA, USA), following the manufacturer’s protocol	After quality control, qualified RNA (or polyA+ RNA) undergoes first-strand cDNA synthesis using SMARTer PCR cDNA Synthesis Kit. SMARTScribe Reverse Transcriptase adds SMART oligonucleotides to the 5' end of mRNA. Terminal transferase activity then adds several extra bases to the 3' end of cDNA, serving as binding sites for oligo synthesis. This extends the first cDNA strand to the oligo's end, c…	Illumina HiSeq 2000
2	OS1	ovulate strobilus	5366603	57896(1.08%)	5308707(98.92%)	SAMN13317963	942.34 M	287.62 Mb	SRX7171675	SRR10481965	Samples were collected from 32-year-old Ginkgo biloba cv. 'Jiafoshou' trees grown in the Ginkgo Garden of Yangtze University, China (30.35 °N, 112.14 °E), under uniform growth conditions	G. biloba cv. ‘Jiafoshou’	Analyzed miRNA expression profiles from male and female strobili, identified miRNA-mRNA regulatory pairs, and explored their potential roles in hormone signaling and developmental pathways	MiniBEST Universal RNA Extraction Kit (TakaRa, Dalian)	Total RNA was extracted using the MiniBEST Universal RNA Extraction Kit (TakaRa, Dalian, China). Small RNA libraries were prepared using the Small RNA Library Prep Kit. Briefly, T4 RNA Ligase 1 and T4 RNA Ligase 2 (truncated) were used to ligate the 3′-SR and 5′-SR adaptors, followed by reverse transcription to synthesize the first strand and PCR amplification. Fragments were screened using PAGE …	Illumina HiSeq 4000	OS1	ovulate strobilus	20278458	16884636	83.26	SAMN13316180	6.20 G	1.82 Gb	SRX7169576	SRR10479782	Samples were collected from 32-year-old Ginkgo biloba cv. 'Jiafoshou' trees grown in the Ginkgo Garden of Yangtze University, China (30.35 °N, 112.14 °E), under uniform growth conditions	Analyzed miRNA expression profiles from male and female strobili, identified miRNA-mRNA regulatory pairs, and explored their potential roles in hormone signaling and developmental pathways	MiniBEST Universal RNA Extraction Kit (TakaRa, Dalian)	The RNA-seq libraries were constructed using NEBNext® Ultra™ RNA Library Prep kit (NEB, E7530L, USA) according to the kit instruction	Illumina HiSeq 4000
https://www.pnas.org/doi/full/10.1073/pnas.1916548117	OS2	ovulate strobilus	6586860	69520(1.06%)	6517340(98.94%)	SAMN13317963	1.21 G	380.60 Mb	SRX7171674	SRR10481966	Samples were collected from 32-year-old Ginkgo biloba cv. 'Jiafoshou' trees grown in the Ginkgo Garden of Yangtze University, China (30.35 °N, 112.15 °E), under uniform growth conditions	G. biloba cv. ‘Jiafoshou’	Analyzed miRNA expression profiles from male and female strobili, identified miRNA-mRNA regulatory pairs, and explored their potential roles in hormone signaling and developmental pathways	MiniBEST Universal RNA Extraction Kit (TakaRa, Dalian)	Total RNA was extracted using the MiniBEST Universal RNA Extraction Kit (TakaRa, Dalian, China). Small RNA libraries were prepared using the Small RNA Library Prep Kit. Briefly, T4 RNA Ligase 1 and T4 RNA Ligase 2 (truncated) were used to ligate the 3′-SR and 5′-SR adaptors, followed by reverse transcription to synthesize the first strand and PCR amplification. Fragments were screened using PAGE …	Illumina HiSeq 4000	OS2	ovulate strobilus	22881002	18770483	82.04	SAMN13316180	7.00 G	2.05 Gb	SRX7169575	SRR10479783	Samples were collected from 32-year-old Ginkgo biloba cv. 'Jiafoshou' trees grown in the Ginkgo Garden of Yangtze University, China (30.35 °N, 112.15 °E), under uniform growth conditions	Analyzed miRNA expression profiles from male and female strobili, identified miRNA-mRNA regulatory pairs, and explored their potential roles in hormone signaling and developmental pathways	MiniBEST Universal RNA Extraction Kit (TakaRa, Dalian)	The RNA-seq libraries were constructed using NEBNext® Ultra™ RNA Library Prep kit (NEB, E7530L, USA) according to the kit instruction	Illumina HiSeq 4000
	FB1	female buds	5747598	67703(1.18%)	5679895(98.82%)	SAMN13317962	1.02 G	320.56 Mb	SRX7171673	SRR10481967	Samples were collected from 32-year-old Ginkgo biloba cv. 'Jiafoshou' trees grown in the Ginkgo Garden of Yangtze University, China (30.35 °N, 112.16 °E), under uniform growth conditions	G. biloba cv. ‘Jiafoshou’	Analyzed miRNA expression profiles from male and female strobili, identified miRNA-mRNA regulatory pairs, and explored their potential roles in hormone signaling and developmental pathways	MiniBEST Universal RNA Extraction Kit (TakaRa, Dalian)	Total RNA was extracted using the MiniBEST Universal RNA Extraction Kit (TakaRa, Dalian, China). Small RNA libraries were prepared using the Small RNA Library Prep Kit. Briefly, T4 RNA Ligase 1 and T4 RNA Ligase 2 (truncated) were used to ligate the 3′-SR and 5′-SR adaptors, followed by reverse transcription to synthesize the first strand and PCR amplification. Fragments were screened using PAGE …	Illumina HiSeq 4000	FB1	female buds	22970876	18530028	80.67	SAMN13316179	7.06 G	2.10 Gb	SRX7169574	SRR10479784	Samples were collected from 32-year-old Ginkgo biloba cv. 'Jiafoshou' trees grown in the Ginkgo Garden of Yangtze University, China (30.35 °N, 112.16 °E), under uniform growth conditions	Analyzed miRNA expression profiles from male and female strobili, identified miRNA-mRNA regulatory pairs, and explored their potential roles in hormone signaling and developmental pathways	MiniBEST Universal RNA Extraction Kit (TakaRa, Dalian)	The RNA-seq libraries were constructed using NEBNext® Ultra™ RNA Library Prep kit (NEB, E7530L, USA) according to the kit instruction	Illumina HiSeq 4000
	FB2	female buds	6104256	81517(1.34%)	6022739(98.66%)	SAMN13317962	1.05 G	322.51 Mb	SRX7171672	SRR10481968	Samples were collected from 32-year-old Ginkgo biloba cv. 'Jiafoshou' trees grown in the Ginkgo Garden of Yangtze University, China (30.35 °N, 112.17 °E), under uniform growth conditions	G. biloba cv. ‘Jiafoshou’	Analyzed miRNA expression profiles from male and female strobili, identified miRNA-mRNA regulatory pairs, and explored their potential roles in hormone signaling and developmental pathways	MiniBEST Universal RNA Extraction Kit (TakaRa, Dalian)	Total RNA was extracted using the MiniBEST Universal RNA Extraction Kit (TakaRa, Dalian, China). Small RNA libraries were prepared using the Small RNA Library Prep Kit. Briefly, T4 RNA Ligase 1 and T4 RNA Ligase 2 (truncated) were used to ligate the 3′-SR and 5′-SR adaptors, followed by reverse transcription to synthesize the first strand and PCR amplification. Fragments were screened using PAGE …	Illumina HiSeq 4000	FB2	female buds	24131497	18587444	77.03	SAMN13316179	7.40 G	2.18 Gb	SRX7169573	SRR10479785	Samples were collected from 32-year-old Ginkgo biloba cv. 'Jiafoshou' trees grown in the Ginkgo Garden of Yangtze University, China (30.35 °N, 112.17 °E), under uniform growth conditions	Analyzed miRNA expression profiles from male and female strobili, identified miRNA-mRNA regulatory pairs, and explored their potential roles in hormone signaling and developmental pathways	MiniBEST Universal RNA Extraction Kit (TakaRa, Dalian)	The RNA-seq libraries were constructed using NEBNext® Ultra™ RNA Library Prep kit (NEB, E7530L, USA) according to the kit instruction	Illumina HiSeq 4000
	MS1	microstrobilus	3458683	47715(1.38%)	3410968(98.62%)	SAMN13317961	1.08 G	336.70 Mb	SRX7171671	SRR10481969	Samples were collected from 32-year-old Ginkgo biloba cv. 'Jiafoshou' trees grown in the Ginkgo Garden of Yangtze University, China (30.35 °N, 112.18 °E), under uniform growth conditions	G. biloba cv. ‘Jiafoshou’	Analyzed miRNA expression profiles from male and female strobili, identified miRNA-mRNA regulatory pairs, and explored their potential roles in hormone signaling and developmental pathways	MiniBEST Universal RNA Extraction Kit (TakaRa, Dalian)	Total RNA was extracted using the MiniBEST Universal RNA Extraction Kit (TakaRa, Dalian, China). Small RNA libraries were prepared using the Small RNA Library Prep Kit. Briefly, T4 RNA Ligase 1 and T4 RNA Ligase 2 (truncated) were used to ligate the 3′-SR and 5′-SR adaptors, followed by reverse transcription to synthesize the first strand and PCR amplification. Fragments were screened using PAGE …	Illumina HiSeq 4000	MS1	microstrobilus	23285314	19288864	82.84	SAMN13316178	7.12 G	2.09 Gb	SRX7169572	SRR10479786	Samples were collected from 32-year-old Ginkgo biloba cv. 'Jiafoshou' trees grown in the Ginkgo Garden of Yangtze University, China (30.35 °N, 112.18 °E), under uniform growth conditions	Analyzed miRNA expression profiles from male and female strobili, identified miRNA-mRNA regulatory pairs, and explored their potential roles in hormone signaling and developmental pathways	MiniBEST Universal RNA Extraction Kit (TakaRa, Dalian)	The RNA-seq libraries were constructed using NEBNext® Ultra™ RNA Library Prep kit (NEB, E7530L, USA) according to the kit instruction	Illumina HiSeq 4000
	MS2	microstrobilus	2613657	35438(1.36%)	2578219(98.64%)	SAMN13317961	932.53 M	287.77 Mb	SRX7171670	SRR10481970	Samples were collected from 32-year-old Ginkgo biloba cv. 'Jiafoshou' trees grown in the Ginkgo Garden of Yangtze University, China (30.35 °N, 112.19 °E), under uniform growth conditions	G. biloba cv. ‘Jiafoshou’	Analyzed miRNA expression profiles from male and female strobili, identified miRNA-mRNA regulatory pairs, and explored their potential roles in hormone signaling and developmental pathways	MiniBEST Universal RNA Extraction Kit (TakaRa, Dalian)	Total RNA was extracted using the MiniBEST Universal RNA Extraction Kit (TakaRa, Dalian, China). Small RNA libraries were prepared using the Small RNA Library Prep Kit. Briefly, T4 RNA Ligase 1 and T4 RNA Ligase 2 (truncated) were used to ligate the 3′-SR and 5′-SR adaptors, followed by reverse transcription to synthesize the first strand and PCR amplification. Fragments were screened using PAGE …	Illumina HiSeq 4000	MS2	microstrobilus	22696165	18285157	80.56	SAMN13316178	6.96 G	2.06 Gb	SRX7169571	SRR10479787	Samples were collected from 32-year-old Ginkgo biloba cv. 'Jiafoshou' trees grown in the Ginkgo Garden of Yangtze University, China (30.35 °N, 112.19 °E), under uniform growth conditions	Analyzed miRNA expression profiles from male and female strobili, identified miRNA-mRNA regulatory pairs, and explored their potential roles in hormone signaling and developmental pathways	MiniBEST Universal RNA Extraction Kit (TakaRa, Dalian)	The RNA-seq libraries were constructed using NEBNext® Ultra™ RNA Library Prep kit (NEB, E7530L, USA) according to the kit instruction	Illumina HiSeq 4000
	MB1	male buds	6396843	78239(1.22%)	6318604(98.78%)	SAMN13317960	1.05 G	322.47 Mb	SRX7171669	SRR10481971	Samples were collected from 32-year-old Ginkgo biloba cv. 'Jiafoshou' trees grown in the Ginkgo Garden of Yangtze University, China (30.35 °N, 112.20 °E), under uniform growth conditions	G. biloba cv. ‘Jiafoshou’	Analyzed miRNA expression profiles from male and female strobili, identified miRNA-mRNA regulatory pairs, and explored their potential roles in hormone signaling and developmental pathways	MiniBEST Universal RNA Extraction Kit (TakaRa, Dalian)	Total RNA was extracted using the MiniBEST Universal RNA Extraction Kit (TakaRa, Dalian, China). Small RNA libraries were prepared using the Small RNA Library Prep Kit. Briefly, T4 RNA Ligase 1 and T4 RNA Ligase 2 (truncated) were used to ligate the 3′-SR and 5′-SR adaptors, followed by reverse transcription to synthesize the first strand and PCR amplification. Fragments were screened using PAGE …	Illumina HiSeq 4000	MB1	male buds	25311500	21074602	83.26	SAMN13316177	7.76 G	2.30 Gb	SRX7169570	SRR10479788	Samples were collected from 32-year-old Ginkgo biloba cv. 'Jiafoshou' trees grown in the Ginkgo Garden of Yangtze University, China (30.35 °N, 112.20 °E), under uniform growth conditions	Analyzed miRNA expression profiles from male and female strobili, identified miRNA-mRNA regulatory pairs, and explored their potential roles in hormone signaling and developmental pathways	MiniBEST Universal RNA Extraction Kit (TakaRa, Dalian)	The RNA-seq libraries were constructed using NEBNext® Ultra™ RNA Library Prep kit (NEB, E7530L, USA) according to the kit instruction	Illumina HiSeq 4000
	MB2	male buds	4555670	50039(1.1%)	4505631(98.9%)	SAMN13317960	811.71 M	248.03 Mb	SRX7171668	SRR10481972	Samples were collected from 32-year-old Ginkgo biloba cv. 'Jiafoshou' trees grown in the Ginkgo Garden of Yangtze University, China (30.35 °N, 112.21 °E), under uniform growth conditions	G. biloba cv. ‘Jiafoshou’	Analyzed miRNA expression profiles from male and female strobili, identified miRNA-mRNA regulatory pairs, and explored their potential roles in hormone signaling and developmental pathways	MiniBEST Universal RNA Extraction Kit (TakaRa, Dalian)	Total RNA was extracted using the MiniBEST Universal RNA Extraction Kit (TakaRa, Dalian, China). Small RNA libraries were prepared using the Small RNA Library Prep Kit. Briefly, T4 RNA Ligase 1 and T4 RNA Ligase 2 (truncated) were used to ligate the 3′-SR and 5′-SR adaptors, followed by reverse transcription to synthesize the first strand and PCR amplification. Fragments were screened using PAGE …	Illumina HiSeq 4000	MB2	male buds	22287653	17244780	77.37	SAMN13316177	6.83 G	2.02 Gb	SRX7169569	SRR10479789	Samples were collected from 32-year-old Ginkgo biloba cv. 'Jiafoshou' trees grown in the Ginkgo Garden of Yangtze University, China (30.35 °N, 112.21 °E), under uniform growth conditions	Analyzed miRNA expression profiles from male and female strobili, identified miRNA-mRNA regulatory pairs, and explored their potential roles in hormone signaling and developmental pathways	MiniBEST Universal RNA Extraction Kit (TakaRa, Dalian)	The RNA-seq libraries were constructed using NEBNext® Ultra™ RNA Library Prep kit (NEB, E7530L, USA) according to the kit instruction	Illumina HiSeq 4000
3	embryo1_1	September of embryo	2373695	78528(3.31%)	2295167(96.69%)	SAMN14601033	920.44 M	496.27 Mb	SRX8119057	SRR11549032	early (0 days post-harvest and sand-storage, September 2015), middle (70 days post sand-storage, November 2015), and late (150 days post sand-storage, February 2016).	G. biloba cv. ‘Fozhi’	Identify long non-coding RNAs (lncRNAs) across different stages of Ginkgo biloba embryo development.	Unknown	Unknown	Illumina HiSeq 2500	embryo1_1	September of embryo	20175450	18847205	93.42	SAMN11190801	6.17 G	2.22 Gb	SRX5550305	SRR8759742	early (0 days post-harvest and sand-storage, September 2015), middle (70 days post sand-storage, November 2015), and late (150 days post sand-storage, February 2016).	Identify long non-coding RNAs (lncRNAs) across different stages of Ginkgo biloba embryo development.	Unknown	Unknown	Illumina HiSeq 4000
https://www.pnas.org/doi/full/10.1073/pnas.1916548117	embryo1_2	September of embryo	2228221	170222(7.64%)	2057999(92.36%)	SAMN14601032	831.57 M	468.06 Mb	SRX8119058	SRR11549033	early (0 days post-harvest and sand-storage, September 2015), middle (70 days post sand-storage, November 2015), and late (150 days post sand-storage, February 2016).	G. biloba cv. ‘Fozhi’	Identify long non-coding RNAs (lncRNAs) across different stages of Ginkgo biloba embryo development.	Unknown	Unknown	Illumina HiSeq 2500	embryo1_2	September of embryo	24210581	22602782	93.36	SAMN11190800	7.41 G	2.67 Gb	SRX5550306	SRR8759743	early (0 days post-harvest and sand-storage, September 2015), middle (70 days post sand-storage, November 2015), and late (150 days post sand-storage, February 2016).	Identify long non-coding RNAs (lncRNAs) across different stages of Ginkgo biloba embryo development.	Unknown	Unknown	Illumina HiSeq 4000
	embryo1_3	September of embryo	4647338	70394(1.51%)	4576944(98.49%)	SAMN13865334	756.56 M	215.83 M	SRX7565925	SRR10897092	early (0 days post-harvest and sand-storage, September 2015), middle (70 days post sand-storage, November 2015), and late (150 days post sand-storage, February 2016).	G. biloba cv. ‘Fozhi’	Identify long non-coding RNAs (lncRNAs) across different stages of Ginkgo biloba embryo development.	Unknown	Unknown	Illumina HiSeq 2500
	embryo2_1	November of embryo	2845457	48828(1.72%)	2796629(98.28%)	SAMN13865333	868.39 M	244.24 M	SRX7565926	SRR10897093	early (0 days post-harvest and sand-storage, September 2015), middle (70 days post sand-storage, November 2015), and late (150 days post sand-storage, February 2016).	G. biloba cv. ‘Fozhi’	Identify long non-coding RNAs (lncRNAs) across different stages of Ginkgo biloba embryo development.	Unknown	Unknown	Illumina HiSeq 2500	embryo2_1	November of embryo	22558273	21047198	93.3	SAMN11190799	6.92 G	2.53 Gb	SRX5550307	SRR8759744	early (0 days post-harvest and sand-storage, September 2015), middle (70 days post sand-storage, November 2015), and late (150 days post sand-storage, February 2016).	Identify long non-coding RNAs (lncRNAs) across different stages of Ginkgo biloba embryo development.	Unknown	Unknown	Illumina HiSeq 4000
	embryo2_2	November of embryo	1409891	174048(12.34%)	1235843(87.66%)	SAMN13865332	664.40 M	363.35 M	SRX7565927	SRR10897094	early (0 days post-harvest and sand-storage, September 2015), middle (70 days post sand-storage, November 2015), and late (150 days post sand-storage, February 2016).	G. biloba cv. ‘Fozhi’	Identify long non-coding RNAs (lncRNAs) across different stages of Ginkgo biloba embryo development.	Unknown	Unknown	Illumina HiSeq 2500	embryo2_2	November of embryo	27244951	25192304	92.47	SAMN11190798	8.37 G	3.04 Gb	SRX5550308	SRR8759745	early (0 days post-harvest and sand-storage, September 2015), middle (70 days post sand-storage, November 2015), and late (150 days post sand-storage, February 2016).	Identify long non-coding RNAs (lncRNAs) across different stages of Ginkgo biloba embryo development.	Unknown	Unknown	Illumina HiSeq 4000
	embryo2_3	November of embryo	5121661	85924(1.68%)	5035737(98.32%)	SAMN13865331	845.16 M	235.41 M	SRX7565928	SRR10897095	early (0 days post-harvest and sand-storage, September 2015), middle (70 days post sand-storage, November 2015), and late (150 days post sand-storage, February 2016).	G. biloba cv. ‘Fozhi’	Identify long non-coding RNAs (lncRNAs) across different stages of Ginkgo biloba embryo development.	Unknown	Unknown	Illumina HiSeq 2500
	embryo3_1	February of embryo	1618183	40684(2.51%)	1577499(97.49%)	SAMN13865330	793.46 M	227.10 M	SRX7565929	SRR10897096	early (0 days post-harvest and sand-storage, September 2015), middle (70 days post sand-storage, November 2015), and late (150 days post sand-storage, February 2016).	G. biloba cv. ‘Fozhi’	Identify long non-coding RNAs (lncRNAs) across different stages of Ginkgo biloba embryo development.	Unknown	Unknown	Illumina HiSeq 2500	embryo3_1	February of embryo	22519365	20838582	92.54	SAMN11190797	6.93 G	2.57 Gb	SRX5550309	SRR8759746	early (0 days post-harvest and sand-storage, September 2015), middle (70 days post sand-storage, November 2015), and late (150 days post sand-storage, February 2016).	Identify long non-coding RNAs (lncRNAs) across different stages of Ginkgo biloba embryo development.	Unknown	Unknown	Illumina HiSeq 4000
	embryo3_2	February of embryo	1463634	40039(2.74%)	1423595(97.26%)	SAMN13865329	670.21 M	368.80 M	SRX7565930	SRR10897097	early (0 days post-harvest and sand-storage, September 2015), middle (70 days post sand-storage, November 2015), and late (150 days post sand-storage, February 2016).	G. biloba cv. ‘Fozhi’	Identify long non-coding RNAs (lncRNAs) across different stages of Ginkgo biloba embryo development.	Unknown	Unknown	Illumina HiSeq 2500	embryo3_2	February of embryo	22995876	21250239	92.41	SAMN11190796	7.06 G	2.59 Gb	SRX5550310	SRR8759747	early (0 days post-harvest and sand-storage, September 2015), middle (70 days post sand-storage, November 2015), and late (150 days post sand-storage, February 2016).	Identify long non-coding RNAs (lncRNAs) across different stages of Ginkgo biloba embryo development.	Unknown	Unknown	Illumina HiSeq 4000
	embryo3_3	February of embryo	1557088	81810(5.25%)	1475278(94.75%)	SAMN13865328	692.73 M	195.54 M	SRX7565931	SRR10897098	early (0 days post-harvest and sand-storage, September 2015), middle (70 days post sand-storage, November 2015), and late (150 days post sand-storage, February 2016).	G. biloba cv. ‘Fozhi’	Identify long non-coding RNAs (lncRNAs) across different stages of Ginkgo biloba embryo development.	Unknown	Unknown	Illumina HiSeq 2500
4	ovule1	mature ovule	4765105	80413(1.69%)	4684692(98.31%)	SAMN13865327	684.00 M	192.53 M	SRX7565932	SRR10897099	Branches with mature ovules (unpollinated) were collected from five healthy 20-year-old Ginkgo biloba trees propagated by grafting from the same parent tree (‘Fozhi’) and grown under natural field conditions at Yangzhou University, China (32°20'N, 119°30'E)	G. biloba cv. ‘Fozhi’	Investigated extracellular metabolites and small RNA profiles in pollination drops, exploring their roles in pollination signaling and reproductive development.	Total RNA was extracted using a modified CTAB method	Small RNA libraries were constructed using the NEBNext Small RNA Library Prep Set for Illumina. RNA fragments of 18–30 nt were isolated via polyacrylamide gel electrophoresis, adaptors were ligated, and products were reverse transcribed and amplified	Illumina HiSeq 4000	ovule1_1	mature ovule	26744763	23692006	88.59	SAMN14601037	8.16 G	2.96 Gb	SRX8119053	SRR11549028	Branches with mature ovules (unpollinated) were collected from five healthy 20-year-old Ginkgo biloba trees propagated by grafting from the same parent tree (‘Fozhi’) and grown under natural field conditions at Yangzhou University, China (32°20'N, 119°30'E)	Investigated extracellular metabolites and small RNA profiles in pollination drops, exploring their roles in pollination signaling and reproductive development.	Total RNA was extracted using a modified CTAB method	Unknown	Illumina HiSeq 4000
https://academic.oup.com/treephys/article/40/10/1420/5850346?login=false																	ovule1_2	mature ovule	23141132	20198261	87.28	SAMN14601036	7.07 G	2.61 Gb	SRX8119054	SRR11549029	Branches with mature ovules (unpollinated) were collected from five healthy 20-year-old Ginkgo biloba trees propagated by grafting from the same parent tree (‘Fozhi’) and grown under natural field conditions at Yangzhou University, China (32°20'N, 119°30'E)	Investigated extracellular metabolites and small RNA profiles in pollination drops, exploring their roles in pollination signaling and reproductive development.	Total RNA was extracted using a modified CTAB method	Unknown	Illumina HiSeq 4000
	ovule2	pollinated ovule	4842013	59325(1.23%)	4782688(98.77%)	SAMN13865326	707.06 M	386.80 M	SRX7565933	SRR10897100	Branches with mature ovules (unpollinated) were collected from five healthy 20-year-old Ginkgo biloba trees propagated by grafting from the same parent tree (‘Fozhi’) and grown under natural field conditions at Yangzhou University, China (32°20'N, 119°30'E)	G. biloba cv. ‘Fozhi’	Investigated extracellular metabolites and small RNA profiles in pollination drops, exploring their roles in pollination signaling and reproductive development.	Total RNA was extracted using a modified CTAB method	Small RNA libraries were constructed using the NEBNext Small RNA Library Prep Set for Illumina. RNA fragments of 18–30 nt were isolated via polyacrylamide gel electrophoresis, adaptors were ligated, and products were reverse transcribed and amplified	Illumina HiSeq 4000	ovule2_1	pollinated ovule	30503109	27512415	90.2	SAMN14601035	9.31 G	3.36 Gb	SRX8119055	SRR11549030	Branches with mature ovules (unpollinated) were collected from five healthy 20-year-old Ginkgo biloba trees propagated by grafting from the same parent tree (‘Fozhi’) and grown under natural field conditions at Yangzhou University, China (32°20'N, 119°30'E)	Investigated extracellular metabolites and small RNA profiles in pollination drops, exploring their roles in pollination signaling and reproductive development.	Total RNA was extracted using a modified CTAB method	Unknown	Illumina HiSeq 4000
																	ovule2_2	pollinated ovule	24302607	21911252	90.16	SAMN14601034	7.96 G	3.35 Gb	SRX8119056	SRR11549031	Branches with mature ovules (unpollinated) were collected from five healthy 20-year-old Ginkgo biloba trees propagated by grafting from the same parent tree (‘Fozhi’) and grown under natural field conditions at Yangzhou University, China (32°20'N, 119°30'E)	Investigated extracellular metabolites and small RNA profiles in pollination drops, exploring their roles in pollination signaling and reproductive development.	Total RNA was extracted using a modified CTAB method	Unknown	Illumina HiSeq 4000
5	cambium15	cambium	6063991	34583(0.57%)	6029408(99.43%)	SAMN09934288	543.64 M	403.91 Mb	SRX4623344	SRR7767749	Tree-ring cores from the stems of different-aged G. biloba trees growing at two sites in Anlu,Hubei Province (31°40′N, 113°35′E; Anlu, China), and Pizhou, Jiangsu Province(34°53′N, 118°12′E; Pizhou, China), were collected in late May of 2014 and 2015.A total of 34 healthy (without mechanical damage, disease, or evidence of insectactivity) female trees was sampled		To explore the molecular and metabolic mechanisms that enable the exceptional longevity of trees like Ginkgo biloba.	MiniBEST Plant RNA Extraction Kit (Takara, Dalian, Liaoning, China)	Unknown	Illumina HiSeq 2000	cambium15	cambium	26959597	25461723	94.44	SAMN09934297	4.91 G	3.08 Gb	SRX4623335	SRR7767740	Tree-ring cores from the stems of different-aged G. biloba trees growing at two sites in Anlu,Hubei Province (31°40′N, 113°35′E; Anlu, China), and Pizhou, Jiangsu Province(34°53′N, 118°12′E; Pizhou, China), were collected in late May of 2014 and 2015.A total of 34 healthy (without mechanical damage, disease, or evidence of insectactivity) female trees was sampled	To explore the molecular and metabolic mechanisms that enable the exceptional longevity of trees like Ginkgo biloba.	MiniBEST Plant RNA Extraction Kit (Takara, Dalian, Liaoning, China)	Unknown	Illumina HiSeq 2000
https://www.pnas.org/doi/full/10.1073/pnas.1916548117	cambium20	cambium	6208852	46299(0.75%)	6162553(99.25%)	SAMN09934287	576.14 M	425.51 Mb	SRX4623345	SRR7767750	Tree-ring cores from the stems of different-aged G. biloba trees growing at two sites in Anlu,Hubei Province (31°40′N, 113°35′E; Anlu, China), and Pizhou, Jiangsu Province(34°53′N, 118°12′E; Pizhou, China), were collected in late May of 2014 and 2015.A total of 34 healthy (without mechanical damage, disease, or evidence of insectactivity) female trees was sampled		To explore the molecular and metabolic mechanisms that enable the exceptional longevity of trees like Ginkgo biloba.	MiniBEST Plant RNA Extraction Kit (Takara, Dalian, Liaoning, China)	Unknown	Illumina HiSeq 2000	cambium20	cambium	25710445	24119288	93.81	SAMN09934296	4.69 G	2.95 Gb	SRX4623336	SRR7767741	Tree-ring cores from the stems of different-aged G. biloba trees growing at two sites in Anlu,Hubei Province (31°40′N, 113°35′E; Anlu, China), and Pizhou, Jiangsu Province(34°53′N, 118°12′E; Pizhou, China), were collected in late May of 2014 and 2015.A total of 34 healthy (without mechanical damage, disease, or evidence of insectactivity) female trees was sampled	To explore the molecular and metabolic mechanisms that enable the exceptional longevity of trees like Ginkgo biloba.	MiniBEST Plant RNA Extraction Kit (Takara, Dalian, Liaoning, China)	Unknown	Illumina HiSeq 2000
	cambium193	cambium	4248674	60651(1.43%)	4188023(98.57%)	SAMN09934286	553.31 M	414.15 Mb	SRX4623346	SRR7767751	Tree-ring cores from the stems of different-aged G. biloba trees growing at two sites in Anlu,Hubei Province (31°40′N, 113°35′E; Anlu, China), and Pizhou, Jiangsu Province(34°53′N, 118°12′E; Pizhou, China), were collected in late May of 2014 and 2015.A total of 34 healthy (without mechanical damage, disease, or evidence of insectactivity) female trees was sampled		To explore the molecular and metabolic mechanisms that enable the exceptional longevity of trees like Ginkgo biloba.	MiniBEST Plant RNA Extraction Kit (Takara, Dalian, Liaoning, China)	Unknown	Illumina HiSeq 2000	cambium193	cambium	27386203	25505375	93.13	SAMN09934294	4.99 G	3.11 Gb	SRX4623338	SRR7767743	Tree-ring cores from the stems of different-aged G. biloba trees growing at two sites in Anlu,Hubei Province (31°40′N, 113°35′E; Anlu, China), and Pizhou, Jiangsu Province(34°53′N, 118°12′E; Pizhou, China), were collected in late May of 2014 and 2015.A total of 34 healthy (without mechanical damage, disease, or evidence of insectactivity) female trees was sampled	To explore the molecular and metabolic mechanisms that enable the exceptional longevity of trees like Ginkgo biloba.	MiniBEST Plant RNA Extraction Kit (Takara, Dalian, Liaoning, China)	Unknown	Illumina HiSeq 2000
	cambium211	cambium	4806706	55256(1.15%)	4751450(98.85%)	SAMN09934285	588.41 M	423.80 Mb	SRX4623347	SRR7767752	Tree-ring cores from the stems of different-aged G. biloba trees growing at two sites in Anlu,Hubei Province (31°40′N, 113°35′E; Anlu, China), and Pizhou, Jiangsu Province(34°53′N, 118°12′E; Pizhou, China), were collected in late May of 2014 and 2015.A total of 34 healthy (without mechanical damage, disease, or evidence of insectactivity) female trees was sampled		To explore the molecular and metabolic mechanisms that enable the exceptional longevity of trees like Ginkgo biloba.	MiniBEST Plant RNA Extraction Kit (Takara, Dalian, Liaoning, China)	Unknown	Illumina HiSeq 2000	cambium211	cambium	26289412	24665308	93.82	SAMN09934293	4.79 G	2.99 Gb	SRX4623339	SRR7767744	Tree-ring cores from the stems of different-aged G. biloba trees growing at two sites in Anlu,Hubei Province (31°40′N, 113°35′E; Anlu, China), and Pizhou, Jiangsu Province(34°53′N, 118°12′E; Pizhou, China), were collected in late May of 2014 and 2015.A total of 34 healthy (without mechanical damage, disease, or evidence of insectactivity) female trees was sampled	To explore the molecular and metabolic mechanisms that enable the exceptional longevity of trees like Ginkgo biloba.	MiniBEST Plant RNA Extraction Kit (Takara, Dalian, Liaoning, China)	Unknown	Illumina HiSeq 2000
	cambium538	cambium	3918332	65885(1.68%)	3852447(98.32%)	SAMN09934284	588.43 M	445.72 Mb	SRX4623348	SRR7767753	Tree-ring cores from the stems of different-aged G. biloba trees growing at two sites in Anlu,Hubei Province (31°40′N, 113°35′E; Anlu, China), and Pizhou, Jiangsu Province(34°53′N, 118°12′E; Pizhou, China), were collected in late May of 2014 and 2015.A total of 34 healthy (without mechanical damage, disease, or evidence of insectactivity) female trees was sampled		To explore the molecular and metabolic mechanisms that enable the exceptional longevity of trees like Ginkgo biloba.	MiniBEST Plant RNA Extraction Kit (Takara, Dalian, Liaoning, China)	Unknown	Illumina HiSeq 2000	cambium538	cambium	26910303	24320932	90.38	SAMN09934291	4.91 G	3.11 Gb	SRX4623341	SRR7767746	Tree-ring cores from the stems of different-aged G. biloba trees growing at two sites in Anlu,Hubei Province (31°40′N, 113°35′E; Anlu, China), and Pizhou, Jiangsu Province(34°53′N, 118°12′E; Pizhou, China), were collected in late May of 2014 and 2015.A total of 34 healthy (without mechanical damage, disease, or evidence of insectactivity) female trees was sampled	To explore the molecular and metabolic mechanisms that enable the exceptional longevity of trees like Ginkgo biloba.	MiniBEST Plant RNA Extraction Kit (Takara, Dalian, Liaoning, China)	Unknown	Illumina HiSeq 2000
	cambium553	cambium	2853447	74670(2.62%)	2778777(97.38%)	SAMN09934283	561.11 M	429.04 Mb	SRX4623349	SRR7767754	Tree-ring cores from the stems of different-aged G. biloba trees growing at two sites in Anlu,Hubei Province (31°40′N, 113°35′E; Anlu, China), and Pizhou, Jiangsu Province(34°53′N, 118°12′E; Pizhou, China), were collected in late May of 2014 and 2015.A total of 34 healthy (without mechanical damage, disease, or evidence of insectactivity) female trees was sampled		To explore the molecular and metabolic mechanisms that enable the exceptional longevity of trees like Ginkgo biloba.	MiniBEST Plant RNA Extraction Kit (Takara, Dalian, Liaoning, China)	Unknown	Illumina HiSeq 2000	cambium553	cambium	25918003	21943032	84.66	SAMN09934290	4.74 G	3.00 Gb	SRX4623342	SRR7767747	Tree-ring cores from the stems of different-aged G. biloba trees growing at two sites in Anlu,Hubei Province (31°40′N, 113°35′E; Anlu, China), and Pizhou, Jiangsu Province(34°53′N, 118°12′E; Pizhou, China), were collected in late May of 2014 and 2015.A total of 34 healthy (without mechanical damage, disease, or evidence of insectactivity) female trees was sampled	To explore the molecular and metabolic mechanisms that enable the exceptional longevity of trees like Ginkgo biloba.	MiniBEST Plant RNA Extraction Kit (Takara, Dalian, Liaoning, China)	Unknown	Illumina HiSeq 2000

## Sheet: Table S2
Table S2. miRNAs in G. biloba
Information of miRNAs											Abundance (RP10M) of miRNAs
miRNA_ID	miRNA_family	group	Chr_ID	Strand	Standard	Precursor_Start	Precursor_End	Mature_Seq	Star_Seq	Precursor_Seq	ovule	embryo1	embryo2	embryo3	FB	OS	MB	MS	leaf1	leaf2	leaf3	leaf4	cambium15	cambium20	cambium193	cambium211	cambium538	cambium553
miR827	miR827	Known	chr1	-		8646882	8646977	TTTGCTGATGGTTATCTAACT	TTAGATGATCATCAACAAAAT	TGAGAATATGTTTTGCTGATGGTTATCTAACTTTCTGTATTGATTTTGTTTAATGGTCGGAATGGTTAGATGATCATCAACAAAATACATTCCTCT	42.956	0	0.812339	0	27.7128	30.9608	17.158	23.4221	53.0234	711.004	7.11576	18.3916	5.60335	3.67922	11.0711	5.38329	3.65535	0
miR397a	miR397	Known	chr1	-	probably	60496149	60496300	TGTCGTCAACGTTGCACTCA	AGTGCAATGTTGACGATTGA	AGCACATCATTGAGTGCAATGTTGACGATTGATTTAAGAGGAATTCATCATATCAACTTCATATCATCTTCCACTGTAATCAAATTTAGTTTTACACAACAAATGCATAATGTGTGGTTTTTTGTCGTCAACGTTGCACTCACTAATGTGTG	0	0	0	0	0	0	0	0	8.84788	0.584063	3.45437	4.49735	0	0	0	0	0	0
miR397b	miR397	Known	chr10	+		547061895	547062019	TCATCATTGAGAGCAGCATT	TGCTGTCTTCATGATAAGA	GGATAAATTCTCATCATTGAGAGCAGCATTGGCATCTCGAGAGATGGATTTTTGGCAAATAATTTAAATATATGCAGAATACCTTCGGAGATGCCAATGCTGTCTTCATGATAAGATTTTATCCC	147.357	0.595931	0	0	94.791	261.998	7.48961	19.842	134.98	167.342	47.6749	56.4265	172.887	194.181	109.02	197.387	101.588	40.3357
miR397c	miR397	Known	chr10	+		547409929	547410055	TCATCATTGAGAGCAGCATT	TGCTGCCTCCATGATAAGA	AGATAAATTCTCATCATTGAGAGCAGCATTGACATCTCTAGGGATGGATTTTGGCATTTAATTGAAATATATATAGAGAGAATACCTTGGGAGATGCCAGTGCTGCCTCCATGATAAGATTTTATCC	40.2055	0.595931	0	0	27.676	96.2017	3.49177	10.9729	25.4307	20.0018	7.33656	10.1244	8.98871	5.31443	5.68931	7.62632	1.06614	2.12293
miR397d	miR397	Known	chr10	+		547510931	547511053	TCATCATTGAGAGCAGCATT	TGCTGCCTCCATGATAAGA	AGATAAATTCTCATCATTGAGAGCAGCATTGACATCTCTAGAGATGGATTTTGGCATTTAATTGAAATATATAGAGAATACCTTGGGAGATGCCAGTGCTGCCTCCATGATAAGATTTTATCC	40.2055	0.595931	0	0	27.676	96.2017	3.49177	10.9729	25.4307	20.0018	7.33656	10.1244	8.98871	5.31443	5.68931	7.62632	1.06614	2.12293
miR397e	miR397	Known	chr2	-		37429740	37429893	ATTCAGTGCAGCGTTGACGAT	CGTCAACGTTGCACTCAATAA	CAAACACATCATTCAGTGCAGCGTTGACGATTGATTTCAGAGGAATTCAGAGCATAAGCTTCCACTGCAATCAAAATTGGTTTTCCATGGTGAATGCAGAATGGCAGATTGTATGGAATTTTGTCGTCAACGTTGCACTCAATAATGTGGTTGC	198.436	46.7778	28.9711	20.639	19.129	20.7778	38.888	111.003	8834.2	2231.46	1865.49	4026.75	1700.03	1177.15	167.912	226.098	23.7598	50.9504
miR397f	miR397	Known	chr2	-		37577162	37577313	TTGAGTGCAGCGTTGACGATT	TCGTCAACGTTGCACTCAATA	AAGCACATCATTGAGTGCAGCGTTGACGATTGATTTCAGAGGAATTCAGCATATGAGTTTCCACTGCAATCAAAATTAGTTTTGCACGGCAAATGCAGAATGGCAGATTGTGTGGATTTCTGTCGTCAACGTTGCACTCAATAATGTGTTTG	178.672	27.5073	7.65296	7.25048	37.061	55.8169	14.9625	41.1603	5112.87	1519.52	769.026	965.629	6383.24	4440.45	305.993	272.529	95.4047	119.733
miR397g	miR397	Known	chr3	+		696036499	696036611	TCACTGAGTGCAGCGTTGACG	TGAACGCTGCACTCAATCATG	AGCAAATACATCACTGAGTGCAGCGTTGACGATTTCAATGGACAGCATTTATGCCTTTGCAATTTAATCCATCCAAAGATGTTGTGAACGCTGCACTCAATCATGTATTTGCA	2.95612	0	0	0	0	1.09882	0.85668	4.98937	1.89529	0.851141	0.560405	0.888369	163.898	280.847	1.84518	0	3.65535	2.54752
miR397h	miR397	Known	chr3	+		696236213	696236325	TCATTGAGGGCAGGGTTGACG	TGAACGCTGCACTTAATCATG	AGCAAATACATCATTGAGGGCAGGGTTGACGATTTCAATGGACAGCATTTATGCCTTTGCAATTTAATCCACCCAAAGATGTTGTGAACGCTGCACTTAATCATGTATTTGCA	0	0	0	0	0	0.705131	1.71336	0	0	0	0	0	91.0544	89.5277	11.0711	13.4582	45.6919	53.4979
miR397i	miR397	Known	chr7	-		368273431	368273581	TCAACGTTGCACTCAATAAT	CATTGAGTGCAATGTTGATG	AGGCAAGCACATCATTGAGTGCAATGTTGATGATTAATTTCAGAGGAATTCATCATATCAGCTTCCACTGCAATCAAATTTAGTTTTGCACCGCAAATGCATAATGTGTGGCTTTTTGTCATCAACGTTGCACTCAATAATATGTGCGCAA	6.59642	2.07985	0.150707	0.505683	1.35655	0.176283	0.630064	0.969932	29.6022	15.8763	6.92082	20.5895	3.36201	5.51883	0	1.00937	0.456919	0
miR397j	miR397	Known	chr9	-		520539316	520539418	TCATTGAGTGCAGCATTGATT	TCAATGCTGCAATCTCTGATA	TAAATGCTCATCATTGAGTGCAGCATTGATTGTTAAATTAGTCGGACATTAATAAGTTCATTACAATGGGCTGTCAATGCTGCAATCTCTGATAAGCTTTTAT	1.20481	0	0	0	0.204229	0	0	2.95637	10.7508	4.39561	15.9984	8.50582	15.4092	18.3961	3.69037	3.58886	10.9661	7.64256
miR397k	miR397	Known	chr9	-		521680418	521680559	TCAATGCTGCAGTCTATGGTG	TCATTGAGTGCAGCATTGATT	GATTAAGAACATCATTGAGTGCAGCATTGATTTTAGTAGCACTGTACCTAAAATTATGAAAAATCGCTTAAAATTTGTGGAGATGGGGATTCGGGAAGTGCCTTCTCAAAGTCAATGCTGCAGTCTATGGTGTTCTTCTCCT	4.68158	0	0	0	1.87506	0	0	58.4408	15.1371	6.58023	37.1138	17.1967	109.265	132.452	16.6066	20.1873	137.076	96.8058
miR2950a	miR2950	Known	chr1	-		230127022	230127123	TTCCATCTCTTGCACACTGAG	CGGTGTGCAAGGCATGGCATA	GGACAAGGTATTCCATCTCTTGCACACTGAGCCTTCTGCATCAATATCTTGCTTTGATGAATATTGCAGGCCCGGTGTGCAAGGCATGGCATACCTTGTCTG	36187.2	11856.4	7872.19	4522.25	30163	28627.9	8129.91	7177.5	332.709	142.584	401.881	349.35	31.9858	14.1037	24.6024	18.2807	10.9661	17.8326
miR2950b	miR2950	Known	chr11	+		558109599	558109695	TTCCATCTCTTGCACACTGAG	CGGCGTGCAAGGTATGGCATA	TGGGCAAAGTATTCCATCTCTTGCACACTGAGACATTCTGATCTGAACATACATTAATGGCTGCCTCGGCGTGCAAGGTATGGCATATCTTGCCTGT	34739.2	11736.9	7801.31	4506.44	29667.6	28145.4	8044.01	7138.69	332.116	143.217	398.92	350.112	30.585	16.5565	26.4476	19.6266	10.9661	22.9277
miR2950c	miR2950	Known	chr4	+		378803823	378804164	TTCCATCCCTTGCAGACTGAG	CGGGCAGGGGTGGAAGC	CATACCTTCCCTCGGGCAGGGGTGGAAGCCTTTTCCATTTCTTTAGAATCGGATTGCACACAAAGAGGGCCAGACAGCCGGCCTCATAATGACAGTTATCACAGACTATTCTCATGTCGCAGATCAATCCACCTGCACAGGCGAAGATGCCGACGGGTTTATAAGGCATGAACGGGAGAGAAATTGTATGGCATTCGTTGGCAGTGGGATTGCAGGCCTGAAAGCAATCAAAGGTCGGTTTAAAGAAAGCAAAACATGGATAAGGAGAGTAAGAGAGTGTGCTGAGAAAGGGTTTTGATGAAATCCCTTGCTTCCATCCCTTGCAGACTGAGAAAAATCTAA	73.6446	6.3641	2.45052	2.5549	60.6667	49.0016	14.9595	15.4524	0	0	0	0	0.466946	0	0	0	0	0
miR2950d	miR2950	Known	chr4	-		700017734	700018079	TTCCATTTCTTGCACCCTGAG	TAGGATGGAAACATGGAAGA	CAATTCCTTTTTTAGGATGGAAACATGGAAGACATTATGTATTTTATAAGTAGCAAGTAATTACACATCATAAGCTACTTCCCCCACTTTCCTAAGGACTTTGTATGGTCCATAGAACCTTGGCTTGAGCTTGTGCTTTCCACCCCTTTTTAAGGTTGTTTATTTATATTGATGCAACCTTAAATACACCTAATTATCAGGTTCAAATTCTCATTCACTCCTTTTCCTATCTTCTTGCCACTTCATTCTATTTTTTGTTATATGCAAGTTTTCCTTGAGCAATCTTAACACTTCCTAGGATTGTTGGATGTGATCTTCCATTTCTTGCACCCTGAGAGTATTTTCA	9.46833	3.45565	0.594553	0.616148	10.3379	7.20358	1.27949	5.05922	0	0	0.42149	0	0	0	0	0.336455	0	0
miR159a	miR159	Known	chr1	-		352123538	352123675	GTGGTTTGAAGGTAGCTCTA	GAGCTGAACAAGCCATAA	GGATCAGAGGATCAGAGCTGAACAAGCCATAATGAAGAAGCTCGGAAGGCCACCTACGAAGCCTGCCTCAAAACTGTGGTTGAAAATTGGAAGATAAGTTCAATAATGGTGGTTTGAAGGTAGCTCTAACCAGGGTTA	0	4.76745	2.37821	0.580324	8.041	7.17323	1.04705	1.93986	21.3492	1.7977	13.9182	8.23265	0	0.613203	0	0	0	0
miR159b	miR159	Known	chr1	-		868719945	868720257	TTGGTTTGACGGGAGCTCCT	GAGTTCGTGTGCAACTCCAGCA	AGAGAAAGCTTGAGTTCGTGTGCAACTCCAGCATTATTAGCTCCAAAGAAAGATGGGTCATGGAGATTGTGTGTGGATTCTAGAGCAATGAATTGCATAATAATCAAGTACAGATTCCCTGTACCCAGAATGGACAATATCATGGACAGTCTAGCCAGAGCCACTTATTTCTCCAAGATCGACCTAAGAAGCAAATATTACCAGATCAAAATTCAATAAGGAGATGAATGGAAGACATCCTTTAAGACCAGAGAAGGCCCGTATGAATGGAGAGTCATGCCTTTTGGTTTGACGGGAGCTCCTAGCACGTTCA	0	0.875631	3.39133	0	15.8923	12.9667	1.07085	3.32591	0	0	0	0	0	0	0	0	0	0
miR159c	miR159	Known	chr1	+		907596718	907596981	TTGGTTTGACGGGAGCTCCT	GAGTTTGTGTGTAGATTCTAGA	AGGATGGATTGTGGAGTTTGTGTGTAGATTCTAGAGCCATGAACCGCATTACCATTAAGTACAGATTTCCAATGCCTAGAATGGACAACATCATGGATAGTCTAGCTGGAGCAGAGTATTTCTCAAAGATCGACTTGAGAAGCGGATATTACCAAATCAGAATCCGACAGGGAGATGGATGGAAGACAACATTCAAGACCAGAGAAGGACTGTATGAATGGAGAGTCATGCCTTTTGGTTTGACGGGAGCTCCTATCACGTTCA	0	0.875631	3.39133	0	15.8923	12.9667	1.07085	3.32591	0	0	0	0	0	0	0	0	0	0
miR159d	miR159	Known	chr1	+	probably	1135698359	1135698551	TTAGTTTGATGGGAGCTCTA	GAGTACCCTCAGATGGGA	GTCATACCTTTTAGTTTGATGGGAGCTCTAAGCACATTCATGAGACTGATGAACACTATTCTGAAGTCGTTGATTGGCAATTGTGTGGTTGTTTACCTTGACGACATTCTAGTGCATAGTAGATCATGGGATGAGCACATGCAAGACCTGATGCAAGTCTTGAGTACCCTCAGATGGGAGAAATTGTATGTCA	0.903609	0	0.376768	0	7.6226	7.70354	0.28556	0.762376	0	0	0.561987	0	0	0	0	0	0	0
miR159e	miR159	Known	chr2	+		583812783	583813092	TTGGTTTGAAGGGAACTCGA	GAATTGCCTTTTCAAGA	AAAATCCTCTGGTGGAGGTGTCCTAACCTTCGAATTGCCTTTTCAAGATAACAAAGTCATTTCTGAGCTTCTAGAACATCCTTTGGATAGCTTCTAAATCATTCCTATTTTGGACTAGTGGAGGCACCTAGGAATTATTATTTATAGGGATCAGGGTAGATTTGGCATTGGTCGAGACTCTAGGGGTGTTTCCTTTGGGTGGCCCCAACAGTTGGATTAGAGGATGTTGGGCTAATGGTGAGGCATTGACCACCGGCACAGGATTCAACTATGGATTATTTTGGTTTGAAGGGAACTCGATGGGGAAAAG	0.129087	1.10673	1.39942	0.361202	8.33849	12.6912	1.8302	1.0032	0	0	0.319135	0	0.700419	0	0	0	0	0
miR159f	miR159	Known	chr2	-		668748436	668748529	TTGGTTTGACGGGAGCTCTG	GAGACATCGTTCAAGACCAGAG	GGGAGATGAATGGAGACATCGTTCAAGACCAGAGAAGGCTTGTATGAGTGGAGAGTCATGCCCTTTGGTTTGACGGGAGCTCTGAGCACATTCA	3.2444	13.0401	22.7751	2.52841	213.688	150.646	27.284	19.643	0	0.0576338	0	0.13994	0	0	0	0	0	0
miR159g	miR159	Known	chr3	+		738291696	738292030	CTTAGATTTAAGGGAGCTCA	AGTCCCCTTGGAGGAGAA	AAATATTGTTCTTAGATTTAAGGGAGCTCAATTTTATGAGAGTGACCATTAATGATAGGAGGTGGTGGTGTACCAATTCTAGATTTAACATGATTAAAGCCATCAAAGATTTATATGATTTCATACCTATAGGTAATCTTATCTCAAGGTTGGCCATATAGTCTATGATTAAGTTGTTGGCTTAAGGGGTGTGCTTATAGGTCACATGGTTGAAGGAACTAAGAAGTATTTTGGCTTTATCAAAGAGGTCCTCAAGGTTCCAAGAAAATTTATTCCAAGTATTTGAGATCTGATTGAGGACCAACTTCGAGTCCCCTTGGAGGAGAATAATTTTG	0	17.8661	7.53536	5.20556	1.53172	0	0	0	0	0	0	0	0	0	0	0	0	0
miR159h	miR159	Known	chr4	+		631733890	631734003	TTGGTTTGAAGGGAGCTCGG	CGATTCTGAGCAAGCCAAAT	TTAAAGTTCCCTCGATTCTGAGCAAGCCAAATTTTCCAACATAAATACTTTGGAAGAGTTGACTAATATCAAGTTAATAAGGAGTTGGTTTGAAGGGAGCTCGGGTAACTCTTT	7.64918	111.659	158.259	31.9128	1028.57	806.501	97.9036	106.065	1.43875	0.786587	0.893836	0.513114	0	0	0	0.224304	0	0.424587
miR159i	miR159	Known	chr5	+		3390591	3390803	CTTGGATTGAAGGGAGCTCC	AGCTCCCTTCAGTCCAACCA	GGGGGAATAAAACGATTGGTATTGAGGTAAGTTATTGGAGCTCCCTTCAGTCCAACCAAGACATCCGCAGGGCGGATTCAGCTGCTGATTCATGCATTCAACTGCCCTGCCGATGCTCTGAAGCTATGACAGGCTAGTTGTATGCATGACGCAGGAGATGCATTTGTCATTGCGCTTGCCCTCCTTGGATTGAAGGGAGCTCCAGCATCCCTT	7083.36	366068	437316	259500	37188.3	15501.9	2169.4	2031.35	150.427	102.67	246.294	92.6191	20.9792	12.7897	6.45814	22.879	8.73223	17.8326
miR159j	miR159	Known	chr5	+		194282840	194283176	TTGGCTTGAGGGGAGCTCTA	GAGTCCTCGGTGTGGATC	AAGAAGTTCGTTGGCTTGAGGGGAGCTCTATTGAGTCAAGTCGGGAAAATTCAACTTGTCAAATCAACTCTTCAAAGTATTCCTATCTTCTTTATGTTAGTGTTTAAGATGTCGACTTCTATAAGGTCAAAGATAGAGAAAATCCAAAAGACCTTTCTTTGGGCAGGTTTGGAAGGAAAAAAAAGGTTACCTTTGGTGGCCTGGGATAAAGTTTGTCTTGGGAAAAAGGTCGGTGGTATTGGATTGAGAAATCTTAAAGACACGAATAAAGATTTAATTGGTAAGTTGGGGTGGAATCTGATGACCATGGAGTCCTCGGTGTGGATCAGAATTTTAA	0.279688	7.27982	6.77764	3.79262	21.22	11.6927	2.35032	4.08539	0.30429	0	0.199779	0.142771	0	0	0	0	0	0
miR159k	miR159	Known	chr6	-		383289103	383289296	TTTGGTTTGAAGGGAGCTCC	AGTACCCTCAGACGGGAGAAG	AGTCATGCCTTTTGGTTTGAAGGGAGCTCCAAGCATGTTCATGAGACTGATGAATACCATTCTGAAGTCGTTGATTGGCAAGTGTATAGTTGTCTATTTGGATAACATTCTAGTATACAGAAAGTCATGGAGTCAACACATGTAACACCTGAGACAAGTCTTGAGTACCCTCAGACGGGAGAAGTTGTATGTCA	16.5848	111.54	113.94	57.9118	596.149	474.775	96.2645	51.5449	27.9332	25.7327	16.6554	16.3071	0.600359	0.876005	0.790793	0.801084	0	2.97211
miR159l	miR159	Known	chr7	+		394372457	394372649	TTGGTTTGACGGGAGCTCCT	GAGTTTCCTCAGATGGGAGAA	GTCATGCCTTTTGGTTTGACGGGAGCTCCTAGCACGTTCATGAGATTAATGAACACTATTCTGAAGTCGTTGATTAGCAAAAGCATGGTTGTTTATCTGGATGACATCCTCGTATATAGCAAATCGTAGTTGGAACATATGCAGCACCTAAGACAAGTCTTGAGTTTCCTCAGATGGGAGAAGTTGTATGTCA	0	0.875631	3.39133	0	15.8923	12.9667	1.07085	3.32591	0	0	0	0	0	0	0	0	0	0
miR159m	miR159	Known	chr8	-		447581383	447581575	CTTGGTTTGAAGGGAGCTCT	GAGCTCCTTTGAATCCAATCG	AGGTCTTGGTGGAGCTCCTTTGAATCCAATCGAGGCTTGTGTATGGTTGATTCAGCTGCTGATTTATGCATTCTACTGCCCTGCCTGTGCTCCTTAAATATGTTGCATTGCAGGCTAGTGGTGTGCATGACGCGGGAGCTGTATTGATTATGTGCTGCCCCTTCTTGGTTTGAAGGGAGCTCTACAGGAGCCT	2170.3	15580.4	14066.1	8876.49	59512.1	44081.5	7021.24	6396.66	15640.7	8564.52	10718.5	12406.2	560.235	358.006	228.117	382.678	541.51	795.251
miR159n	miR159	Known	chr8	-		448230073	448230264	CTTGGATTGAAGGGAGCTCC	AGCTCCTTTCAGTCCAACCA	GGGTGGTGGGGAGCTCCTTTCAGTCCAACCAAGGTGTGTGCAAGGCGGATCCTGCTGCCGGTTCATGGATTCTACTATTCTGTTCATGTTAATGTATTTATTTCCGTGACTGAATAGTGGTGTGCATGACACGGGAGCTGTATTCCTATTGCACTGCCCTTACTTGGATTGAAGGGAGCTCCTCAAGGACCT	2627.62	92788.3	109597	59906.6	20247.1	8699.11	1334.83	1035.13	124.08	86.6844	326.82	83.8171	36.3884	15.8557	11.9937	36.3372	13.7076	43.3078
miR159o	miR159	Known	chr9	+	probably	154278441	154278620	TTGGTCTGAAGGGTGCACCA	GATAGCCTTTCAAGAGCAGCA	GACGATATTATGGATAGCCTTTCAAGAGCAGCATACTTTTCCAAGATCGACCTCAGAAGCGACTACTACCAGATCAGAATACGGCAAGGTGACGAATGGAAAACTGCATTCAAGACGAGAGAGGGTTGTTCGAGTGGAGAGTCATGCCTTTTGGTCTGAAGGGTGCACCAAGCACTTTTA	0	2.38373	4.67192	0	0.612688	0.352566	0	0	0	0	0	0	0	0	0	0	0	0
miR1083a	miR1083	Known	chr1	+		384215187	384215508	TAGCCTGGAACGAAGCACGT	TGCTTCGTTTCAGGCTTATG	ATGGAAATCCATAGCCTGGAACGAAGCACGTTGCCTTTGTTTTTCCTGCACAGAAATGGAGTTTTATTTTGTTATGAAATTGGTTTGTTAGTGGGGTTGTGGGTATCATGCTGTTCTTCATGGTAGCCGGCCCTATGTTTTTTTTCTTTGAAGGTATATAATTTTTGATGGATGAGTACCAATTAGCATCCAGCGATCTGGTCTGTGGGGGCCCTTGTTTTTTTTTATTTATGTTTTGGTGGTATTCATGACGGGGAAAACCTATCATTTCAGGAGGAGTTAAAAGATACCGTGCTTCGTTTCAGGCTTATGTATTTCCATC	88941.5	6235.28	18257.4	33921.2	73871.9	117146	135744	102843	22685.3	16668	28715.1	11250.1	11944.6	13322.7	10770.5	11623	19190.7	13615.2
miR1083b	miR1083	Known	chr10	+		531422333	531422641	TACCCTGGAATGAAGCACGT	TTGCTTCGTTTCAGGGTTAT	TGAAAAACCATACCCTGGAATGAAGCACGTTGCCTTTGTTTTTTTTGCACAGAAATGGAGTTTATTTTGTTATGAAATTGGTTTGTTAGGGTTGTTGTGGGTATCATGTTGTTCTTCATGGTAGTCGACCCTATGTTTTTTTTGAAGGAATATATTTTGATGGATGAGTACCAATTAGCATCCAGTGATTTGCCCTATTGGGGCCCTTATGATTTTTATTTATGTTTTGGTGGTATTCATGACGGGGAAAACCTGTCGTTTCAGGAGGAGTGAAAGATATTTTGCTTCGTTTCAGGGTTATGTATTTCC	74.8023	2.78101	11.617	27.3353	44.1854	67.1851	79.741	63.0549	5.53408	2.54854	7.30099	5.8854	5.60335	4.90563	3.69037	10.7666	8.52915	4.24587
miR1083c	miR1083	Known	chr7	-		469256135	469256264	TAGCCTGGAACGAAGCACGT	CGTGTTTCGGCTCATGCTATG	TTGGAAATTCATAGCCTGGAACGAAGCACGTAGTATTTCTCTTCACACCATACTCTCTTATCGCAAATTATTTTATTTGTGAAGAAGGGGAAATAATATCGTGTTTCGGCTCATGCTATGCATGTCCGAC	121433	8567.59	21987.6	47822.1	117503	182618	171180	136964	38329.9	49354.1	63665.9	31248	27578	35881.2	33927.5	41061.5	44387.1	25917.2
miR171a	miR171	Known	chr1	-		499076864	499076978	TGTTGGCTGGGCTCAATCGGA	TGATTGAGCCGTGCCAATATC	ATGCATGTGATGTTGGCTGGGCTCAATCGGATCAGAAGGCCAAAGGAATGGCCTCGTGATCTGATTGAGCCGTGCCAATATCACATTATCAGTTTCATTCATTTGCACCAGCGTG	2519.65	19.8423	18.1321	2.46459	5498.86	3057.94	1524.57	741.198	15.7341	20.5493	13.0961	19.99	0	0	0	0	0	2.54752
miR171b	miR171	Known	chr2	-		309848132	309848235	TTGAGCCGTGCCAATATCACA	AGATATTGGCGCGGTTCAACC	TGAGCCGTTTTGTGAGATATTGGCGCGGTTCAACCGGACAACGGTATTAAAACATGTTAATACCGGGGTTTGGTTGAGCCGTGCCAATATCACACAAAGGCTTG	213.649	14.9621	32.4841	12.9077	138.02	108.823	104.659	18.0344	66.3359	38.526	48.176	97.3482	0.350209	1.22641	0.461296	0	0.456919	0.63688
miR171c	miR171	Known	chr3	+		198683843	198683945	AGATGTTGGAGCGGTTCAATC	TTGAGCCGCGCCAATATCACT	GAGATGAGAAGAGATGTTGGAGCGGTTCAATCCGAAGACACAATTACAGCGTGGCTGTAAAATGATCTCAGATTGAGCCGCGCCAATATCACTTTTCACTCTC	0	1.75126	1.50707	2.3213	30.9797	24.9264	4.80474	18.1533	6.33863	0	2.2432	1.53934	362.116	497.921	108.866	188.415	234.856	219.087
miR171d	miR171	Known	chr3	+		382766092	382766182	TTGAGGCGCACCAATATCACA	TGATGTTGGTGAGCTTCAATC	TGATGTTGGTGAGCTTCAATCACATGACCTTGCTATCAGCAGAATAGCATCGCCATCAGATTGAGGCGCACCAATATCACATACATTCGAT	0	11.895	3.38474	0	0	0	0	0.254125	51.7612	12.729	24.422	24.4529	82.6494	88.3013	38.7488	60.562	104.178	43.3078
miR171e	miR171	Known	chr3	-		382909451	382909551	TTGAGCCGCGTCAATATCCCC	AGATATTGACGTGCCTCAATT	TTTGGAAAGGAGATATTGACGTGCCTCAATTTGAAGACATTGTTAGAGGAATTCTAGCTCTGTGCTCGGATTGAGCCGCGTCAATATCCCCTTCATCTACA	19.2169	3.57559	8.4065	1.30394	7.40159	34.3398	1.98233	3.46462	3897.07	4171.43	4336.99	4181.17	47.6285	52.7355	55.3555	76.7118	197.389	198.707
miR171f	miR171	Known	chr3	+		383286281	383286384	TTGAGTCGCGCCAATATCACT	CGATGTTGGGGCGGTTCAATC	GCTGAATTAAGCGATGTTGGGGCGGTTCAATCCGAAGACAACGTTACAGTGTAGCTGTAAGCTTGATCTCAGATTGAGTCGCGCCAATATCACTTAACTTATTG	1.11704	756.24	522.785	419.987	90.4806	33.4702	489.144	123.609	0	0	42.149	0	0	1.22641	0	0	0	0
miR171g	miR171	Known	chr3	-		384525353	384525471	TTGAGCCGTGCCAATATCACA	AGATATTGGTGCGGTTCAACC	ATGGTACCCCAGATTTCAATTTGTGTTGAGATATTGGTGCGGTTCAACCTTACAGCACTGTTTAGAAATGCTGAACTTTGTCGTTAGGTTGAGCCGTGCCAATATCACAACACCACCAC	212.827	14.3662	31.7305	12.9077	136.785	107.684	106.059	18.0344	64.7651	36.3042	43.3789	94.8018	0.350209	1.22641	0.461296	0	0.456919	0.63688
miR171h	miR171	Known	chr4	-		513055841	513055967	AGCCGAATCAATATCACTTT	CATGATATTGGTTCGGTTCA	AGAGGTGTAGGCGAAGTTCAAGATGGGACATGATATTGGTTCGGTTCAACCTGAACAAATGAATACGTACAGTTTTTTTTTTTGTTTGATCAGGTCGAGCCGAATCAATATCACTTTCTATCTCCTT	7.45087	0	0	0	6.33798	9.87844	7.53588	3.71344	1.29774	0.371641	4.63206	0	25.896	14.257	29.8305	20.8415	2.96997	3.12071
miR171i	miR171	Known	chr4	-		513162097	513162210	AGCCGAATCAATATCACTTT	CATGATATTTCGGTTCA	TAGGCGAAGTTTAAGACGGGACATGATATTTCGGTTCAACCGGAACAGATGAATACGTACAGTTTTTTTTGTTTGATCAGGTCGAGCCGAATCAATATCACTTTCTATCGTCCT	7.45087	0	0	0	6.33798	9.87844	7.53588	3.71344	1.29774	0.371641	4.63206	0	25.896	14.257	29.8305	20.8415	2.96997	3.12071
miR171j	miR171	Known	chr4	-		513981499	513981676	TGAGCCGAATCAATATCACTTT	TGTGATATTAGATCCACTGAAC	CTGAAGATGGGATGTGATATTAGATCCACTGAACTAGAACAGATAAAGATGTACAACTTTCTGTTTGATCAAGTCGAGCCAAATCAATATCACTCTCTGTCTCCTTCTTCAGTCATCCAGAGTTTTTTTTTTTTGTTTGATTAGGTTGAGCCGAATCAATATCACTTTGTATCTCTTT	185.211	0.595931	0	0	97.7977	160.483	139.294	80.8006	1307.53	670.938	3266.24	30.3412	1278.07	534.969	681.18	465.206	107.833	106.359
miR171k	miR171	Known	chr4	-		514022135	514022270	AGCCGAATCAATATCACTTT	AGTGATATTGGATCAGCTCA	TTGAAGATGGGAAGTGATATTGGATCAGCTCAACTGGAACAGATGAAGATGTACAACTTTCAATTGGAACAGATGAAGATGTACAACTTTTTGTTTGATGAAGTCGAGCCGAATCAATATCACTTTCTATCTCCTT	7.45087	0	0	0	6.33798	9.87844	7.53588	3.71344	1.29774	0.371641	4.63206	0	25.896	14.257	29.8305	20.8415	2.96997	3.12071
miR171l	miR171	Known	chr4	-		514195225	514195315	GGTGATGTTGGTTCGGTTCAGC	TGAGTCGAATCAATATCACTTT	TGAAGATAAAAGGTGATGTTGGTTCGGTTCAGCCAGGTGAAATTTCAATTTGATCGGGTTGAGTCGAATCAATATCACTTTTTATCTAAAT	607.088	1.68847	0	0.580324	2113.28	2611.29	1559.24	2634.41	4813.88	1075.2	7812.03	100.029	13332.3	12121.4	14223.6	20328.2	45499.5	11581.7
miR171m	miR171	Known	chr4	+		514250882	514250972	GGTGATGTTGGTTCGGTTCAGC	TGAGTCGAATCAATATCACTTT	TGAAGATAAAAGGTGATGTTGGTTCGGTTCAGCCAGGTGAAATTTCAATTTGATCGGGTTGAGTCGAATCAATATCACTTTTTATCTAAAT	607.088	1.68847	0	0.580324	2113.28	2611.29	1559.24	2634.41	4813.88	1075.2	7812.03	100.029	13332.3	12121.4	14223.6	20328.2	45499.5	11581.7
miR171n	miR171	Known	chr4	-		514685333	514685439	GAGCCGAATCAATATCACTTT	AGATGTGTTGGATCCGCTCAA	TAGGCGAAGCTGAAGATGTGTTGGATCCGCTCAACTGGAACAGATGAAGATGTACAACTTTTTGTTTGATCAGGTCGAGCCGAATCAATATCACTTTCTGTCTCCTT	7.58427	0	0.107648	0	6.18481	9.97001	7.86249	3.71344	4.06629	2.3069	11.0435	0	26.0711	14.4103	30.0611	21.2901	2.96997	3.12071
miR171o	miR171	Known	chr4	-		514715637	514715742	AGCCGAATCAATATCACTTT	CGTGATATTCGATCAGCTCA	TTGAAGATGGGACGTGATATTCGATCAGCTCAACTGGAACAGATGAAGATGTACAACTTTCGTTTTGATGAAGTCGAGCCGAATCAATATCACTTTCTATCTCCTT	7.45087	0	0	0	6.33798	9.87844	7.53588	3.71344	1.29774	0.371641	4.63206	0	25.896	14.257	29.8305	20.8415	2.96997	3.12071
miR171p	miR171	Known	chr4	+		515065502	515065605	GGTGATGTTGGTTCGGTTCAGC	TGAGCCGAATCAATATCACTTT	TGAAGATAAAAGGTGATGTTGGTTCGGTTCAGCCAGGTGAAATGCTCATGGTGGTTTTCAATTTGATCGGGTTGAGCCGAATCAATATCACTTTTTATCTAAAT	607.088	1.68847	0	0.580324	2113.28	2611.29	1559.24	2634.41	4813.88	1075.2	7812.03	100.029	13332.3	12121.4	14223.6	20328.2	45499.5	11581.7
miR171q	miR171	Known	chr4	+		515734998	515735098	GGTGATGTTGGTTCGGTTCAGC	TGAGCCGAGTCAATATCACTTT	GAAGATAAAAGGTGATGTTGGTTCGGTTCAGCCAGGTGAAATGCTCATGGTGGTTTTGAATTTCATCGGGTTGAGCCGAGTCAATATCACTTTTTATCTAT	607.088	1.68847	0	0.580324	2113.28	2611.29	1559.24	2634.41	4813.88	1075.2	7812.03	100.029	13332.3	12121.4	14223.6	20328.2	45499.5	11581.7
miR171r	miR171	Known	chr5	-		56882756	56882859	TTGAGCCGCGCCAATATCACT	AGATGTTGGTGGGGTTCAATC	GGCAAGGAGAAGAGATGTTGGTGGGGTTCAATCCGAAGACAACATTACAATACGGGCGTAATGTAATCTCAGATTGAGCCGCGCCAATATCACTTTTCAATTTC	2.81985	56.0213	10.0808	3.62687	27.6747	26.411	18.2093	15.6586	4.82285	1.95857	4.43149	1.63888	21.713	28.8206	17.5292	17.4957	46.6057	30.5702
miR171s	miR171	Known	chr5	-		702419061	702419169	TGATACTGGAACGGTTCAATC	TTGAGCCGTGCCAATATCACA	ACAGAGAGTGTGATACTGGAACGGTTCAATCGGATCATGGTGTTGGTTTTTGCAGTCCAACACTCTGATCGAATTGAGCCGTGCCAATATCACACATTTTACTTCTGTT	19.7934	2.3601	0	0	13.5901	35.1272	0.57112	4.98937	413.914	316.562	284.994	322.456	12.6075	18.3961	7.38073	9.42075	1.82768	0
miR168a	miR168	Known	chr1	-		506633083	506633163	TCGCTTGGTGCAGGTCGGGAA	CCCGATAGGCATCATTTGAAT	CGGCTCAGAATCGCTTGGTGCAGGTCGGGAATACTTATAAATTATTTGTATTCCCGATAGGCATCATTTGAATTTGAGCCC	262.073	34.47	53.7139	22.5708	204.219	194.768	248.763	100.406	87.2507	49.2922	71.5938	89.156	2527.23	2623.43	1705.26	2713.83	6380.6	9713.82
miR168b	miR168	Known	chr1	-		506704740	506704815	TCGCTTGGTGCAGGTCGGGAA	CCCGATCGGCATCAATTGAAT	CGGCTCGGATTCGCTTGGTGCAGGTCGGGAATACTTGAAAAAAGATATTTGTATTCCCGATCGGCATCAATTGAAT	266.507	34.47	53.7139	22.5708	206.474	196.52	249.994	102.992	87.4775	49.2922	71.5938	89.156	2529.1	2628.33	1707.1	2714.72	6381.82	9710.43
miR168c	miR168	Known	chr1	+		590594698	590594863	TCGATTGGTGAAGATCGGGAT	CCAATTTTTATTATTTGAGG	GAAAAACTGGGTCCAATTTTTATTATTTGAGGTTTAGAAACTATATTTAATCAATAGTGGGTTTTAAAAACATAAAATTCCCTTTCTCAAAATGATTTAGTGCAAGGGGAAGATCACTCATTTTAATATAAAGATTCGATTGGTGAAGATCGGGATCCAAATCCCC	5.83048	1.19186	3.818	0	7.45709	1.52925	2.68793	0	10.1926	3.07294	3.76338	3.76786	16.81	11.0377	10.1485	12.7853	11.8799	10.1901
miR168d	miR168	Known	chr2	+		609915465	609915608	TCGCTTGGTGCAGGTCGGGAA	CCCCACATGCATCAACTGAAT	GTGGCTCAAATTCGCTTGGTGCAGGTCGGGAATAGTCTACTCTGTGTGCATCAATATTAATAATTATAACGATCCTTTGTAGTCGATTATGTATATACGCAGGCAAAATTGTTCCCCACATGCATCAACTGAATTGGAGCCAGT	267.643	34.47	53.7139	22.5708	206.474	196.285	249.614	102.992	87.4775	49.2922	71.3136	89.156	2532.83	2629.97	1709.56	2712.93	6405.58	9712.97
miR168e	miR168	Known	chr3	-		275850756	275850865	TCGATTGGTGCAGATCGGGAA	CCCCACCTGCATCAATTGAAT	TGGGCTCGAGTTCGATTGGTGCAGATCGGGAATTATCATCAGTATGATTGGATATCCCCAACATATAAAGATGATGATTCCCCACCTGCATCAATTGAATTGGGGCCGAA	622.712	67.8102	99.4347	45.9387	280.508	284.845	366.049	161.549	1388.59	569.098	814.986	1077.59	1845.6	2270.94	1589.63	1900.84	1637.78	1685.95
miR168f	miR168	Known	chr5	+		310243803	310243922	TCGACTGGTGCAGATCGGGAA	CCCCACCTGCATCAATTGAAT	TAGGCTCGAGTTCGACTGGTGCAGATCGGGAATCATCTTTTCATCTCATCTCTAGGAAATCTGTAATGGGCTATTGTGAAATGACGATTCCCCACCTGCATCAATTGAATTGGAGCCAAA	1321.44	300.845	253.303	62.4914	337.913	400.712	735.631	664.296	341.775	240.15	176.695	114.599	14122.5	16600.6	11557.3	15141.2	14023.8	12961.8
miR168g	miR168	Known	chr9	-		324086841	324086926	TCGCTTGGTGCAGGTCGGGAA	CCCCGCCTCCATCAATTGAAT	CGGCTCAAATTCGCTTGGTGCAGGTCGGGAATACACTGTTTTGGTGACATTGATATTCCCCGCCTCCATCAATTGAATTGGAGCCA	267.041	34.47	53.7139	22.5708	206.474	196.52	249.994	102.992	87.4775	49.2922	71.3136	89.156	2529.1	2629.56	1707.1	2714.72	6381.82	9710.43
miR395a	miR395	Known	chr1	+		510402417	510402503	CTGAAGAGTTTGGGGGAACTC	GTTCCCTCACGCTCTTCAGTT	CGACTCCCTGAGTTCCCTCACGCTCTTCAGTTTGATCCCCATTATGTATGGACTAACTGAAGAGTTTGGGGGAACTCTGGGATTCAT	0.629661	3.97462	20.0693	28.1478	1.81506	1.19786	8.09924	3.07109	0.52361	4.63383	0.680815	0.680958	0	0	0.307531	0	0	0
miR395b	miR395	Known	chr1	+		510460940	510461027	CTGAAGAGTTTGGGGGAACTC	GTTCCCTCATGCTCTTCAGTT	TCGACTCCCTGAGTTCCCTCATGCTCTTCAGTTTGATCCCCATTATGTATGGACTAACTGAAGAGTTTGGGGGAACTCTGGGATTCAT	0.629661	3.97462	20.0693	28.1478	1.81506	1.19786	8.09924	3.07109	0.52361	4.63383	0.680815	0.680958	0	0	0.307531	0	0	0
miR395c	miR395	Known	chr1	+		510634755	510634845	ctgaAgagtttgGGGGAACTC	gctccctcacgccttcagtt	caggactcttgagctccctcacgccttcagttgatcccattattatggactaccttattcctgaAgagtttgGGGGAACTCTGGGATTCAT	0.629661	3.97462	20.8228	28.1478	1.81506	1.19786	7.98502	3.07109	0.52361	5.70214	0.680815	0.680958	0	0	0.307531	0	0	0
miR395d	miR395	Known	chr1	-		510715268	510715357	TGAAGTGTTTGGGGGAACTCT	AGTTTTCTCACGCAATTCATT	CTAGACTCCTAGAGTTTTCTCACGCAATTCATTATGAACCTCATTACGTATGGACTGATTGAAGTGTTTGGGGGAACTCTAAGATTCATT	0.451804	0	1.21851	0	6.0371	2.66481	102.084	17.6916	0	0	0	0	0	0	0.922592	0	0	0
miR395e	miR395	Known	chr1	+		510779153	510779329	CTGAAGAGTTTGGGGGAACT	CTTTCTCAAATGTCTTTAGTT	TATGGACTAACTGAAGAGTTTGGGGGAACTCTGGGATTCATTGAACTGACTATTAAACCAACAAAACCTATCTGTTAGATCTCGAAAGTATTTGTATTTTAGTAGAAAATCACATTGTCCTTTCTCAAATGTCTTTAGTTTTATACAATTATTTTGAAAAAAATAGAAAAGTTTAGA	0.629661	3.97462	20.0693	28.1478	1.81506	1.19786	8.09924	3.07109	0.52361	4.63383	0.680815	0.680958	0	0	0.307531	0	0	0
miR395f	miR395	Known	chr1	+		511119372	511119458	GTTCCCTCACGCTTTTCAGTA	CTGAAGAGTTTGGGGGAACTC	CGACTCCCTGAGTTCCCTCACGCTTTTCAGTATGATCCCTATTATGTATGGACTGACTGAAGAGTTTGGGGGAACTCTGGGATTCAT	1.97075	20.6771	82.9826	152.496	14.2028	5.41187	14.2116	15.3832	6.38626	41.6122	20.1909	6.78906	1.40084	1.22641	0	0.448607	0	0
miR395g	miR395	Known	chr1	-		1107010555	1107010635	CAGAAGTGTTTGGGGGGACTC	GTTCCCTCAAACACTTCAGTG	CTGTTCCTTGAGTTCCCTCAAACACTTCAGTGATTCGAACCCACGACTCCCAGAAGTGTTTGGGGGGACTCTGGGACTCAT	26.5017	1.75126	12.1851	12.323	206.529	345.491	30.7316	120.595	28.9678	51.9609	17.5039	463.237	109.966	414.525	98.7173	219.369	475.196	298.06
miR395h	miR395	Known	chr1	-		1107585600	1107585689	TGAAGTGTTTGGGGGAACTCC	AGTTCCCTCGAACACTTCAGC	TTGGACGCCTGGAGTTCCCTCGAACACTTCAGCAATTCCTCAATTATCAGGGGACTGGCTGAAGTGTTTGGGGGAACTCCGAGAGTTCAT	7.71947	1.44204	88.4941	22.7162	67.3547	24.932	320.18	69.6882	8.76074	6.58023	17.3746	12.732	1.40084	2.45281	4.61296	8.07493	0	0
miR167a	miR167	Known	chr1	-		675399143	675399225	TGAAGCTGCCAGCATGATCTGG	AGATCATGCTGCAACTTCAAC	ACAGGAGAGGTTGAAGCTGCCAGCATGATCTGGTTAGCGTTTTATCCTTCCCAGATCATGCTGCAACTTCAACCATTCATGCA	2511.28	641.625	974.044	830.213	609.107	606.765	423.912	185.437	1877.99	874.314	1228.37	1120.38	33.9937	29.8134	28.3543	35.3502	25.4656	19.6887
miR167b	miR167	Known	chr1	+		676043523	676043610	ATCATCTGGCAGACTCAGC	TGAAGCTGCCAGCATGATCT	TGGGAGGGGCTGAAGCTGCCAGCATGATCTGGTCTAGGTTCTCTCTCTTCTTCTTCACCAGATCATCTGGCAGACTCAGCTACTCCCT	640.821	1816.38	1758.62	3439.86	618.099	219.082	243.708	64.3029	0.593618	1.06831	1.20026	1.99879	0	0	0	0	0	0
miR167c	miR167	Known	chr10	-		332176344	332176434	TGAAGCTGCCAGCATGATCTGG	AGATCATCTGGTAGCTTCAAC	TAAGAGGGGCTGAAGCTGCCAGCATGATCTGGTTCTCTGATTTCATTCATGTATGGATCTTGTCCACACCAGATCATCTGGTAGCTTCAAC	2341.34	629.687	947.202	760.68	546.502	495.324	400.595	143.964	351.895	133.43	174.075	192.104	29.7911	23.6813	22.8188	31.3128	12.6719	17.1412
miR167d	miR167	Known	chr10	-		334089288	334089378	TGAAGCTGCCAGCATGATCTGG	AGATCATCTGGTAGCTTCAAC	CAAGAGTTGCTGAAGCTGCCAGCATGATCTGGTTCTCTGATTTCATTCATGTGTTGATCTTCTGCACACCAGATCATCTGGTAGCTTCAAC	2341.34	629.687	947.202	760.68	546.502	495.324	400.595	143.964	351.895	133.43	174.075	192.104	29.7911	23.6813	22.8188	31.3128	12.6719	17.1412
miR167e	miR167	Known	chr10	-		334698957	334699047	TGAAGCTGCCAGCATGATCTGG	AGATCATGCTGCATCTTCACC	GCAAGAGTGGCTGAAGCTGCCAGCATGATCTGGCGAGTATTCATTCCTATGGGTTTTCTCAGATCATGCTGCATCTTCACCCGCTAATGCT	2334.47	623.903	935.81	762.189	543.31	492.906	400.004	142.567	350.116	132.506	173.547	191.444	29.7911	23.6813	22.8188	31.3128	12.6719	17.1412
miR167f	miR167	Known	chr10	-		666842045	666842339	AGATCATGCTCCATCTTCACT	TGAAGACCGGGCAGATCTTC	GGGGAGTAATTTTGAAGACCGGGCAGATCTTCATCCCTTGCATGTCAGATTTTGAATGCATTGGTGGCGCCTTCCATGACTCGAGTGGAGTTACTCCTTATTTTAAAGCAGGCCGAACACGTAGCAGAATCATGGGAGCTGGGTATATGTAGCCTCCGACTTTCATTTAATTACCTTTTAAGAAACCTTCCTGAATCCTTATGAGAGCAAGAGATGCGATAGTAGAACACAAGGATGACACATGGTGGATTTTTGTGCATATCAAGATCATGCTCCATCTTCACTTTTTTATCTT	17.8206	0.893897	2.63738	0	113.987	85.3925	4.15808	0.381188	0	0	0.560405	0	0	0	0	0	0	0
miR167g	miR167	Known	chr2	+	probably	705256987	705257140	TTGAAGCTGCCAGCATGATGC	GTCATGCTGCAGAATTGAAG	AAGAAGGCACCGTCATGCTGCAGAATTGAAGAGCGATGGAGAGACAAGGTGTTGGATAGTTGGCCAGAGGATTGGACGCATTCCCTGCAAGGGCATTGTCTAGTAGTAGCTCAGGAGTTAGAATTGAAGCTGCCAGCATGATGCGAGTTATGGA	0.462271	0.0627296	0.0839854	0	0.521933	0.739218	0	0.865003	1.49868	0.488686	0.939075	1.1883	0	0	0	0	0	0
miR167h	miR167	Known	chr3	+	probably	360460762	360460836	TGAAGCTGCCAGCATGATGTGC	ATTATCGAGCAGTAGCTCAGG	TTACCTGCAAGGGCATTATCGAGCAGTAGCTCAGGAGTTGAAATGAAGCTGCCAGCATGATGTGCGCATAGGAAG	3.85914	1.01822	3.03934	0.54748	0.968082	0.930099	0.772721	0	0.282606	0.486781	0.160342	0.252724	0	0	0	0.19226	0	0
miR2600a	miR2600	Known	chr1	+		714421914	714422001	AGGTGGCATTGTGTAATTGGC	CAATTGCACAGTGCCACCTGT	AACTTGCAGCAGGTGGCATTGTGTAATTGGCTCAATGTCCTCTCAAAGGCCCAAGAGCCAATTGCACAGTGCCACCTGTTGTAAGTTG	0	0	0	0	0.76586	2.25494	16.9774	11.7086	9.39775	5.42109	8.00349	9.66152	1.75105	1.53301	2.30648	5.04683	4.56919	7.961
miR2600b	miR2600	Known	chr1	+		889983671	889983756	ACGTGGCATTGTGTAATTGGT	CAAATGCACAGTGCCACGTAT	AATTTATAACACGTGGCATTGTGTAATTGGTTTTTTATTTTTGACGGATATTGAACCAAATGCACAGTGCCACGTATTGTAAATTG	7.35635	1.19186	0	0	8.47414	14.8825	4.08466	11.4281	0	0	0.842981	0.503533	1.40084	3.67922	1.84518	1.34582	0.913838	0
miR2600c	miR2600	Known	chr2	+		221947478	221947554	AGGTGGCATTGTGTAATTGGC	CATTATGCCAATGCCTTGTCTAT	CGGCCATTATGCCAATGCCTTGTCTATGCGGTCAACACTATGCAATAGGTGGCATTGTGTAATTGGCTTAATGTCCC	0	0	0	0	0.76586	2.25494	16.9774	11.7086	9.39775	5.42109	8.00349	9.66152	1.75105	1.53301	2.30648	5.04683	4.56919	7.961
miR2600d	miR2600	Known	chr2	-		380094707	380094794	AGGTGGCATTGTGTAATTGGC	CAATTGCATAGTGCCATCTAC	AACATATATTAGGTGGCATTGTGTAATTGGCTCAATGTCCCCTCAAAGGCCCAAGATCCAATTGCATAGTGCCATCTACTATAAGTTG	0	0	0	0	0.76586	2.25494	16.9774	11.7086	9.39775	5.42109	8.00349	9.66152	1.75105	1.53301	2.30648	5.04683	4.56919	7.961
miR2600e	miR2600	Known	chr2	-		380134014	380134100	AGGTGGCATTGTGTAATTGGC	CAATTGCATAGTGCCACTACT	AACATATATTAGGTGGCATTGTGTAATTGGCTCAATGTCCCCTCAAAGGCCCAAGATCCAATTGCATAGTGCCACTACTATAAGTTG	0	0	0	0	0.76586	2.25494	16.9774	11.7086	9.39775	5.42109	8.00349	9.66152	1.75105	1.53301	2.30648	5.04683	4.56919	7.961
miR2600f	miR2600	Known	chr3	+		401840002	401840089	ACGTGGCATTGTGTAATTGGT	CAATTGCACGGTGCCATGTGT	AACTTACAGCACGTGGCATTGTGTAATTGGTTGAATGTTCCCTCAAAAACCCACGAGCCAATTGCACGGTGCCATGTGTTGTAAGTTG	7.35635	1.19186	0	0	8.47414	14.8825	4.08466	11.4281	0	0	0.842981	0.503533	1.40084	3.67922	1.84518	1.34582	0.913838	0
miR2600g	miR2600	Known	chr5	+		762298017	762298104	AGGTGGCATTGTGTAATTGGC	CAATTGCACAATGCCACCTGC	AACTTGTAGCAGGTGGCATTGTGTAATTGGCTCAATGTCCCCTCAAAGGCCCAAGAGCCAATTGCACAATGCCACCTGCTGCAAGTTG	0	0	0	0	0.76586	2.25494	16.9774	11.7086	9.39775	5.42109	8.00349	9.66152	1.75105	1.53301	2.30648	5.04683	4.56919	7.961
miR2600h	miR2600	Known	chr8	+		350718309	350718396	AGGTGGCATTGTGTAATTGGC	CAATTGCACAGTGCCACCTGC	AACTTACAACAGGTGGCATTGTGTAATTGGCTCAATGTCCCCTCAAAGACCAAAGAGCCAATTGCACAGTGCCACCTGCTATAAGTTG	0	0	0	0	0.76586	2.25494	16.9774	11.7086	9.39775	5.42109	8.00349	9.66152	1.75105	1.53301	2.30648	5.04683	4.56919	7.961
miR2600i	miR2600	Known	chr9	+		72696018	72696151	AGGTGGCATTGTGTAATTGGC	CAATTACACAGTGCCACCTGC	AACTGACAACAGGTGGCATTGTGTAATTGGCTCAATGTCCCCTTAAAGGCCTAAGAGCCAATTGCAAAGTGTCACCTGCTGAGGGGACATTGAGCCAATTACACAGTGCCACCTGCTATAAGTTATTGTCTGCA	0	0	0	0	0.76586	2.25494	16.9774	11.7086	9.39775	5.42109	8.00349	9.66152	1.75105	1.53301	2.30648	5.04683	4.56919	7.961
miR8011	miR8011	Known	chr1	+	probably	718288848	718289040	AAGTTTGTAGGCTTCTTTTT	ATAGGAGCTTGCAGTAGACTTGA	CATGTTCATTAAGTTTGTAGGCTTCTTTTTAGCAGTTCACCATTAAGCAAGTTGAGTCATCTTCGTGGGAGCTACTATCAATTTCAATTTTGCCCTTATAATTGGGTCTATGGGCTTCTACTTCGATGGTCTTTGGTATGCAATGCTATGTTGCTTCATAATAGGAGCTTGCAGTAGACTTGAAGGAAGTTGC	0	0	0	0	0.122538	0	0.450258	0	1.19324	0	0.592184	0.199879	0.840502	0.981125	2.0297	1.61499	0	0
miR11124	miR11124	Known	chr1	-		834431288	834431493	TTCTCGTCTGCATGTATGTGC	GCATACATGCAAACCTGAATC	CCATTGGCTCTTCTCGTCTGCATGTATGTGCCCTCTCTCTCTTCACCACTTAACTGGCTTGCATGCGCATGCATGTCCTTGTATGCAACAACAAAAGCATCCATGCATGTACCCGCTTCATGCATGTTGCTCCAATCACCCATGCATGCTCTGAAACTCACATGCAACCATCAAAATGCGCATACATGCAAACCTGAATCCTACCA	38.2161	24.3387	39.2573	23.1423	13.284	17.6596	17.9788	9.7952	0	0	0	0	0	0	0	0	0	0
miR477a	miR477	Known	chr1	-		834781565	834781666	GAAGCCTGCGAGGAAGAGGCA	ACCTCTCTCTCAAGGGCTTCCA	ATTTGCTATTGACCTCTCTCTCAAGGGCTTCCAACTAGTTTGGAAAGGCTGATCAGCCAACAGAATAGGTGGAAGCCTGCGAGGAAGAGGCAGAAGCAGGTT	7.3924	0	0	0	26.4031	35.6854	14.0789	9.69932	0	0	1.20026	0	2049.53	725.419	596.455	1106.36	32.8982	152.851
miR477b	miR477	Known	chr1	+		834884210	834884313	AAGCCTGCGAGCGGGGGGTGCA	ACCTCTCTCTCACAGGCTTCC	ATTTGCTATTGACCTCTCTCTCACAGGCTTCCAACTAGTTTGGAAAGGCTGATCAGCCAACAGAGTAGGTGGAAGCCTGCGAGCGGGGGGTGCAAAAGCATGTT	17.8227	0	0	0	6.80124	16.9495	1.14224	0	30.5359	1.70228	20.4245	0	1035.22	848.673	1248.27	436.046	2014.1	2357.73
miR477c	miR477	Known	chr1	-		835118732	835118840	GGGCCGTTGGGGGAGACTTTA	ACCTCTCCCTCAATGGCTTCCA	GTTTGATATTAACCTCTCCCTCAATGGCTTCCAAGTTGTTTGGAAAGGCTGATGATTATCAGCAAACTGAATAGTCGGGGGCCGTTGGGGGAGACTTTAAAAGCAGGCG	27.3699	0	3.16485	0.505683	75.6006	240.548	6.21594	40.5039	0.680403	0	0	0	784.342	523.185	233.785	474.895	2942.56	513.071
miR477d	miR477	Known	chr1	+		835270105	835270211	ACCTCTCCCTCAATGGCTTCCA	GGGGGCGTTGGGGGAGACTT	GTTTGCTATTAACCTCTCCCTCAATGGCTTCCAAGTTGTTTGGAAAGGCTGATGATTATCAGCAAACTGAACAGTTGGGGGGCGTTGGGGGAGACTTAAAAGCAGGC	6.55142	0.297966	0	0	4.01908	21.1578	0.352801	1.35112	9.89218	1.59442	9.48605	0	56.9496	52.204	118.959	61.9664	317.969	275.585
miR477e	miR477	Known	chr1	-		835296263	835296405	GGGGCCGTTGGGGGAGACTTA	ACCTCTCCCTCAATGGCTTCCA	CTGAATAGTTGGGGGCCGTTGGGGGAGACTTAAAAGCAGGCGTCTCAATTGAAATTTGCAGGAAACAGAAGCGGGAAGTGCAGTGAAGGCTTGTTGAGGCGTTTGCTATTAACCTCTCCCTCAATGGCTTCCAAATCGTTTGG	21.9483	0.437816	3.5542	0.505683	64.8076	195.085	4.80474	31.1857	0.16223	0	0.140497	0	1067.24	741.485	562.596	1119.21	865.039	463.394
miR477f	miR477	Known	chr1	-		835340091	835340233	GGGGCCGTTGGGGGAGACTTA	ACCTCTCCCTCAATGGCTTCCA	CTGAATAGTTGGGGGCCGTTGGGGGAGACTTAAAAGCAGGCGTCTCAATTGAAATTTGCAGGAAACAGAAGCGGGAAGTGCAGTGAAGGCTTGTTGAGGCGTTTGCTATTAACCTCTCCCTCAATGGCTTCCAAATCGTTTGG	21.9483	0.437816	3.5542	0.505683	64.8076	195.085	4.80474	31.1857	0.16223	0	0.140497	0	1067.24	741.485	562.596	1119.21	865.039	463.394
miR477g	miR477	Known	chr1	+		835594072	835594172	ACCTCTCCCTCAATGGCTTCT	GGGCCATTAGGGGAGACTTA	TTTGCTATTAACCTCTCCCTCAATGGCTTCTAAGTTGTTTGGAAAGGCTCCTGATGATCAGCCAATAGTTGGGGGCCATTAGGGGAGACTTAAAAGCAGGA	2.21744	0	0	0	3.37066	21.4942	0	6.28261	0.226801	0	0.212756	0	0.466946	0.449682	1.43357	1.44935	5.75718	1.35868
miR477h	miR477	Known	chr1	-		842161901	842162001	CAAGTCATTGGGGGGAGGAGA	TCCTCTCCCTCAATGACTTCCG	ATTTGCTATTGTCCTCTCCCTCAATGACTTCCGAGTTTTTTCAAAAGCTGATAAGCCAACTTGGAATTCGCAAGTCATTGGGGGGAGGAGAAAAGCATGTT	5.20267	0	0	0	41.8794	107.692	2.91743	15.8783	4.2694	0.534155	5.06441	0	874.601	592	672.079	788.326	2125.82	578.712
miR477i	miR477	Known	chr1	+		842514977	842515079	ACCTCTCCCTCAACGGCTTCC	TGCCGTTGTGGGTGAGGTGT	ATTTGCTATTAACCTCTCCCTCAACGGCTTCCGAGTTATTGGAAAAAAGGCTCATCTCTTATCATTACTTGGCTGCCGTTGTGGGTGAGGTGTAGAGCAGCCG	59.7712	0	0	0	38.0568	160.231	7.05603	35.1092	51.7862	8.2767	59.2884	7.81147	686.924	583.197	879.414	466.237	5092.64	4089.7
miR477j	miR477	Known	chr2	-		310019014	310019120	GAAGTCTTTGTTGGAGAGGTG	ACTCTCCCTCAAAGGCTTCCA	TTTTCTATTAACTCTCCCTCAAAGGCTTCCAAAATTTCTGAAGGAGTTTTCGTTTCTCCCCCAAAATTCATCTTCTTATGATTTTGGAAGTCTTTGTTGGAGAGGTG	25.73	0	0	0	57.1827	127.785	8.45536	53.3317	0	0	0	0	566.452	710.805	872.372	1093.83	475.304	611.914
miR477k	miR477	Known	chr2	-		310037330	310037447	GAAGTCTTTGTTGGAGAGGTG	ACTCTCCCTCAAAGGCTTCCA	GTTTGCTATTAACTCTCCCTCAAAGGCTTCCAAAATTTCTGAAGGAGTTTTCGTTTCTCCCCCAAAATTCATCTTCTTATGATTTTGGAAGTCTTTGTTGGAGAGGTGAAAGCAGCTG	25.73	0	0	0	57.1827	127.785	8.45536	53.3317	0	0	0	0	566.452	710.805	872.372	1093.83	475.304	611.914
miR390a	miR390	Known	chr1	+		909743787	909743887	AAGCTCAGGAGGGATAGCGCC	CGCTATCCATCCTGAGTTTTA	GTGGATTTGCAAAGCTCAGGAGGGATAGCGCCCATGGAGCTTCGAATTGTTTTCTTCGGCTGACACGAGGCGCTATCCATCCTGAGTTTTATGGATTCTCC	3905.69	568.095	529.838	290.414	2059.44	3169.9	293.81	146.441	64.6317	43.7808	325.227	144.893	39.2234	97.8059	65.504	33.6455	144.691	235.221
miR390b	miR390	Known	chr11	+		434825264	434825343	AAGCTCAGGAGGGATAGCGCC	TGCTATCCATCCTGAGCTTTA	TCGGAGTTGCAAAGCTCAGGAGGGATAGCGCCTGCTGCAGATCATGTGGTGCTATCCATCCTGAGCTTTATAATTTCTTC	3931.48	569.893	536.973	291.718	2069.34	3190.6	294.381	146.441	65.2806	43.7808	328.19	143.894	39.2234	97.8059	65.504	33.6455	144.691	235.221
miR169a	miR169	Known	chr1	+	probably	913885347	913885460	GGCAAGTTGTTCTTGGCTAT	AGCCAATAATGATTTGTTAA	ATATTTTTATGTAGCCAATAATGATTTGTTAACCTCCTATTGTGATGAATGTCATTCAGGGTTTCATCCATAAAAATTATGATGGGCAAGTTGTTCTTGGCTATGTATCATGCT	0	0	0	0	0.306344	0	1.56228	0.969932	0	0	0	0	4.20251	3.98582	2.30648	5.38329	3.65535	1.27376
miR169b	miR169	Known	chr10	+		85162641	85162776	GCTGCCAAGAATGATTTGCC	GCAGGTCATTCTTGGCACAAC	GAGTCTGGTGTGCTGCCAAGAATGATTTGCCAAGAAATGGTGTAATTATAATTCATGGTTTGGTTAATTAATTGCTCTGGAGATGAATTAATGACCAGGTGGCGGGCAGGTCATTCTTGGCACAACGTCAAGCTCT	7.37577	0	0	0	1.51028	7.62509	4.6334	9.76984	1697.98	2063.52	4155.85	45.2671	681.351	208.153	269.827	153.289	642.659	358.927
miR169c	miR169	Known	chr10	+		85216161	85216296	GCTGCCAAGAATGATTTGCCG	GCAGGTCATTCTTGGCACAAC	GAGTCTGGTGTGCTGCCAAGAATGATTTGCCGAGATATTGTGTGATTATAATTCATGGTTTGGTTAATTAATTGCTCCGGCGATGAATTAATGACCAGGTGATGGGCAGGTCATTCTTGGCACAACGTCAAGCTCT	3.70193	0	0	0	1.78605	10.0789	3.29989	9.31694	1996.44	3201.23	4661.53	76.2232	3548.14	2793.64	2178.7	2460.81	3793.24	3625.53
miR169d	miR169	Known	chr10	+		85462628	85462759	GCTGCCAAGAATGATTTGCCG	CGGCATATCATTCTTGGCTGC	AGAGATGGTGTGCTGCCAAGAATGATTTGCCGACAAATGGTATGCTCATAATTTATGTTTGGCTAATTAATTTCTTCAACGATGCATTAATGGCCAAGTGGCGGCATATCATTCTTGGCTGCGTCCAGTTCT	3.70193	0	0	0	1.78605	10.0789	3.29989	9.31694	1999.36	3214.71	4656.88	76.2232	3528.53	2775.66	2173.16	2458.12	3780.44	3615.34
miR169e	miR169	Known	chr10	-		85749482	85749582	GGCAAGTTGTTCTCGGCTAAA	AAGCCAAGAATGACTTGTCTG	AAGCCAAGAATGACTTGTCTGCACCATTGATTTGGTTAATTAAAACATTTATCCATATCATGTGACGGTGGGCAAGTTGTTCTCGGCTAAACATCTGCCTC	0	0	0	0	0.616799	1.07141	0	0.50825	0	0	0	0	416.282	348.402	378.263	291.37	203.177	181.086
miR169f	miR169	Known	chr10	+		85882810	85882942	CAGCCAAGAATGACTTGCCCG	GGCCAGTCATCTCTTGGCAGTGCA	GCCTTCTGTGCAGCCAAGAATGACTTGCCCGCCCTCAAGAAATGGTCTGATTATTTTTTATTATAATTTATTAGGATCCATTATTGATCAGGTGGCGGGCCAGTCATCTCTTGGCAGTGCATCCGGTTCGGCT	0.172314	0	0.326269	0.632755	1.48138	2.56338	0.702392	3.07635	106.252	47.4988	96.5246	0.912028	88.2995	64.3213	161.123	28.2496	86.1361	100.102
miR169g	miR169	Known	chr10	+		86360771	86360912	CAGCCAAGAATGACTTGCCCG	AGCAAGTCATATCTTGGCAGTG	AGCCTTCTGTGCAGCCAAGAATGACTTGCCCGCCCTCAACAAATGGTTTGATTATATTTTATTCTGATTATAACTGATTTCCGCAAAGATCAATTATTGATCAGGTGGCGAGCAAGTCATATCTTGGCAGTGCATCCGGCTC	0.172314	0	0.326269	0.632755	1.48138	2.56338	0.702392	3.07635	106.252	47.4988	96.5246	0.912028	88.2995	64.3213	161.123	28.2496	86.1361	100.102
miR169h	miR169	Known	chr10	+		86625991	86626112	AGCAAGTCATTGTTGGCAGTG	CAGCCAAGAATGACTTGCCCG	AGCCTGCTGTGCAGCCAAGAATGACTTGCCCGCCCGCAACAAATGGTGTGAGCAATGATAGCTTCAGCGATGCATCAATGATCACTTGGTGAGCAAGTCATTGTTGGCAGTGGATCAAGCTC	0.53357	0	0	0	0.625021	4.7846	0.761494	37.6238	145.954	22.6508	180.718	2.01413	1303.88	724.745	1710.73	544.273	118.19	205.5
miR169i	miR169	Known	chr10	+		86632606	86632726	GGCAAGTCATTGTTGGCAGTG	CAACCAAGAATGACTTGCCCG	AGCCTGTTGTGCAACCAAGAATGACTTGCCCGCCCGCAACAAATGGTGTGAGCATTATAGCTTCAGCGATGCATCAATGATCTATTAGTGGGCAAGTCATTGTTGGCAGTGGATCAAGCTC	0	0	0	0	0	0	0	0	3.07794	0.633971	3.8695	0	308.815	103.836	170.372	69.5341	21.9321	75.5764
miR169j	miR169	Known	chr10	+		86673023	86673143	AGCAGGTCATTGTTGGCAGTG	CAGCCAAGAATGACTTGCCCG	AGCCTGCTGTGCAGCCAAGAATGACTTGCCCGCCCGCAACAAATGGTGTGAGCATTATAGCTTCAGTCATCCATCAATAATCACTTGGTGAGCAGGTCATTGTTGGCAGTGGATCAAGCTC	0	0	0	0	0	0	0	8.03887	22.4579	0.633971	21.6121	0	1415.55	977.446	1500.75	533.842	224.195	355.379
miR169k	miR169	Known	chr10	+		86702485	86702606	AGCAAGTCATTGTTGGCAGTG	CAGCCAAGAATGACTTGCCCT	AGCCTGCTGTGCAGCCAAGAATGACTTGCCCTCCCGCAACAAATGGTGTGAGCAATGATAGCTTCAGCGATGCATCAATGATCACTTGGTGAGCAAGTCATTGTTGGCAGTGGATCAAGCTC	0.53357	0	0	0	0.625021	4.7846	0.761494	37.6238	145.954	22.6508	180.718	2.01413	1303.88	724.745	1710.73	544.273	118.19	205.5
miR169l	miR169	Known	chr10	-		87198968	87199103	CCTGCCAAGAATGATTTGCCA	GCAGATCATTCTTGGCCGGTC	GAGTCTGGTGGCCTGCCAAGAATGATTTGCCAAAAAATGGTCTGATTATAATTCACGGTTTATAGAATTAATTTCTGCAGCGGTAAACTAATGACCAGGTGGCCGGCAGATCATTCTTGGCCGGTCGTCGAGCTCT	112.098	0	0	0	58.2377	117.856	6.90129	126.744	13.0098	13.694	27.1921	1.00707	6237.1	3605.57	2247.31	3191.36	5521.73	2078.89
miR169m	miR169	Known	chr10	+		146094648	146094823	GGCAAGTCGTCCCTGGCTAC	AAGCCAAGGATGACTTGCCCG	GTGTTCATGTGAAGCCAAGGATGACTTGCCCGCACCCTCTTCTCTTCTCTTCAATTCTCCTCGTCGTCGTATATATAATGTATATATGTCCACGCTGTCTTTGACATATATACATGGACTTGGACTGGATTGAGGGGAAGGTAATGGGCAAGTCGTCCCTGGCTACATATCTCGCT	0.985375	0.584118	6.0786	3.79262	22.8298	44.4007	13.9776	1823.63	2.29463	0.316986	5.52563	0	559.284	290.198	490.819	138.788	318.016	233.098
miR169n	miR169	Known	chr10	+		147351351	147351526	GGCAAGTCGTCCCTGGCTAC	AAGCCAAGGATGACTTGCCCG	GTGTTCATGTGAAGCCAAGGATGACTTGCCCGCACCCTCTTCTCTTCTCTTCAATTCTCCTCGTCGTCGTATATGTAATGTATATATGTCCACGCTGTCTTTGACATATATACATGGACTTGGACTGGATTGAGGGGGAGGTAATGGGCAAGTCGTCCCTGGCTACATATCTCGCT	0.985375	0.584118	6.0786	3.79262	22.8298	44.4007	13.9776	1823.63	2.29463	0.316986	5.52563	0	559.284	290.198	490.819	138.788	318.016	233.098
miR169o	miR169	Known	chr10	+		150418098	150418229	AAGCCAAGGATGACTTGCCGA	AGCAAGTTGTCATTGGCTACA	GCGGGTTATGAAGCCAAGGATGACTTGCCGACATCTCTGTGTATTATGATGTGTGTGTGTTTAATCGACACATGGCATATGACTCATACAGGAAGTGAGCAAGTTGTCATTGGCTACATATCTTCTTCTGCC	0.225902	0	6.88246	3.0967	0.937532	0.874507	0	1.84806	0.621269	0.316986	0.749316	0	19.3693	9.40245	39.979	7.7609	17.0583	25.4752
miR169p	miR169	Known	chr10	+		154803343	154803474	CTAGCCAAGGATGACTTGCCGA	GGCAAGTTGTCCTTGCTAGAT	AGCGTGACATCTAGCCAAGGATGACTTGCCGAATATTTCCACCTCATTTACTGTGAACTCAATGCAGATATTGATGAGGGAAACATTGGGCAAGTTGTCCTTGCTAGATTGCATACTCTGGTTCTCATGCTA	10.4303	0	0	0	6.07679	7.25256	3.69569	4.98937	19.5812	22.5347	24.5781	1.53934	483.464	399.195	417.934	220.864	250.392	287.87
miR169q	miR169	Known	chr5	+		402369024	402369135	TAGCCAAGAATGATTTGCCGA	GGCAAGTTATTCGTAGCTACG	TATTTTTATATAGCCAAGAATGATTTGCCGACCTCCTGTTATAATGAATGTCATTCGGGGTTTTGTCCATACGAATTACAGTGGGCAAGTTATTCGTAGCTACGTATCATGC	0.451804	0	0	0	0	0	0	0	2.31844	70.1092	3.95488	7.04947	0	0.613203	0	0	0	0
miR169r	miR169	Known	chr5	+		466976221	466976310	TAGCCAAGGATGACTTGCCTG	GGCAAGTTGTCCTTGGCTACT	GCCATGTTTGTAGCCAAGGATGACTTGCCTGCATCCCGATGAGTAAATCTATGGGTAGTGGGCAAGTTGTCCTTGGCTACTAATCTTGCT	0	0	0	0	0.076586	0.0422625	0	0.513905	25.3625	86.1533	96.0104	0.401292	19.5316	15.4235	11.7477	8.31418	3.10705	2.37769
miR169s	miR169	Known	chr5	+		466991045	466991134	TAGCCAAGGATGACTTGCCTG	GGACAAGTTATCCGTGGCTACT	GTAATGTTTATAGCCAAGGATGACTTGCCTGTATCCCGATGATTAAATCTATGGGAAGTGGACAAGTTATCCGTGGCTACTAATATTTCT	0	0	0	0	0.076586	0.0422625	0	0.95297	24.0294	86.7867	96.5437	0.401292	6.94745	6.10283	8.91839	4.00756	1.27937	0.849173
miR169t	miR169	Known	chr5	+		466994584	466994673	TAGCCAAGGATGACTTGCCTG	GGCAAGTTGTCCTTGGCTACT	GCCATGTTTGTAGCCAAGGATGACTTGCCTGCATCCCGATGAGTAAATCTATGGGTAGTGGGCAAGTTGTCCTTGGCTACTAATCTTGCT	0	0	0	0	0.076586	0.0422625	0	0.513905	25.3625	86.1533	96.0104	0.401292	19.5316	15.4235	11.7477	8.31418	3.10705	2.37769
miR169u	miR169	Known	chr5	+		467064304	467064419	TAGCCAAGGATGACTTGCCTG	GGCAAGTTGTCCTTGGATACT	GCCATGTTTGTAGCCAAGGATGACTTGCCTGCATCCCGATGAGTAAATCTATGGGGAGTGGGCAAGTTGTCCTTGGATACTAATCTTACTCTGCTTCTCATGCCAGATCTATGGTG	0	0	0	0	0.076586	0.0422625	0	0.513905	25.3625	86.1533	96.0104	0.401292	19.5316	15.4235	11.7477	8.31418	3.10705	2.37769
miR169v	miR169	Known	chr6	+	probably	214117002	214117128	GGCAAGTTGTTCTTGGCTACG	TAACCAAGAATGATTTGCCCA	TGGAGTGCCAGAACATTTTTATATAACCAAGAATGATTTGCCCAACTCCTTTTGTGATGAATGTCATTCGGGGTTTCTTCCATACAAATTATGGTAGGCAAGTTGTTCTTGGCTACGTATCATTCTC	1.06714	0	0	0	0.309427	1.82452	1.19289	0.866154	0	0	0	0	0	0	0	0	0	0
miR169w	miR169	Known	chr6	-	probably	214120222	214120348	GGCAAGTTGTTCTTGGCTACG	TAACCAAGAATGATTTGCCCA	TGGAGTGCTAGAACATTTTTATATAACCAAGAATGATTTGCCCAACTCCTTTTGTGATGAATGTCATTCGGGGTTTCTTCCATACAAATTATGGTAGGCAAGTTGTTCTTGGCTACGTATCATTCTC	1.06714	0	0	0	0.309427	1.82452	1.19289	0.866154	0	0	0	0	0	0	0	0	0	0
miR169x	miR169	Known	chr8	-		169028510	169028627	CAGCCAAGAATGACTTGCCCG	GGCGAGTCATCTCTTGGCAGTG	GCCTGCTGTGCAGCCAAGAATGACTTGCCCGCCCTCAACAAATGGTCTGATCATATTTTTATTAGGTAACCGATTGACCAGGTGGCGGGCGAGTCATCTCTTGGCAGTGCATCCGGCT	0.172314	0	0.326269	0.632755	1.48138	2.56338	0.702392	3.07635	106.252	47.4988	96.5246	0.912028	88.2995	64.3213	161.123	28.2496	86.1361	100.102
miR169y	miR169	Known	chr8	-		169050335	169050452	CAGCCAAGAATGACTTGCCCG	GGCGAGTCATCTCTTGGCAGTG	GCCTGCTGTGCAGCCAAGAATGACTTGCCCGCCCTCAACAAATGGTCTGATCATATTTTTATTAGGTAACCGATTGACCAGGTGGCGGGCGAGTCATCTCTTGGCAGTGCATCCGGCT	0.172314	0	0.326269	0.632755	1.48138	2.56338	0.702392	3.07635	106.252	47.4988	96.5246	0.912028	88.2995	64.3213	161.123	28.2496	86.1361	100.102
miR169z	miR169	Known	chr8	+		169114618	169114736	CAGCCAAGAATGACTTGCCCG	GGCATGTCATCTCTTGGTAGTG	AGCCTGCTGTGCAGCCAAGAATGACTTGCCCGCCTCAACAAATGGTCTGATCATATTTTTATTAGGTAACCGATTGACCAGGTGGCGGGCATGTCATCTCTTGGTAGTGCATCCGGCTC	0.172314	0	0.326269	0.632755	1.48138	2.56338	0.702392	3.07635	106.252	47.3462	96.364	0.912028	88.2995	64.3213	161.123	28.2496	86.1361	100.102
miR169aa	miR169	Known	chr8	+		169184226	169184343	CAGCCAAGAATGACTTGCCCG	GGCGAGTCATCTCTTGGCAGTG	GCCTGCTGTGCAGCCAAGAATGACTTGCCCGCCCTCAACAAATGGTCTGATCATATTTTTATTAGGTAACCGATTGACCAGGTGGCGGGCGAGTCATCTCTTGGCAGTGCATCCGGCT	0.172314	0	0.326269	0.632755	1.48138	2.56338	0.702392	3.07635	106.252	47.4988	96.5246	0.912028	88.2995	64.3213	161.123	28.2496	86.1361	100.102
miR169ab	miR169	Known	chr8	-		169233078	169233196	CAGCCAAGAATGACTTGCCCG	GGCGAGTCATCTCTTGGCAGTG	GCCTGCTGTGCAGCCAAGAATGACTTGCCCGCCCTCAACAAATGGTCTGATCATATTTTTTATTAGGTAACCGATTGACCAGGTGGCGGGCGAGTCATCTCTTGGCAGTGCATCCGGCT	0.172314	0	0.326269	0.632755	1.48138	2.56338	0.702392	3.07635	106.252	47.4988	96.5246	0.912028	88.2995	64.3213	161.123	28.2496	86.1361	100.102
miR169ac	miR169	Known	chr8	-		169307908	169308027	CAGCCAAGAATGACTTGCCCG	GGCATGTCATCTCTTGGTAGTG	AGCCTGCTGTGCAGCCAAGAATGACTTGCCCGCCCTCAACAAATGGTCTGATCATATTTTTATTAGGTAACCGATTGACCAGGTGGCGGGCATGTCATCTCTTGGTAGTGCATCCGGCTC	0.172314	0	0.326269	0.632755	1.48138	2.56338	0.702392	3.07635	106.252	47.4988	96.5246	0.912028	88.2995	64.3213	161.123	28.2496	86.1361	100.102
miR169ad	miR169	Known	chr8	-		169425737	169425856	CAGCCAAGAATGACTTGCCCG	GGCATGTCATCTCTTGGTAGTG	AGCCTGCTGTGCAGCCAAGAATGACTTGCCCGCTCTCAACAAATGGTCTGATCATATTTTTATTAGGTAACCGATTGACCAGGTGGCGGGCATGTCATCTCTTGGTAGTGCATCCGGCTC	0.172314	0	0.326269	0.632755	1.48138	2.56338	0.702392	3.07635	121.82	79.2961	105.902	0.912028	88.0193	65.5477	161.123	28.2496	86.1361	100.102
miR169ae	miR169	Known	chr8	+		463051451	463051567	GGTCGGTTGTCCTTGGCTAC	CAGCCAAGGATGACTTGCCGG	ACCAAGTTTTGCAGCCAAGGATGACTTGCCGGCATGCTGTTCTGGTATGTGTTTAGTTTAGGCTAAAACAGATAAACAGGCGTTGTGGGTCGGTTGTCCTTGGCTACATATCTTGTT	0.903609	0	0	0	4.92617	7.4538	0	6.92923	3.134	0.633971	6.8138	0	1001.37	636.658	468.677	513.655	1985.47	1432.98
miR169af	miR169	Known	chr8	+		463303641	463303753	TAGCCAAGGATGATTTGCCGA	GGCAAGTTGTTCTTGGCTACG	CGTTTTTATGTAGCCAAGGATGATTTGCCGACCTCCTGTTGTGATGAATGCCATTCGGGGTTTCGTCCATACAAATTACGGTGGGCAAGTTGTTCTTGGCTACGTATCATGCT	2.42255	0	0	0	7.12608	13.5536	2.8556	29.0172	694.45	1025.58	723.092	199.04	27.3163	26.3677	22.1422	19.5144	14.6214	5.09504
miR169ag	miR169	Known	chr9	-		122579744	122579879	GGCAAGTTGTTCGTGGCTACA	TAGCCAAGGATGACTTGCCGA	AAGCAAATCTGTGTAGCCAAGGATGACTTGCCGACATCCTCTGAGAAAATGTCAAAAATACATTACTCATTCATTCACCACGGATCGATTCCCATTAAGGCAGTCGGCAAGTTGTTCGTGGCTACATTGTTTGCTC	23.1584	0	0.753536	0	25.9457	64.6515	68.9491	71.5435	5.71352	4.44361	5.36143	1.00707	544.926	493.015	516.651	351.932	162.663	96.8058
miR164a	miR164	Known	chr1	+		984901746	984901869	TGGAGAAGCAGGGCACGTGCG	CACGTGCTCCAATTCTCCAAC	GTGACACACGTTGGAGAAGCAGGGCACGTGCGAGACCGTCGGATCTACTCCTGCCCTTCGATCAGTTGGGCCTGGGTAGCTAGTCTGGTCATGCACGTGCTCCAATTCTCCAACATGGGTTGCC	93.8386	51.7836	50.1571	79.0717	272.22	299.538	216.645	198.045	2501.89	661.557	928.867	766.736	3852.19	3033.93	6192.9	7811.84	24999.1	34582.6
miR164b	miR164	Known	chr4	-		129267286	129267422	TGGAGAAGCAGGGCACGTGCC	CATGTGCTCTTATTCTCCAAT	TACTACATGTTGGAGAAGCAGGGCACGTGCCATACACTCTTGACTGGTTCTAGCACTGTGCTTTTTATACATATAATATATCATGGTTTGCAAGGAAGTGGAGTTACTCATGTGCTCTTATTCTCCAATATGGAATG	7.00088	6.68839	4.14445	7.53346	34.7957	42.9036	36.3546	37.91	104.217	33.1256	30.3948	20.8554	373.673	452.544	363.04	492.144	906.954	983.746
miR164c	miR164	Known	chr4	-		129268763	129268897	TGGAGAAGCAGGGCACGTGCC	CATGTGCTCTTATTCTCCAAT	TACTACATGTTGGAGAAGCAGGGCACGTGCCATACACTCTTGACTGGTTCTAGCACTGTGCTATATACACATAATATATCATGGTTTGCAAGGAAGTGGAGTTAGTCATGTGCTCTTATTCTCCAATATGCAATG	7.00088	6.68839	4.14445	7.53346	34.7957	42.9036	36.3546	37.91	104.217	33.1256	30.3948	20.8554	373.673	452.544	363.04	492.144	906.954	983.746
miR164d	miR164	Known	chr8	+		570655576	570655667	TGGAGAAGCAGGGCACGTGCG	CATGTGCTCTTATTCTCCAAC	TAAAACATGTTGGAGAAGCAGGGCACGTGCGATACACTATCTGAGTAATAAGATGGGGTCACGCATGTGCTCTTATTCTCCAACATGAAATT	94.9057	58.8853	53.9248	74.0148	281.472	305.106	218.896	198.045	2506.81	665.164	931.343	768.75	3911.02	3114.87	6309.14	7971.99	25386.5	34996.5
miR11534a	miR11534	Known	chr1	+		1136905516	1136905599	TGAGATTGTTGGAGAGGTTCA	AACCTCGCCAACAATCTCAAC	AGGGGATGCTGAACCTCGCCAACAATCTCAACACCCATTTCATGAAATGGTGCTGAGATTGTTGGAGAGGTTCAAAATCTCAGA	23811.4	19911.8	19086.9	5331.8	118013	72665.7	41320.2	15358.4	680.437	602.603	1740.75	1531.08	100.44	273.438	111.019	70.6556	19.6475	10.1901
miR11534b	miR11534	Known	chr10	-		520327566	520327771	TGAGTTTGTTGGAGAGGTCC	TTATCGACAAAGTTATC	ATTCACTGAGAGGTTTTCTCTAGCTAAAATGTTGAGTTTCATTATTTTGTGTCTTGATGCCATGATCTTTGTTTTTTATTTCTTGGGGTTGAAATTAATAGAACACTTTTGGGTTTAGTTTCCTATGGGTTATCGACAAAGTTATCCTCGACATGACGATCGAGTTTTTGTTGGGATGAGTTTGTTGGAGAGGTCCTAGTAGGAAG	8.95014	15.5737	10.1979	4.7197	126.687	84.8374	38.336	20.7864	0	0	0	0	0	0	0	0	0	0
miR11534c	miR11534	Known	chr10	-		521857879	521858201	TGAGTTTGTTGGAGAGGATCA	GTCCTTGTCTAACTCGAT	AGTAAATTGTTGAGTTTGTTGGAGAGGATCAGTTGACCTTTGTCCTTGTTGTGTAGTTGGTGCTGAGGTTCCTGTTGAACTTGTCTGTTGCTGTTCAACGAAGGTTGTCGCTGTATCTGTTGTTGTCCTCCTTTATGGTTCTATTGTTATTGGCTTTGTTTGCACTTGCTCGTATCCTTTGTCGGTTTATTGTTGTTGTTGCTGACCACCAACATCTCCTTGTTCTTCTTCTATTGTTATGGGATTTTTGCCTTCCTTTCATTGTTCTTGTTCTCCCTGTGTTTGCTGTTGCTCCTGGTCCTTGTCTAACTCGATGATTGGTG	6.51893	6.15257	6.17026	1.4132	28.543	16.0499	8.50924	6.86757	0	0	0.420897	0	0	0	0	0	0	0
miR11534d	miR11534	Known	chr10	-		657626534	657626843	TGATATTGTTAGAGAGGTTC	ACTTCTAAGCACATAGCATC	AAGATCTTAGCAGAAAGTTATGTCCTTTATGACAGCTAAGGTGAATGCAATATCAACCAAGATGTTTAAGTTTATTCTGAGAGAACTTAACCTGGATTCATGTTGTAGGCAACAAAACCAAATGTTATGGGTTTGTGTGTCACCACAGATTAAACATGGTTGATGTTGACAGGTTTTTAGAGAAATGATATAGCCAATTGCTCTCAACACAAACTTCTAAGCACATAGCATCCTGCGGGAGAGCTTGGATGGACTCCATTAGACCGAATCCCTCCCCAGATGATATTGTTAGAGAGGTTCTTAGAGATCT	2.82446	4.11193	1.35636	0	18.0146	7.10418	4.98603	0.914851	0	0	0	0	0	0	0	0	0	0
miR11534e	miR11534	Known	chr11	-		128502997	128503117	TGAGAATGTTGGAGAGGTTTT	AACCTTCTTCTTCATATTTCATG	AGACTTTATGTGAGAATGTTGGAGAGGTTTTAATTGAGCTACATGTTTTTGTGAACTAATTCATCCTATTATCCAAAAAACCTTCTTCTTCATATTTCATGTCTTTAGTATCAGGAGTTTC	10.8099	5.20499	5.44135	1.92465	65.765	42.8202	18.1283	6.81602	0	0.115268	0	0.342532	61.6368	82.9338	1.84518	11.4803	10.4676	20.6118
miR11534f	miR11534	Known	chr2	-		350312720	350312933	TGAGATTGTTGAAGAGGTTA	ATTTCTTAACAAATTAAA	GGTATAAGGGAATAAACAACTAAAATTATGATTTCTTAACAAATTAAAAAAAAAACTATGAAAGTTAGCTATTTAATTAGGTCATAATTTTATATAGTATGGAAGCATGACCATACCAAATTACTAAAATAAATAATAAAGGGAATAAATCCATCAAGTCCTAAGGAAAAATAGTTAGTTATTTTGAGATTGTTGAAGAGGTTACCATTATATA	1.15607	2.58237	0.502357	0	13.4733	12.1517	2.34342	4.05336	0	0	0	0	0	0	0	0	0	0
miR11534g	miR11534	Known	chr3	+		9914164	9914447	TGAGTTTGTTGGAGAGGTTAA	GATCTCTCTAAACTTGAG	CAATGGCTTATTGATCTCTCTAAACTTGAGGATTTCCTAGCCCTCTACTTTGTGCTTTCTTGATTTCCCTGACTCTTTATTGAATGAAAGCCTGATACCATCATCTATCTATTTTTTTCTCTTGGCACTTTTGTTGGTGGTGTGATGCACTCTTTCTTACATAAATATTTCTTCTTGGGTTCCCTCTTGCTCTCTGGATAAGCTAACCAATTTCTCTTTTTTTCATTCCCTCTCATATACCTGAGGAAATTGTTGAGTTTGTTGGAGAGGTTAAGTAGGCATTT	9.99002	5.06542	4.25196	0.505683	28.2193	16.6048	10.8739	4.32301	0.216307	0	0	0	3.15188	0.613203	0	0	0	0
miR11534h	miR11534	Known	chr4	+		42913784	42913855	TGAGTTTGTTGGAGAGGGTCA	ATTCTCTCTCATATACTTGAG	TCTCTTTTCGCGATTCTCTCTCATATACTTGAGGAAATTGTTGAGTTTGTTGGAGAGGGTCAATGGATATCT	1.98941	1.67971	0.779393	0.464782	31.0059	18.6421	13.0246	4.99242	0	0	0	0	0	0	0	0	0	0
miR11534i	miR11534	Known	chr4	-		376218906	376219106	TGAGAATGTTGGTGAGGTTCA	GAGTTCATCTGCATCTACAAT	ATTGAAAATTTGAGAATGTTGGTGAGGTTCAAAGTAAGCATGGTGGTTAGTTGATGGTATGTCATCCACTTAAATATTCAAAGGAAGGATATATGAAGAAGGTTCAATCATGTAAAAAATAATACTTGGTTGGTTTAGGTTATCCTCATGTACATGATCTATATGAAATAGGAGTTCATCTGCATCTACAATCTCCTCATA	3.90408	2.71508	1.467	0.594654	14.2053	7.671	4.4804	0.578567	0	0	0.480103	0	0	0	0	0	0	0
miR11534j	miR11534	Known	chr5	+		40752779	40752873	TGAGGTTGTTGGATAGGTTT	ACTTCTCCAACTCCTCCTCAAT	CAACCAAAAGCAACTTCTCCAACTCCTCCTCAATTACATGCATCATCATTGGATTTAATCTTCTTTGAGGTTGTTGGATAGGTTTTACATCATCT	5.26253	1.19186	0.753536	1.26421	24.8401	24.5665	7.52585	0.969932	0	0	0	0	0	2.45281	0	0	0	0
miR11534k	miR11534	Known	chr5	-		50794996	50795313	TGAGATGGATGGAGAGGTTTA	CCCCATTTCCATTCTTTCACT	ACATGATTTATGAGATGGATGGAGAGGTTTATAAGACACATTGAAATATGCTTGTCATTCATGAGAGCTGCAAGATTGATCATTCAGCCAAGAGGCTTTGTGGTGGCATGCTCCCACACATTATGACGTTTCATTGAAATCTATGGCTAACCATCAATTTCAAATTTATGGCAGACGTTTGGAAGTCAAGAATGATAATGAGAAGTGGAAAAATAAATAGATCCTTCGATTAACCTATGAGCAGGGGGTTGTTATGCATTATTGTTTTCATTTGTTTTCTCAAGCACTTCCCCATTTCCATTCTTTCACTCTTCACAA	3.18849	0.583754	2.20079	0	11.8909	9.63727	3.93976	2.70224	0	0	0	0	3.03515	4.90563	0.615061	0.448607	0	0
miR11534l	miR11534	Known	chr5	+		64683147	64683374	TGAGATTGTGGGAGAGGTTCT	AACTTCTTGCCATAGTTTTTCT	CTCGAGCCTTCTTAACTTCTTGCCATAGTTTTTCTTGGCCCAACATAAGCTTACAACCAATTGTTTTGAAGGTCTTGATTAGGATATGCTTTTGGCAACCTTTCTCCATCAAAATATGTTGTTTATTGATATTATGGCTAGTGCAAGCTTCCTTGTCATAATTTTTTTTTTTTTATTTGATTGATTGATATAGAGTATGAGATTGTGGGAGAGGTTCTTAAGCTCTGT	59.7623	80.7052	77.0702	19.4688	2575.47	1549.14	858.783	250.062	0	1.26794	0.638269	0	0.700419	2.86162	0	0.672911	0.913838	0
miR11534m	miR11534	Known	chr5	+		478809193	478809320	TGAGATTGTTGGAAAGGTTCA	ACTCTTATTGGATAACTCTTTAA	TAATATAGTTTGAGATTGTTGGAAAGGTTCATTATTATGAACTTAGGGATTAACCTTACCACGATTAGATGTTTACTCAACATCCTTCATAAGTTTGACTCTTATTGGATAACTCTTTAAGTGTATGG	21.76	20.1373	19.2726	1.30394	101.745	50.5549	26.7871	12.4954	0.918078	0	0.9348	4.01292	0.933892	0.817604	0	0.448607	0	2.54752
miR11534n	miR11534	Known	chr5	-		515802373	515802704	TGAGAATGTTGGAGAGGTTTT	TACTTCTTTGGATTTTTATA	CCTGGGTAGGTTTTTTAGGTTATTTTAGACTTTCGGAAGGATTCCTTCATTGTCTTCGAGAGAGAGATTTGTTTAATCTTAACCAGGCAAAGAATTTAATATTATCCATAATTTGGAGGCAGGAATGAAAGTAAAATGATTTGATAGGTCTTATGGATGAGGAAAAAGAGGAGTGGGAATCTTTTGTTACCTATCTTTTTTCTAGTCATGTTAGATTAAAGGATACAAGGGATGAATTAATTTGGTCAAAAAATACTTCTTTGGATTTTTATACTCCAAAAGTTGGTTATAAGACTTTATGTGAGAATGTTGGAGAGGTTTTAATTATCTAG	10.8099	5.20499	5.44135	1.92465	65.765	42.8202	18.1283	6.81602	0	0.115268	0	0.342532	61.6368	82.9338	1.84518	11.4803	10.4676	20.6118
miR11534o	miR11534	Known	chr6	-		486181854	486181924	TGAGTTTGTTGGAGAGGATCA	ATCCCTCTCATAAACCTGT	TTCTTATTGTTGATCCCTCTCATAAACCTGTGGAAATAATTGAGTTTGTTGGAGAGGATCAATTGATTGAT	6.51893	6.15257	6.17026	1.4132	27.0632	16.0499	8.50924	6.86757	0	0	0.420897	0	0	0	0	0	0	0
miR11534p	miR11534	Known	chr7	-		237643418	237643536	TGAGATTGTTGGAGAGGTTTA	AATCTCGCCAACAATCTCAGC	TGGGGAATGCTGAATCTCGCCAACAATCTCAGCATCTATCTGTCATATTATTCTGTTTGAATGCATGGAAGAATACCAGAGGTGATTCTGAGATTGTTGGAGAGGTTTAAAATGTCCGA	12354.9	5304.51	4538.51	2777.3	40050.9	26810.6	12128.5	5256.64	27.808	6.25825	35.6544	60.3814	47215.7	66787.2	1484.77	9952.82	10455.1	14100.8
miR11534q	miR11534	Known	chr7	+		361126330	361126607	TGAGTATGTTGGAGAGGTTCA	GACCTTATCCCTCTTATTGAC	TGGAAATTGTTGAGTATGTTGGAGAGGTTCAATTGATTGGTGTTCCTCTTGTTGACCAATTATTTCTAAAGTTCGTATAGACCCTATCTATTGCTCTTATTGGGTGTCATCCATGGTTATTTCTCTGGGTACTATCATTTTCCTCTTCTCTATCTGTGTCTGCTCCTATCCCTTGTCCTACTATTATTGTTGTTGTTGTTATTTTTTTTATTGTTCCTCAATATTCCTTTATTCTTCCTCGATCATTTTTGGACCTTATCCCTCTTATTGACATTCCT	5.36163	5.35853	1.83898	1.78396	16.1622	7.43295	6.27838	1.62853	0	0	0.674385	0	0	0	0	0	0	0
miR11534r	miR11534	Known	chr8	+		373276109	373276252	TGAGATTGTTGGTGAGGTTG	ATTTCATCGACATAATCAGT	AGTTTTGCATGTCAGTTTAGGCCTGACCAACACTGATATGGGGTTGATTTCATCGACATAATCAGTGGGTTAATAAAAGGTGAGCAGTGGCATTGGTGAGAAAATATGACAAACTGAGATTGTTGGTGAGGTTGCGTTGGAGAT	8.83546	4.26266	5.16837	0.803143	107.981	75.5936	37.6375	10.4866	0	0	0	0	0.280167	1.22641	0	0	0	0
miR11534s	miR11534	Known	chr8	-		399660120	399660395	TGAGATTGTTGGTGAGGTTG	ACTACTACAAACAGTCCATA	TATGCCTGTGTGAGATTGTTGGTGAGGTTGTTGTTCAGAAACTATGGTCACACACAAATATTTCTCTTTCTTAACTAAAACATGAGAGCAATCATTTGAAAAATCAATAATGCAGCAGAATTTTCAAATTCGATTTTTCATCTTTAACAATTCAATTCAACAAATAAGTTAGCATAACTTAGCACAACTTATCACTTAAACTCTCGGCATTTTAACACAATAAACATGATCATAAAACCATACTTAACTACTACAAACAGTCCATATAATAGCCCC	8.47974	3.66673	5.16837	0.803143	112.167	76.9809	37.2795	10.4866	0	0	0	0	0.280167	1.22641	0	0	0	1.27376
miR11534t	miR11534	Known	chr8	-		698707217	698707419	TGGGATTGTTGGAGAGGGTCA	ATGTTCTCTTAACACATCCTCTC	TGTGAATGGTTGGGATTGTTGGAGAGGGTCAATTCTTAGTTGTTGCATTCCTACTCAATAGTGGTTTCATCAGTATCTATTATCCCTGTCAGTTGCTCCTGTTATTGTTGGTATGTCTATCATGATTCATTCTAATGTTGTTGCTTAGTCTACTTCTATTATTATGTCAATTGATGTTCTCTTAACACATCCTCTCCTTCTTC	28.4895	11.4331	9.09374	1.42287	140.664	81.9551	58.3465	21.1695	0	0	0.300064	0	0	0	0	0	0.456919	0
miR11534u	miR11534	Known	chr9	+		626907324	626907687	TGTGATTGTTAGAGAGGTTTA	AAGTTCTCTATTGACAATCTGGAT	TGGGTTTGCATGAAGTTCTCTATTGACAATCTGGATGTGATAATGATGATAGTACTGGGGGACTGTTCTTGAATTATAGTTGTCAGAATAAAGAAAGGCTTGTTGATGTCCCAAAACTTGAGGATATCCACTCCCATCAGTTAGCGCTTGTTAGACTTTGTGGATTTTTTGTTGAACAACCTTGAATTGTTGATGTCGATCTTCTTCCCACTTACGACACTCTAGTCAACGGACTGTTTCTCTCCAATTTGTATGGCACCTCCCAGTGATCCTAGGTCCTTGGTTAGATTGGATGGTTTTTCTTTCTGCTTCCCATAGACTTGTATGAATGGTTGTGATTGTTAGAGAGGTTTAATTCTTGGTT	4.82145	1.37064	1.39404	1.27215	12.3598	8.15084	4.35314	1.74588	0	0	0	0	2.59155	1.90093	0	0.269164	0.822454	0
miR11534v	miR11534	Known	chr9	+		711714418	711714482	TGAGTTTGTTGCAGAGGTTTA	AATGGCTGCCGCAAGCTTGAG	CTGAAACATTTGAGTTTGTTGCAGAGGTTTATAATCAATGGCTGCCGCAAGCTTGAGGGTTTAAA	8.06802	1.78779	2.82576	0	9.76462	5.44248	3.31523	3.99615	0	0	0	0	15.7594	9.19805	0	0	2.74151	3.82128
miR160a	miR160	Known	chr10	+		60951329	60951432	TGCCTGGCTCCCTGTATGCCA	GCTTACAAGGAGCCAAGCATA	GGTGAATGTGTGCCTGGCTCCCTGTATGCCACATACAAAGTCTGTCAACTGTTGATTGGCTTCATAGGTGGCTTACAAGGAGCCAAGCATACGTTTTCTTACCC	171.211	50.8763	44.8809	52.4721	136.439	153.479	32.8286	21.5901	77.3446	65.6997	37.5679	41.2318	12.6776	18.7947	22.1166	24.7631	15.2611	21.0807
miR160b	miR160	Known	chr10	-		317312736	317312837	TGCCTGGCTCCCTGTATGCCA	GCATACAGGGAACCATACAGA	TGAAGTCAACCTGCCTGGCTCCCTGTATGCCATCTGTGCAGCTTATCAAAGATTGATATGCCCCATAGTTGGCATACAGGGAACCATACAGAACTCTGCTCC	163.644	49.1534	43.8484	47.4081	95.0456	110.852	25.9307	16.4067	75.4494	60.7204	36.6104	41.8025	12.6776	18.1815	22.1166	24.7631	15.5657	21.0807
miR160c	miR160	Known	chr10	+		318186897	318186994	TGCCTGGCTCCCTGTATGCCA	GCATGGAGGGAGCCATGCAGA	GAAGTCAACCTGCCTGGCTCCCTGTATGCCATCTGTGCAGCTTATCAAAAGATGGATATGCCCCATAGTTGGCATGGAGGGAGCCATGCAGAACTTCA	163.644	49.1534	43.8484	47.4081	95.0456	110.852	25.9307	16.4067	75.4494	60.7204	36.6104	41.8025	12.6776	18.1815	22.1166	24.7631	15.5657	21.0807
miR160d	miR160	Known	chr10	+		318195761	318195858	TGCCTGGTTCCCTGTATGCCA	GCATGCAGGAAACTATGCAGA	GAAGTTCAACTGCCTGGTTCCCTGTATGCCATCTGTGCAGCTTATCCAAAGATGGATATGCCCCATAGTTGGCATGCAGGAAACTATGCAGAACTTCT	74.0638	35.9523	44.5435	43.3609	76.0937	73.0966	22.4511	58.6643	5.83255	3.46135	5.01679	2.94356	0.933892	2.86162	0.615061	0.897214	7.3107	6.79339
miR160e	miR160	Known	chr10	-		319200330	319200427	TGCCTGGTTCCCTGTATGCCA	GCATGCAGGGAACCATGCAGA	GAAGTTTATCTGCCTGGTTCCCTGTATGCCATCTGTGCAGCTTATCAAAAGATGGATATACCCCATAGTTGGCATGCAGGGAACCATGCAGAACTTCG	74.0638	35.9523	44.5435	43.3609	76.0937	73.0966	22.4511	58.6643	5.83255	3.46135	5.01679	2.94356	0.933892	2.86162	0.615061	0.897214	7.3107	6.79339
miR160f	miR160	Known	chr10	-		319210748	319210845	TGCCTGGCTCCCTGTATGCCA	GCATGGAGGGAGCCATGCAGA	GAAGTTCATCTGCCTGGCTCCCTGTATGCCATCTGTGCAGCTTATCAAAAGATGGATATGTCCCATAGTTGGCATGGAGGGAGCCATGCAGAACTTCA	163.644	49.1534	43.8484	47.4081	95.0456	110.852	25.9307	16.4067	75.4494	60.7204	36.6104	41.8025	12.6776	18.1815	22.1166	24.7631	15.5657	21.0807
miR160g	miR160	Known	chr10	+		333672095	333672197	TGCCTGGCTCCCTGTATGCCA	GCATGGAGGGAACCAAGCAGA	TGAAGTTTATCTGCCTGGCTCCCTGTATGCCATCTGCGCAGCTTATCAAAAGAAGGATATGCCCCACAGTTGGCATGGAGGGAACCAAGCAGAATTTTACTCT	163.644	49.1534	43.8484	47.4081	95.0456	110.852	25.9307	16.4067	75.4494	60.7204	36.6104	41.8025	12.6776	18.1815	22.1166	24.7631	15.5657	21.0807
miR160h	miR160	Known	chr10	+		333673665	333673764	TGCCTGGTTCCCTGTATGCCA	GCATGGAGGGAACCATGCAGA	AAAGTTCATCTGCCTGGTTCCCTGTATGCCATCTGTGCAGCTTATCAAAAGATGGATATGCCCCACTGTTGGCATGGAGGGAACCATGCAGAACTCTTTC	74.0638	35.9523	44.5435	43.3609	76.0937	73.0966	22.4511	58.6643	5.83255	3.46135	5.01679	2.94356	0.933892	2.86162	0.615061	0.897214	7.3107	6.79339
miR160i	miR160	Known	chr2	+		277242325	277242426	TGCCTGGCTCCCTGTATGCCA	GCTTGCAGGGAGCCATGCACA	ACGGTAAAGTGTGCCTGGCTCCCTGTATGCCACATACAAAGCCAGTCACAGATTGACTGCCTTCATAGGTGGCTTGCAGGGAGCCATGCACACACCTTTCTC	171.211	50.8763	44.8809	52.4721	136.439	153.479	32.8286	21.5901	77.3446	65.6997	37.5679	41.2318	12.6776	18.7947	22.1166	24.7631	15.2611	21.0807
miR160j	miR160	Known	chr8	+		13184321	13184423	TGCCTGGCTCCCTGTATGCCA	GCATGGAGGGAGCCATGCAGA	GAATTTAGTCTGCCTGGCTCCCTGTATGCCATCTGAGGAGCTTGTCAAAACACTTGATATGCTCCATAGTTGGCATGGAGGGAGCCATGCAGAGCTTTACTCT	163.644	49.1534	43.8484	47.4081	95.0456	110.852	25.9307	16.4067	75.4494	60.7204	36.6104	41.8025	12.6776	18.1815	22.1166	24.7631	15.5657	21.0807
miR160k	miR160	Known	chr8	-		13280448	13280547	TGCCTGGCTCCCTGTATGTCA	ATATGCACGGAGCCATGCAGA	GAACAACATCTGCCTGGCTCCCTGTATGTCATCTGAGAAGCTTGTCAAAAACTTGATTTGCTCCATAGTTGATATGCACGGAGCCATGCAGAGCTCATAC	30.229	13.8425	8.4892	17.8486	30.4091	40.4438	10.8353	6.11528	35.5386	17.1491	33.1948	15.3842	1.40084	0	2.0502	1.34582	0	0
miR1314a	miR1314	Known	chr10	-		129903295	129903489	TCGGCCTTTAATGGTAGGAGA	TTCTTCATTTGAGGCCTTCG	AAGTACACCATCGGCCTTTAATGGTAGGAGAATGTCCCCTTCTAAGAATGCTATGCCCTATGAAAGGGCTTGGTTGGATAGATTGAAGCCCTCCCTAATGATGTTCTTAGAGAAGTTCTTAAAGATCTTATGGATGAAATTTCCTAATGGACGAGCTCTACTATTTTTCTTCATTTGAGGCCTTCGGAGATCTTA	0	0	0	0	0	0	0	0	0.473823	67.6704	1.34871	13.3712	0	0	0	0	0	0.31844
miR1314b	miR1314	Known	chr11	+		425634219	425634302	TCGGCCTTGAGTGGTAGGAT	CCCCATGGAAGAGCTCGGTT	AACGACACCATCGGCCTTGAGTGGTAGGATAATGTCCTCTTATGAGAATGATCTTCCCCATGGAAGAGCTCGGTTGGACAGATT	1.10441	2.91344	0	0	8.34277	7.71155	10.7587	8.46906	0.725534	0	0	0	0	0	0	0	0	0
miR1314c	miR1314	Known	chr11	-		555904867	555904976	TCGGCATTGGATGTTAGGAGAG	TTGCATTTAGGGTTGAGG	AAGGGACTAAGACCATCATGTCCTTGCATTTAGGGTTGAGGTATCTTCATTGGTTTCTACAATTCTTCTAGGAGATCTTCGGCATTGGATGTTAGGAGAGACATGCCTCC	24.8377	0	2.15308	0	11.0875	8.19676	13.1258	5.33463	76.6466	69.1049	74.4465	54.262	1.92615	1.68631	0	0	0	0
miR1314d	miR1314	Known	chr2	+		98358611	98358709	TCGGCCTTGAATGTTAGGAGAG	CTTCTATGTTCGAGGCCGAGT	TGAAAGTAATTCTTCTATGTTCGAGGCCGAGTACCCCCGATTCTCAGCTCCGACGATGGGGTGACACTCGGCCTTGAATGTTAGGAGAGTGTCTTTCAT	7805.58	1128.13	1395.4	495.046	7136.84	5358.94	9973.58	2339.37	29016.4	21697.4	25496.1	21752.4	2306.61	2109.37	1339.5	1548.46	2267.99	1723.65
miR1314e	miR1314	Known	chr2	-		186520588	186520807	TCGGCCTTGAATGGCAGGAGAG	CTCACAGTTTTCAAAGGCCTTGC	TGCACAGTGCCTCTCACAGTTTTCAAAGGCCTTGCCCTGCCTCTAGGGTTACCCAACAAATGGCTAGAGTGCCTCACAGGACCTCTCATTGGACTAGTGAGTCTATCAGGCCCTCTTATCAGACCAACCATTTTACTACTTCAGCGCAGGGGCAAATTACCAACTTTTTTGTCCCTTCAGGGGGGCTCTCGGCCTTGAATGGCAGGAGAGATACATCCTC	93.2344	6.51059	7.36791	3.09028	87.1568	68.5633	104.564	18.2943	33.0388	17.6669	30.2427	24.0134	3.42427	1.49894	0	0	2.23383	9.34091
miR1314f	miR1314	Known	chr2	-		667460526	667460722	ACGGCCTTGAATGTTAGGAG	TCGACTTGCAGGCTCGTTT	CTGTGAGACCACGCACCTCCTCTAGACTTATGACCAACATGCTCGCCTCTACCAGGCCTTCGACTTGCAGGCTCGTTTCTACCAGGCCCTTGAGGGTTTCCCGTCGTCAAGCCAACTTCTCTAGTTCACCCTTGAGGAGTTAATCTTCTATTACCAGATTCTTTCCAACGGCCTTGAATGTTAGGAGGGTCTCAGCT	14.9469	0.819406	0	0	13.8939	12.0709	23.8018	6.18516	1.38576	0	0.385279	0	0	0	0	0	0	0
miR1314g	miR1314	Known	chr4	-		622609937	622610189	TCGGCCTTTGATGATAGGAGAG	CTCTTGTCCTCAGTTTCCTAGC	TTGGGGGATCTCGGCCTTTGATGATAGGAGAGACACTTCATCCTCCTTGCCTATTGGGATACCCCCAGGGGATAGGCAACAACCATCTGTTATCCACATGTCGCCCAGATCCATGCAGCAACACTCCTCTATAGTAGCCTTTTCACCAGATGATATTCTCCGGGAGGTGTTAGGATATCTTATAGGGATCGGCGATGGAGATAGTCTTTGACCTCAAGTCTCCTCTCTTGTCCTCAGTTTCCTAGCCTCCAGG	0	0	0	0	0	0	0	0	6.10432	32.4179	4.94888	16.2691	0	0	0	0	0	0
miR1314h	miR1314	Known	chr6	-		357793414	357793523	ACGGCCTTGAATGTTAGGAG	CCTGTCGTCAGGCCAACT	CATCGAGGGTTTCCTGTCGTCAGGCCAACTCCTCTAGTTTACCCTCAAGGAGTCAATCTTCTATTACTAGATTCTTTCCAACGGCCTTGAATGTTAGGAGGGTCTCAGCT	14.9469	0.819406	0	0	13.8939	12.0709	23.8018	6.18516	1.38576	0	0.385279	0	0	0	0	0	0	0
miR1314i	miR1314	Known	chr7	-		635286624	635286751	TCGACCTTGAGTGTTAGGAT	CCAAACCTCTAGGTCTCATG	AAGGCAACCGATCCAAACCTCTAGGTCTCATGGCCCTTTGCACAAGGACATAAGCTAGGGGGTGTATTACCAGTTTCTTCACTTCCAGCAGGACACCATCGACCTTGAGTGTTAGGATCACTTTCTCT	1.10441	2.91344	0	0	26.4506	22.8887	10.7587	11.5174	0.725534	0	0	0	0	0	0	0	0	0
miR1314j	miR1314	Known	chr8	+		149157796	149157949	TCAGCCTTGAATGTTAGGGT	GTTAGTATCAAAAGGCGAC	GGGACCAATCCGCAATGTTAGTATCAAAAGGCGACATAGGGTGATTGTCGCATCCTCTCGTATTCAGTCCAAAGCTCGTGACCGGGATCGTATCACCAACTTTTTTACTTCTTCTAGGAATTGTTCAGCCTTGAATGTTAGGGTTGCTTGTTCT	20.608	3.27762	7.32186	1.39063	31.5632	25.3883	48.3437	16.4834	1.30596	1.39474	0	0	0	0	0	0	0	0
miR1314k	miR1314	Known	chr8	-		271115795	271115989	TCGGCCTTGAGTGGTAGGAT	TTCCATTTGAGGTTTTCG	CAAGACACCGTCGGCCTTGAGTGGTAGGATAATGCCCTCTTATGGGAATGCTATACCCTATGGAAGATCTATGTTGGATAGGTTGAACCCCTCCTCGGATGATATTCTCAAATAAGTTCTAAGAGATCTTATGGAAGATATTTCCTAATGGATGAGCTCTACTATTGTTTCCATTTGAGGTTTTCGGAGATCTTA	1.10441	2.91344	0	0	8.34277	7.71155	10.7587	8.46906	0.725534	0	0	0	0	0	0	0	0	0
miR1314l	miR1314	Known	chr9	+		452634660	452635016	TCGGCCTTGTATGTTAGGATA	TCAACATTGAGGTTGGCT	CTAACCCACCTATCAACATTGAGGTTGGCTCACATCTTCATTAGTGCTCACATCCAGTGTTCTTTGAATATGCTTTATGGATTGAGGAAGCATTGGAATGAATGCCATCATTGATAGGTGCATGACATTATTTCCACTTATTGCTTAGACATTGGCTTGCATGTCAATAAAAATCCCAACAACACCTGCATCGATCATCTAACAAGAGGAGGAGGCTCCCTAGCCAGAAGCTCCCTAGGTGGGGGCAAGAACCATGCCACAAGCTTAATGCCATGCCATTATTTAATAGATAGATCATTAGTTTTTTCGTAGCGATCATCACCCCCTCGGCCTTGTATGTTAGGATAGATGGGATTA	7.23096	1.95115	1.49575	0.0931389	7.92404	4.77352	11.4809	5.70099	4.64623	2.38112	3.96316	2.88855	0	0.0876005	0.131799	0	0.130548	0
miR8147a	miR8147	Known	chr10	-	probably	195754855	195755076	TTGATGACTTGATGGATTTGT	GGGTTCTCTAGTTACAACC	TCTTTAATGGATGGGTTCTCTAGTTACAACCAAATATTTATTTCCCCTTAAGATTGACATAAAACCTCATTCACAAGACCATGGGGAACTTTTGCATACAAAGTAATGCCTTTCAGGCTTAAAAATATAGGGGGCACTTATCAACGGGTAATGAACCATATTTTTCATGATTAATATCGTCCAAGCATATGTTGATGACTTGATGGATTTGTCTCACAAAAG	0.906806	1.2679	1.68676	0.194493	2.1231	2.32889	5.15171	1.93285	0.202378	0.197526	0.0761662	0.125883	0	0.166481	0	0.168228	0	0
miR8147b	miR8147	Known	chr9	-	probably	421681682	421681901	TTGATGACTTGATGGATTTGT	AAGGTCAAAGTTGTTATTA	CAAGCATATGTTGATGACTTGATGGATTTGTCTTATAAAATGAAAAATCATATTAATGATCTTAGAACCATTTTTAAACATTGTCAAACATACTGATTGAACTTAAATCTAGAAAAATGTTTATTCTTGGTTTATTTAGGGAAGCTTCTTGATAATATAGTTTCATTATGAGGTATTGAACCTGAACTAGACAAGGTCAAAGTTGTTATTAAGATGCCTC	0.906806	1.2679	1.68676	0.194493	2.1231	2.32889	5.15171	1.93285	0.202378	0.197526	0.0761662	0.125883	0	0.166481	0	0.168228	0	0
miR5242	miR5242	Known	chr10	-		336246665	336246771	TGAAGAAACAAGCAATGTCTA	GCTTTGTTTACATTTTTGTA	AGATTATTTATGGCTTTGTTTACATTTTTGTATAAGGATTCCCAGAAGAGAATAGGATCCTCAGTGAATTCTCCAATGAAGAAACAAGCAATGTCTATAAATATTTG	1.76204	0.875631	0	0.325986	0.772027	1.46316	1.35409	3.41592	48.255	27.7227	43.4816	39.8073	31.4488	34.4825	39.4254	19.178	10.5091	12.7376
miR529a	miR529	Known	chr10	+	probably	443494174	443494436	CCTGTGCTCTCTCTCCTCTTC	AGGAGACGACAGACGCAGTGG	CAAGTGCTCAGAAGGAGACGACAGACGCAGTGGCCTCCACCCTAGCCAAGTGGGAGGCATACTTAACAGCCAAAGAGATTTTTAAGCCAACCAAAGATACCCTTCAAGATCTGAGCTCATCGGTCTTGGAAATTCGAAAGGATATACGAACAATGAAGGATGTTATCCAGGCGATCTCCATAGCCACAATCCATGCAACACATGACTTGGTGCATATTCGATGCAAGGTCAGCCTGTGCTCTCTCTCCTCTTCTAAATCTCTC	0	1.09107	1.18413	0.746131	0	0	0	1.60344	0	0	0	0	0	0	0	0	0	0
miR529b	miR529	Known	chr12	-		125020465	125020565	AGAAGAGAGAGAGTACAGCCC	GTTGTGCTCTCTCTCTTCTTC	AGACTCATGGCAGAAGAGAGAGAGTACAGCCCTACTGAGAAAAATTAGGATTATCATTATCTCAGAAGACGTTGTGCTCTCTCTCTTCTTCTGTTGATCTT	0.755593	17.0603	107.392	218.658	12.982	18.0529	9.02909	35.6113	16.0734	9.73976	67.9164	557.767	22.6469	11.7326	27.2955	24.9554	9.86945	10.6996
miR529c	miR529	Known	chr12	+		127331476	127331589	AGAAGAGAGAGAGTACAGCCC	TGCTGTACTATCTCTCTTCTTC	GACCCATAGGAGAAGAGAGAGAGTACAGCCCCACTGAGAAAAGGATAATGAAAATTCATTACCATAATTATTATCTCACGAGGTGCTGTACTATCTCTCTTCTTCTGTTGATCT	0.755593	17.0603	107.392	218.658	13.3007	18.0529	9.02909	35.6113	15.3168	9.86597	67.9164	570.085	22.6469	11.7326	30.5246	26.3012	9.86945	10.6996
miR529d	miR529	Known	chr2	+	probably	62062500	62062688	GTTGTGCTTTCTCTCTTCTTT	AGAATGGAGAATACATAATCAA	ATGAGTCTTTGTTGTGCTTTCTCTCTTCTTTCTTTGAGATGGAGGAGGATTTGTAGTCATTTTTCAATAGGGGACTAGTCTTTATCACTGAAGTCTTCTAGCTCAATAACTGTTAGGGAGAGTTTGGTGGGTTGATATCCTCCTTTCCATATAACAACAAGAATGGAGAATACATAATCAAATCCTTAG	0	0	1.43857	4.48722	0.112519	1.37153	0.05192	0.138614	0	0	0	0	0	0	0	0	0	0
miR529e	miR529	Known	chr3	-		673455361	673455464	AGAAGAGAGAGAGCGCAGCCC	TGCTGTGCTCACTCTCTTCTGC	GGCCCACAGCAGAAGAGAGAGAGCGCAGCCCCGCGGATAAAAGAAATAGCTGCCATTGGTGTCAGCTTGCAATATCAGGAGGTGCTGTGCTCACTCTCTTCTGC	7.3924	0	0.376768	0.421402	63.7297	85.9797	24.9136	36.3106	155.07	217.759	103.494	634.487	1506.6	572.119	365.61	224.079	1777.11	1360.38
miR529f	miR529	Known	chr3	+		717389678	717389783	AGAAGAGAGAGAGCACTGCCT	GCTGTGCTCTCTCTCTTCTCG	AGTCTGAACCAGAAGAGAGAGAGCACTGCCTATATAACTATCATTGGGCAGTTTTCGAGTCCTGTGTAGACCGGAGGCTGTGCTCTCTCTCTTCTCGTTTAGACTC	0.903609	0	0.0753536	0	2.38962	9.25106	3.77428	12.2871	3363.96	1681.01	2348.03	542.81	5113.21	3486.27	1048.06	1490.42	1813.66	2536.69
miR529g	miR529	Known	chr4	+		299199554	299199699	CCGAAGAGAGAGAGCACATCC	CTGTGCTATCTCTCTTCTAGC	AGAGCCGAAGCCCGAAGAGAGAGAGCACATCCTGTGCATTCTTGCGTTCAACAATAACATAACATAACATAACATAACGTGTTCTTGGTTATGAGAAGTTTTGGGTCTGCATTGGCTGTGCTATCTCTCTTCTAGCTCCGACTCTC	166.583	1.78779	3.04355	3.68906	182.636	130.81	78.7383	44.0262	48048.9	38915.8	62938.6	36864.4	209.192	153.301	103.33	163.293	215.666	117.186
miR529h	miR529	Known	chr4	+		300304570	300304710	AGAAGAGAGAGAGCACATGCCC	GCTGTGCTATCTCTCTTCATG	AATATATACAAGAAGAGAGAGAGCACATGCCCCCGGCCGTCAACTATACAACTTTAGTGCATATATTATTATTATTATTGAAGAATATTAAAAGAATGGTGATGGTGCATGGGCTGTGCTATCTCTCTTCATGTTTATACT	0	1.19186	0	0	0	0	106.047	7.69161	0.0405575	0.185639	0.0350253	0	0	0	0	0	0	0
miR529i	miR529	Known	chr4	-		300659804	300659942	CCGAAGAGAGAGAGCACATCC	CTGTGTTGTCTCTCTTCTAGC	AGAGCCGAAGCCCGAAGAGAGAGAGCACATCCTGTGCATTGTTGTGTTCAACAATAACATAACATAACATAACATATTCTTGGTTATAAGAAATTGAGTCTGCATTGGCTGTGTTGTCTCTCTTCTAGCTTCGACTCTT	166.583	1.78779	3.04355	3.68906	182.636	130.81	78.7383	44.0262	48048.9	38915.8	62938.6	36864.4	209.192	153.301	103.33	163.293	215.666	117.186
miR529j	miR529	Known	chr7	-		602281211	602281322	AGAAGAGAGAGAGCACAGCTT	GCTATTCTATTTCTCTTCTTC	ATCCTCTGTTATGGCTATTCTATTTCTCTTCTTCCACAATGATTTCCTGCTATTCTCTAATTTTTCATCAAGGCCAACTGCAGAAGAGAGAGAGCACAGCTTCACAGGGGCA	0	0	1.18413	0.722404	1.73135	2.33511	0.761494	9.57122	19.7019	36.6867	20.3567	30.3239	2.10126	4.29242	0.922592	0.672911	0	1.27376
miR529k	miR529	Known	chr7	-		603927127	603927225	CAGAAGAGAGAGAGCACAGCA	CTGTGCCCACTCTCTTCTTCG	GAGGCCAACTGCAGAAGAGAGAGAGCACAGCATGGCCACAAAATTCAGGAAGGATGTTTCCCGAGGTGCTGTGCCCACTCTCTTCTTCGATTGACCTTG	0	0	0.376768	0	0	0.235044	0.761494	5.39317	35.8857	4.21059	3.79988	3.57045	1.40084	0.654083	0.922592	0	4.56919	0
miR1030a	miR1030	Known	chr10	-	probably	515741793	515742080	TTTGCATCTGCACCTGCACC	TACATGGTTTAGTGCAAAGT	AGATAAAAACTTTGCATCTGCACCTGCACCCCCCTTCCCCTCGAACAAAAAAAATGGAAATGAAAATGATTTTTGGGTCTAGTGCTTTGAAATATTATAAGTATAATAATTCAATATAATCCCCCAAACAAAAAAATAGAAATAAAAATAGATTTTGGGTTTGGTCCTTCGAATGTCACTAAAATATTCTAAGCATAATAATTTAATATTATAATAATAATATTAATAATTACAAGCATGTTAAAAGGTGGTGCGGAAGGTACATGGTTTAGTGCAAAGTAAATAAGA	1.47562	0	0	0	4.09937	5.28445	5.84416	3.1735	0.935208	4.4407	5.77191	4.59764	0	0	0	0	0	0
miR1030b	miR1030	Known	chr11	+		207011718	207011802	TCTGCATCTGCACCTGCACCT	GTGCAGATGCAGGTTCAGATG	GGGCTAATTATCTGCATCTGCACCTGCACCTATGAAGCTCAACATGGCTTCTACTGGTGCAGATGCAGGTTCAGATGAATAGCTT	54.3418	1.19186	2.26061	3.68906	25.0673	37.9991	46.2896	44.8189	235.218	764.674	2260.96	784.707	397.955	158.206	535.564	415.859	1326.28	1131.52
miR1030c	miR1030	Known	chr5	-		491131658	491131751	TCTGCATCTGCACCTGCACCA	ATGCAGGTGCAGTTACAGATA	AACGTTACTTATCTGCATCTGCACCTGCACCAACGAGTCTCCATATGTAATGTGGCGTTATTGATGCAGGTGCAGTTACAGATATGTAACGTTG	6.42433	0	0	0	16.542	20.2369	7.07449	15.2435	20.8821	108.815	129.435	23.302	0	0	2.76777	0	1.21845	0
miR1030d	miR1030	Known	chr9	+		120718686	120718777	TTTGCATCTGCACCTGCACCA	TGCAGATGCAGATACAGATC	AACGCTAATTATTTGCATCTGCACCTGCACCACCTCTCATTAAATTCTTTGGAGTCATCTGGTGCAGATGCAGATACAGATCAGTAACGTTG	9.36071	0	0.203085	0	4.08704	11.4066	14.1137	7.71183	78.2841	166.019	863.337	335.923	1.05063	0.613203	0	0.672911	0	0.63688
miR1030e	miR1030	Known	chr9	+		120979462	120979551	TTTGCATCTGCACCTGCACCA	GTGCAGGTGCAGATGCAGATC	ACGCTAATAATTTGCATCTGCACCTGCACCACCTCTGAATAAACTCTCTGAAGGCATCTGGTGCAGGTGCAGATGCAGATCAGTAACGTT	9.36071	0	0.203085	0	4.08704	11.4066	14.1137	7.71183	78.2841	166.019	863.337	335.923	1.05063	0.613203	0	0.672911	0	0.63688
miR11532a	miR11532	Known	chr10	+	probably	529280841	529280962	ATTCCCTTATTTTATAATGTT	CAGATAAAGAAGGGAAAAA	TAGAAAGATAATTCCCTTATTTTATAATGTTAATGAGATTCTCTGTAGTGTCCCAAATGCACAACTACTAAATAATATAGAGAAATGGCAAACCACAGATAAAGAAGGGAAAAATAATCCTA	0.177857	0.486583	0.107648	0	0.123327	0.535474	0.244766	0	0	0	0.173948	0.142771	1.0006	0.700804	2.63598	0.576781	0.261097	1.09179
miR11532b	miR11532	Known	chr10	-	probably	529534375	529534496	ATTCCCTTATTTTATAATGTT	CAGATAAAGAAGGGAAAAA	TAGAAAGATAATTCCCTTATTTTATAATGTTAATGAGATTCTCTGTAGTGTCCCAAATGCACAACTACTAAATAATATAGAGAAATGGCAAACCACAGATAAAGAAGGGAAAAATAATCCTA	0.177857	0.486583	0.107648	0	0.123327	0.535474	0.244766	0	0	0	0.173948	0.142771	1.0006	0.700804	2.63598	0.576781	0.261097	1.09179
miR396a	miR396	Known	chr10	+		634119427	634119602	TTTCCACAACTTTCTTGAACT	TTGATGAAATTGTGGAGGTG	AAAAAATGCATTTCCACAACTTTCTTGAACTTATGTGTAGTGTTGAAGTGTTTCATCCTTCATGATTTTTCAATGAAAACATGAACATAATCCTACAAAAGTTGGTTAAAAAAAGGTAGGTTAGGAACCATTATAATTTATTCATTAGTTGATGAAATTGTGGAGGTGTAATACAA	15.3679	15.8004	0.406169	4.31511	20.5356	67.0665	9.49342	22.2277	13.2235	89.9732	21.5639	65.7658	0.140084	0	0.184518	0.269164	0	0
miR396b	miR396	Known	chr2	+		135673423	135673539	TTCCACAGCTTTCTTGAACTT	TTCAAGAAAGTTGTGGGAAA	CTGCCATACTTTTCCACAGCTTTCTTGAACTTTAACTGGTGAAGGCTTATGAGTCAAGGTTTGCTCTCAGTCGATCTACGTGTAAAGTTCAAGAAAGTTGTGGGAAAATATGGATCG	4707.44	3810.16	1366.58	1268.66	7182.2	16615	3330.15	7823.31	16237.4	14212	22448.2	25451.6	294.077	200.519	128.244	196.962	40.3916	63.3625
miR396c	miR396	Known	chr2	-		135684085	135684255	TTCCACAGCTTTCTTGAACTA	CTCAAGAAAGCTGTGGGAAA	CCGTCATTCTTTTCCACAGCTTTCTTGAACTAAGAGCTCGGGCGTGGCCGATCTCAGGATTCAACTTTTTTTTTTTGGCCTTTTTCTCTCTGTCTTGCTTTTGTTGTGCCAGAGAGATCGTTTAACGTCCCGAGCACATAGCTCAAGAAAGCTGTGGGAAAACATGGCGGG	5310.16	884.87	251.831	294.931	3701.23	9283.44	3128	7362.71	38501	22325.2	51666.2	56280.4	3171.41	1590.94	1274.56	1807.98	557.441	652.731
miR396d	miR396	Known	chr2	+		136332862	136333018	TTCCACAGCTTTCTTGAACTT	CTCAAGAAAGCTGTGGGAAA	CCGTCATACTTTTCCACAGCTTTCTTGAACTTAGTGCTCTCAGAGACGGATATTATTAGCTTGTATCAAAAAAAAAAAAAAAAATACAAGGTTTAATTACTTCTGGTCTAATCTTATACGTGCCAAGCTCAAGAAAGCTGTGGGAAAGAATGGAGGG	4688.64	3813.86	1387.02	1271.36	7140	16424	3286	7719.22	15801.1	13588.1	21880.7	24515	284.739	195.92	130.858	197.522	37.3455	57.6306
miR396e	miR396	Known	chr3	+		87642480	87642602	TTCCACAGCTTTCTTGAACTT	CTCAAGAAAGCTGTGGGAAA	CCGTCATATTTTTCCACAGCTTTCTTGAACTTGGTGCTCAGGAGACGAATAAGTGCTAAGCACTGTTTAACCCGAGCAGATCTGTGTACAAAGCTCAAGAAAGCTGTGGGAAAATATGGAAGT	4648.9	3762.34	1361.73	1258.6	7096.6	16371.2	3257.09	7706.89	15761.6	13540.9	21817.5	24471.2	282.637	190.503	117.942	185.634	39.1732	54.2339
miR396f	miR396	Known	chr3	-		724637758	724637882	TTCCACAGCTTTCTTGAACTT	CTCAAGAAAGCTGTGGGAAA	CCGTCATGCTTTTCCACAGCTTTCTTGAACTTAGTGCTCAGGTTGTGTTTCAGGAGACGAGTTTTAACTTTCTCCGAGCAGATCTCGGTACAAAGCTCAAGAAAGCTGTGGGAAATCATGAAAGG	4688.64	3813.86	1387.02	1271.36	7140	16424	3286	7719.22	15801.1	13588.1	21880.7	24515	284.739	195.92	130.858	197.522	37.3455	57.6306
miR396g	miR396	Known	chr3	-		774436762	774436900	TTCCACAGCTTTATTGAACA	TTGAAAAGTTGTTGGAGCA	TTTCAAGATTTTCCACAGCTTTATTGAACATATTGGTAATCACTATAAAATCATCCATGAAGACTTCAATGAAATCATTGATAAAGAAAAAAAAGATGTTGATGACTACACGTTGAAAAGTTGTTGGAGCATTGCATAA	14.3768	6.53774	2.47702	1.24835	69.5891	153.286	31.4886	91.1377	8.22829	13.5255	12.7389	12.492	2.50983	1.09014	1.0251	0.448607	0	0.566116
miR396h	miR396	Known	chr5	-		163447414	163447513	TTTCTACATCTTTCTTGAACT	TTCAAGAAATTTGTGGGAAAA	CCTTCATATTTTTCTACATCTTTCTTGAACTTTATTGTCTAACTATGCATGTTTTTCTAAGAAGGTTGTTCTGTAAAGTTCAAGAAATTTGTGGGAAAAC	3.67751	2.14838	0.35793	0.383236	3.1959	8.4334	2.40394	2.95637	4.94008	69.5681	7.1541	55.3567	0.140084	0	0.184518	0.269164	0	0
miR396i	miR396	Known	chr5	-		163480962	163481070	TTCAAGAAAGTTGTGGGAAA	TTCCACATATTTCTTGAACT	CCCTTCATATTTTTCCACATATTTCTTGAACTTTATTGTCTAACTATGCATGTTTGTCTAAGAAGGTTGTTCCATAAAGTTCAAGAAAGTTGTGGGAAAACATCTAACT	0.451804	0.981405	3.17211	8.37111	96.5495	121.051	51.0819	124.568	258.516	155.564	171.379	301.749	740.179	912.236	566.391	906.169	353.274	396.34
miR396j	miR396	Known	chr5	-		163494578	163494687	TTCCACAGCTTTCTTGAACTT	TCAAGAAAGCTGTGGGAAAAC	CCTTCATATTTTTCCACAGCTTTCTTGAACTTTATTGCCTGATTATGCATGTTTGTCTGTGAAGGCTGTTCCAGAGAGTTCAAGAAAGCTGTGGGAAAACATGGAGTGAC	4712.45	3811.82	1366.58	1268.66	7188.62	16625	3337.24	7838.28	16276	14431	22520.3	25549.5	292.677	198.066	128.244	196.962	40.3916	63.3625
miR396k	miR396	Known	chr5	-		163555958	163556072	TCAAGAAAGCTGTGGGAAAAC	TTTTCCACAGCTTTCTTTTAA	AATCCCTTCATATTTTTCCACAGCTTTCTTTTAACTTTATTGTCTGGTTATGCATGCTTGTCTGAGAAGGCTATTCCAGAAATTTCAAGAAAGCTGTGGGAAAACATGTAGTGAT	8.21812	4.87973	1.88157	2.64898	27.8944	32.6358	18.61	32.0224	71.7505	29.7403	58.2522	54.7651	30.7784	28.0175	21.0307	32.367	45.1088	60.2064
miR396l	miR396	Known	chr6	+	probably	604943530	604943689	TTCCACAACTTTCTTGACCT	TTTAAGAAAGCTTACATGGAATA	TATGTCTCTATTCCACAACTTTCTTGACCTCTCATCAATTATAGCAATTGGATCATGCACCTCTTGTTCTACTTCCATTACATCAACATATGTACGTAGAACATCATCATGTCTAGGCAAAGCCTTTTTAAGAAAGCTTACATGGAATATTGAGTGCATC	0.53357	0	0	0	0.832334	1.38181	0.520818	0.30495	0	0.052831	0.0936645	0	0	0	0	0	0	0
miR396m	miR396	Known	chr8	-	probably	565581492	565581630	TTCCACAGCTTCATTGAACGT	GTTGAGAAGTTGCTGGAGCA	TTTCAAGATTTTCCACAGCTTCATTGAACGTATCGACAATCATTGTAAAATCATCCATGAATACTTCAATGAAATCATTGATAAAGTCAGATAAGATGCTGATGACTGCACGTTGAGAAGTTGCTGGAGCATTACATAG	1.79289	1.19186	0	0	5.79037	9.64852	2.57004	4.22699	0.0349187	0	0	0	0	0	0	0	0	0
miR156a	miR156	Known	chr11	-		475560470	475560591	TGACAGAAGAGAGTGGGCAC	GCTCACTGTCTCTTCCTGTCATC	GGATAGGCGGTGACAGAAGAGAGTGGGCACACATAGCCTCTAAGCATAGACTTTATATGCGTGGAGCGATGCGTGCTCACTGTCTCTTCCTGTCATCTCATCGCTCAAAGGGGGTCCTTCCA	0	4.57095	5.58259	6.08718	0.465683	0.286165	0.237967	3.22672	82.4061	35.9779	33.3078	16.8291	15.4092	43.2308	5.53555	20.5238	32.1976	9.21353
miR156b	miR156	Known	chr11	-		476653507	476653611	TGACAGAAGAGAGTGGGCAC	GCTCACTGTCTTCCATTCCGA	GGTTAGGCCGTGACAGAAGAGAGTGGGCACACATAGCCCCTAAGCATAGACTTTATACGCGTGGAGCAATGCGTGCTCACTGTCTTCCATTCCGAGTTTCAAGCA	0	4.57095	5.58259	6.08718	0.465683	0.286165	0.237967	3.22672	82.4061	35.9779	33.3078	16.8291	15.4092	43.2308	5.53555	20.5238	32.1976	9.21353
miR156c	miR156	Known	chr11	-		476708177	476708289	TGACAGAAGAGAGTGGGCAC	GCTCACTGTCTCTTCCTGTCATC	GGATAGGCGGTGACAGAAGAGAGTGGGCACACATAGCCCCTAAGCATAGACTTTATATGCGTGGAGCAATGCGTGCTCACTGTCTCTTCCTGTCATCTCATCGCTCCTATTCC	0	4.57095	5.58259	6.08718	0.465683	0.286165	0.237967	3.22672	82.4061	35.9779	33.3078	16.8291	15.4092	43.2308	5.53555	20.5238	32.1976	9.21353
miR156d	miR156	Known	chr11	-		476754760	476754873	TGACAGAAGAGAGTGGGCAC	GCTCACTGTCTCTTCCTGTCATC	GGTTAGGCGGTGACAGAAGAGAGTGGGCACACATAGCCCCTAAGCATAGACTTTATATGCGTGGAGCAATGCGTGCTCACTGTCTCTTCCTGTCATCTCATCGCTCCTATTCCG	0	4.57095	5.58259	6.08718	0.465683	0.286165	0.237967	3.22672	82.4061	35.9779	33.3078	16.8291	15.4092	43.2308	5.53555	20.5238	32.1976	9.21353
miR156e	miR156	Known	chr11	+		477990570	477990673	TGACAGAAGAGAGTGAGCAC	GCTCATTTCTCTTTTTGTCAGC	TGTTGTGAGCTGACAGAAGAGAGTGAGCACACATAGCCCTTGGCATTGAGAATGCCTCAAGAGTAATGCGTGCTCATTTCTCTTTTTGTCAGCACTCGTAGGGT	6.59469	150.131	161.659	134.722	14.4813	19.5673	16.8876	299.845	25.8073	137.383	21.227	39.4817	11.4402	16.0455	41.8242	26.1314	13.2506	28.6596
miR156f	miR156	Known	chr12	+		306719280	306719380	TGACAGAAGAGAGTGAGCAC	GCTCACCATCTCTTTCTGTCAGC	ACTCTTGTGCTGACAGAAGAGAGTGAGCACACATAGCCTTTCGCATGGGACTATGCGGTGAGCCATGCGTGCTCACCATCTCTTTCTGTCAGCACTCACCA	6.59469	150.131	161.659	134.722	14.4813	19.5673	16.8876	299.845	25.8073	137.383	21.227	39.4817	11.4402	16.0455	41.8242	26.1314	13.2506	28.6596
miR156g	miR156	Known	chr12	+		397153711	397153964	CTGAAGAGAGAGAGCACATA	TGGGGCTCCATTTTTCAGAT	TCGATGGAAACTGAAGAGAGAGAGCACATATTGCCCGTTCCTATAGAGCGAATGAATAGTGAGTGCAGATTAGATGGCATTGGTAAAATCAACGAGTCCAATTTGGAACATTTGAATGACAATACATTTCAGCTGTCCAAAAGGCAAACTAGCCCCATGAATATCCCTGGAATGCTTAAAAAGGGCATAGGAGACACTGCACAGTTATCATGCTCATTACCTAATATGGGGCTCCATTTTTCAGATATACAAAA	0	0	0	0	1.12011	0.517096	1.45836	0	7.32479	9.3561	14.2731	6.95018	0	0	0	0	0	0
miR156h	miR156	Known	chr2	-	probably	226164463	226164829	TTGATAGAAGAGAGGGAGCA	CTTCATGCTCGGTTTTATTAAGG	AAGTTCATGGCATATGCTTCATGCTCGGTTTTATTAAGGTAAAGAAGACCGCATTTCAACACCCTCAACTAGGTCATATTATCTTTGCTAATGAGATCTAGTAATTTCCAAGGAGGCCATAGAAGATCATATGCACTTTTGTGGAAGATATGTCCTCTCTCCTTACTTGATTGCTTAAAAAAACTTGAATTGAGCTTGAGGTGGAGGAACCAAATTACCCATTCCTAGTGATTGTGTCCCGTTACATCTTAAACTCTTTTCTTCCTTGTATGCATGTTTGTAGGGGGCTCAGTCTACTAGCGTCAACTATGCTTGTTACCCTTTGGGGGGTTGATTCTTGATAGAAGAGAGGGAGCATTTGTTGGCT	0.180722	0	0.162468	0	3.02231	2.07907	9.24436	2.42885	0	0	0	0	0	0	0	0	0	0
miR156i	miR156	Known	chr2	+		401691567	401691760	TTGAGAGAAGATGGGGAGCA	CATCTCTATTTTCTCACAAGG	GTGAGATGATTTGAGAGAAGATGGGGAGCATGTTTAGAGTTTGTCCTCAAGGATGCAGTAAGGGACTAATTTTTATATGCATGAACTAGTGCTGGAGGATCACACCAAAATCACTAGGGAGTTGGAGGATCCCAGCCTATCAGGAGGCTCTAAGATAGGCATCTCTATTTTCTCACAAGGGAGAAATGATCACC	4.1674	0	0	0	5.28535	5.35237	20.9809	4.17829	0	0	0	0	0	0.306602	0	0	0	0
miR156j	miR156	Known	chr4	-	probably	566300884	566300952	TTGACAAAAGAGAGGGAGCA	TTCTTCTATTTGGTTTCAATT	AAATTGTGAATTGACAAAAGAGAGGGAGCAGAGATCCTCTTCTTCTATTTGGTTTCAATTTGCTAATTC	0.39415	0	0	0	2.64372	2.43657	8.2571	1.67032	0	0	0	0	0	0	0	0	0	0
miR156k	miR156	Known	chr7	-	probably	265782345	265782625	tgagagaagatagtgagcac	attcgcatattttctcttacc	TTTTTCTATATATGCATCAAAGTTTgtaattcgcatattttctcttacctaagtgttaccagattctaacctttactctttcttggaaatgtaagaagtatcactaatgacgaatattatttgggtgatgcagctctcgttattccaagaagagaatatgactaaagattctcattaacagtatagatgatagccttcaaacgtgttaattcctccttatgaatccaagtggacatattagcaacttgtggtgagagaagatagtgagcactcaaagagaa	0	0.198644	0.313973	0	0	0	0	0.254125	0	0	0.299669	0	0	0	0.461296	0	0.456919	0
miR156l	miR156	Known	chr7	+		269716361	269716465	TTGACAGAAGATAGGGAGCA	CTCTCTATTCCTCTGTCATCA	CATAGCTGTTGTTGACAGAAGATAGGGAGCACATGCGACTCACACTCAAAGGCTTTGCGTATGGTCGCTGTGTGCTCTCTATTCCTCTGTCATCACGGCTCTTTA	6723.74	372.336	294.075	673.172	19602.8	18789.8	68301.5	25243.5	215.696	122.298	50.2017	110.944	1599.29	853.518	493.279	1037.29	940.187	302.093
miR156m	miR156	Known	chr7	+		603265998	603266097	CTGTGCCCACTCTCTTCTTCA	CAGAAGAGAGAGAGCACAGCA	GGAGGCCAACTGCAGAAGAGAGAGAGCACAGCATGACCGCAAAATTCCTGAAGGATGTTTCTGAAGGTGCTGTGCCCACTCTCTTCTTCAGCTGACCTTG	0	0	0	0	0.714803	2.00541	0.534267	196.625	5.00164	1.27085	6.56857	3.80811	0	0	0	0	0.913838	0
miR156n	miR156	Known	chr8	-		189771335	189771432	TGTTGACAGAAGATAGAGGGC	CATCTATTCTTCTGCCATC	GTGTTAATGGTGTTGACAGAAGATAGAGGGCACATGCCATATTCACATGCAGAGAATCTGCATTTGGTGTGTATGTGCCATCTATTCTTCTGCCATCA	1.06714	0	4.75643	30.4492	5.83904	8.26913	48.9538	27.0264	0	0	0	0	4.20251	11.0377	9.22592	29.6081	140.731	38.2128
miR156o	miR156	Known	chr9	+		144126347	144126667	TAGTCAGAAGATAGGGAGCA	TTCCCTTATATTTGTTATC	GAATTCTCATGAGAATTTTTGTTCCCTTATATTTGTTATCCCATAAATGGGCCATCTCTTAGAGAATGATACTATTATGGACATTGCAAAGATCCCACTTGATAATATTTATCGTAAAGGTTTTAAATATAAAAATTGTTTCTTTATTATAGCTAATTATCTCCTTGGATTGTTGTAGGTTGAACGGATAAAGGATTTCTAGGAAGCTTCAAGATTGATTGCCTTGGGTTTTCTACCAAATTGGTTGATTCCTATTTGGATGCGAAGCACTCTAAGGTAGGGAGTTGTGTTTAGTCAGAAGATAGGGAGCAATGAGAAAAT	4.84511	0	0	0	11.1373	13.0733	39.0367	9.49444	0	0	0	0	0	0	0	0	0	0
miR156p	miR156	Known	chr9	+	probably	250744056	250744131	GGACAGAAGAGAGTTAGCAC	GTTATTTCTCTTTCTCCTT	TGGGGTTCCACTGTTATTTCTCTTTCTCCTTTGGTCAGTCTGCCTTGGACAGAAGAGAGTTAGCACTTGAATTCTC	0	1.6005	0.401886	0	0	0	0	0	0.118724	0.423615	0.638269	0	0	0	0	0	0	0
miR482a	miR482	Known	chr11	+		556878055	556878326	TCTTTACAATTCCACCCATTCC	AATAGGTGTAGGGTTGTACAAGAAA	CATGATGAGGGAATAGGTGTAGGGTTGTACAAGAAAGACTCAAGATGGGTCGCACAAGGACCAAAAAATTAAGCGCATTTCCATCTTATGATGTCAAGTGCCTACCCCTAGCCAGGATAATCCTTAGTCTCCCTCGTCATCAATAACATTGTAATATCATCCAATGATAAGGGTGATCTAACCTCCTTGAAAGAGGAATAATGAAGGTTTCATATGCTCTTCATGAGCAACCCTAATTTTTCTTTACAATTCCACCCATTCCTCTTGTTTCC	1.08433	0	0	0	0.350108	0	0.228448	0	2.59418	13.0892	4.56588	8.2803	0	0.245281	0	0	0	0
miR482b	miR482	Known	chr12	+		1207290	1207360	TTGCCTATTCCTCCCATTCCTA	GGTTTGGGAGAATAAGGCAAGA	GGTTTGGGAGAATAAGGCAAGACAGTCCGTAGCCCTATTTTGCCTATTCCTCCCATTCCTACTGCCCGGTC	270.123	61.0587	44.2477	7.96627	97.7294	143.824	44.1661	57.5134	173.692	259.715	167.715	407.639	4.20251	0	5.53555	1.34582	2.28459	7.87415
miR482c	miR482	Known	chr12	+		339044373	339044504	TCTTTCCAATGCCTCCCATGCT	CATGGAGAGGTAATGAGAAATAGA	ACTAAGGCCGCCATAATCATGTGCATGGAGAGGTAATGAGAAATAGAGGGATCGTAAAAAGTGGCAGATATTTTTCATCATCCTTACCCTTTTCTTCTAATCTTTCCAATGCCTCCCATGCTTGACCTCGTA	8.72424	2.97966	3.76768	0	6.17313	15.4871	13.8173	6.23671	0	0	0	0	0	0	0	0	0	0
miR482d	miR482	Known	chr12	+	probably	558255588	558255944	TCTTTCCAATGCCTCCTATTCC	AATGGGAATCCTTGGTGAAGATC	CCCCTATCAATCTTTCCAATGCCTCCTATTCCAGGTGAATTAAATCCTCATATCATGTAACTCCTAGTAAGTCATGAGAAATAACAAAAAGAGAAAGGGTTTTGTCCAATCACAACCCATTATATCACCTTTCACTACCTCAACACCCATATCATTCATCTTTGCACTCTTCATATCCATTATATCTAAACCATATCTCTTCCTTACCTTGTTTCATCCATAATCCACTGTTATTTATAGAAAATTCTACAGGTTCATGAAGTGCTGGTGCATCCGCAAAAATCAATCAAGCATTTGTAATGAAGATCAAGCATGTTATAAATAAAATGGGAATCCTTGGTGAAGATCTGACATAAT	3.25548	0.662146	0.67999	0.70761	0.933127	0.879104	0.825615	1.59375	1.20784	1.2435	1.06745	1.76404	0.155649	0.136267	0	0.299071	0	0.53781
miR482e	miR482	Known	chr2	+		429404737	429404862	TTTTCCCTACTCCTCCCATACC	TGTAGGGAGGTATAATGAGAAAT	AACATACTCATGTGTAGGGAGGTATAATGAGAAATAATAAAGGGATCTAAAAAAATGGCAATTGGTTTTCATCAACCATGTCCTTTATTGTCCATTTTCCCTACTCCTCCCATACCTAACTTTGCC	2.25056	0	0	0	0.0510574	0.986294	0.168017	1.08569	8.12347	9.76865	3.65761	10.7247	0	0	0	0	0	0
miR482f	miR482	Known	chr3	+		701995123	701995250	TTGCCAATTCCACCCATTCCTA	GGAATGGTTGGATTGGTAAAT	TGGGGCTTGTAGGAATGGTTGGATTGGTAAATCTCTGATGTCAGAAGAGTTTTTGCTAATTTTGTAGAAGTTCTTAAGGTCTTTTAGACCGGAGTTTTGCCAATTCCACCCATTCCTATCAGGCCATT	14627.4	2897.7	2145.7	1855.99	3189.17	3826.61	2674.99	3001.23	8723.37	22354.3	12062	15538.7	209.075	303.28	410.553	198.172	1260.97	2229.78
miR482g	miR482	Known	chr3	+		701995329	701995418	AATAGGTGTGTTGGAAAGGCC	TCTTTCCAATTCCACCCATTCC	GTGTAGCAGGAATAGGTGTGTTGGAAAGGCCTTAATGTCGTATAATTTGGACATTGAAGTCTTTCCAATTCCACCCATTCCAACTATGCC	1273.42	698.904	1047.38	2810.04	5339.79	3988.88	3282.4	3401.84	14225.2	12005.4	13659.3	18681.6	5496.65	7115.46	5123.77	5095.28	11458.6	13000.8
miR482h	miR482	Known	chr4	-		91856665	91856785	TCTTTCCAATACCTCCTATACC	TGTAGAGAGGTAATGAGAAATAAA	ACCTTAGTTCTATGTAGAGAGGTAATGAGAAATAAAGGGGTCATAAGAAACAATAAACATTCATAATCAGCCTTCCATTTTATTTCTTTTCTTTCCAATACCTCCTATACCTAACATCATA	9.60023	1.54212	1.26362	0.505683	7.13122	7.04189	3.43144	0	24.3615	43.7423	23.4324	31.6202	0	0	0.738073	0	0	0
miR482i	miR482	Known	chr4	+		667642245	667642578	TCTTTCCAATACCTCCCATTG	ATGGGATATTAGGCAAGGGTA	GCCTATTAGAGAAAAATGGGATATTAGGCAAGGGTATCAAGTAGCAGTCACTACCACTAGATGTAAGTTATGCTATATGGTGGAGTTGGGTGATTATTTTCTCCTCATCAATATATTCATATTCTCTAATCCCTAACATCCATGACTTAGTTATGGATTTAGAATATGCAATGTTCATGTACTAGTATGAAGAAGCTTCTTCAAACAATTGAAGGATCATGTCTAAAGTTTTGTTATCATGCCTAAAAAATCATCTCCACTAGCAATATGGCATTCTATGCCTTGTTATTCCTCCTCTATTAATCTTTCCAATACCTCCCATTGTATCATAGAA	13.2735	8.14921	4.89798	1.45081	16.582	16.2686	12.6358	0	1.97873	27.1974	0	0.624622	0	0	0	0	0	0
miR482j	miR482	Known	chr5	+		570609392	570609491	TTTTTCCAACACCTCCCATTCC	AATGGGAGTGCTGGTTAAACT	GGTGTAGTAGGAATGGGAGTGCTGGTTAAACTCTGCTGTCAGTTTGTCTAAGGACGAGGATGGCACAGTTTTTCCAACACCTCCCATTCCAACTATGCCA	639.941	335.609	315.078	361.667	234.972	313.443	284.56	199.25	8872.75	14887.7	9775.66	11996	2.10126	1.22641	4.61296	1.34582	3.65535	2.54752
miR482k	miR482	Known	chr5	-		731353671	731353865	TTTTTCCAACACCTCCCATT	TGGAGTTTGGAAGGTAG	TAGTGCTTGGAAGTGGAGTTTGGAAGGTAGTATTTTTTATGTTGCTTCATCGACTATCTTATTCAAGATACCTACTATTAAAATCTAAAGTAGGGTTTGCATGCCTAAATAAGAATCTCTAAAAGAAATGTTATTTTTTATATCTTAATTTTCCCCCTACATATTTTTTTCCAACACCTCCCATTACCTTAACTC	7.30205	5.47173	3.66883	5.7088	9.52064	10.4193	8.32929	11.8438	16.7136	16.5405	13.399	22.5839	0	0	0	0	0	0
miR482l	miR482	Known	chr8	-		63051784	63051910	TATTTCCAATACCTCCCATACC	TGTAGGGATAGGTAATGAGAAATAGC	AGTATATCCATGTGTAGGGATAGGTAATGAGAAATAGCAAAGGGGATTGTAAAAAGTGGCTAAATTTTTTATCAACCTTCCCTTCCCGCTTCTAATATTTCCAATACCTCCCATACCTAACTTTGCA	2.30156	0.872558	1.10199	0.985837	0.696847	0.109882	0.282241	0	60.4538	195.753	76.1813	90	0.0700419	0	0	0.0672911	0	0.127376
miR482m	miR482	Known	chr8	+		392129054	392129146	TTTTCCCCAATCCTCCCATTCC	AGTGGGAGTAGGGGGCAAGGT	CGAACACTATGGGAGTGGGAGTAGGGGGCAAGGTTTGTTCATTGTACATCATGAAGCAGTCTTTTCCCCAATCCTCCCATTCCTATGGTGCTC	720.999	22.9298	30.6119	4.02475	392.318	517.364	547.646	440.107	2969.36	7296.67	2616.87	4282.06	19.6117	38.0186	75.6525	39.0288	74.9347	192.338
miR482n	miR482	Known	chr8	+		392129239	392129332	TCTTCCCTTAACCTCCCATACC	TGTGGGAGAAAAGGGTTAAGACT	TGAGGACCTCGGGTGTGGGAGAAAAGGGTTAAGACTCAATTCAGTTTATTGTGCTGAACCAGTCTTCCCTTAACCTCCCATACCTGTATCCTGC	9939.33	1700.02	2181.32	1364.02	3923.68	6458.97	3711.87	4100.07	131647	163218	131702	98566.9	21.0126	29.4338	79.3429	26.9164	106.005	315.893
miR482o	miR482	Known	chr8	+		392130117	392130205	TGTGGGAGGCGTGGAAAGACC	TCTTTCCTACGCCTCCCATACC	AGACTTTTAGGTGTGGGAGGCGTGGAAAGACCATCTGGTTTTATAATCATATCATGGTCTTTCCTACGCCTCCCATACCCATAGCCTTC	11698.6	3354.83	11197.2	15529.3	109411	128438	58750.2	87840.1	5636.96	3570.88	5227.06	4773.25	519235	525021	532875	753814	208953	237454
miR482p	miR482	Known	chr8	+		392475546	392475644	AGTGGGAGGATTGGATAAGACC	CCTTTCCAACACCTCCCATTCC	AAGGCTTGGGGAGTGGGAGGATTGGATAAGACCCTTTCACTTTCAATTCTTTTGGGGGCATATGTGGCCTTTCCAACACCTCCCATTCCTATTGCCTTC	439.476	2260.24	3491.47	3134.55	7550.63	6550.41	1798.96	3636.7	396.102	273.474	213.392	543.64	1812.33	2452.76	1574.31	1541.47	1717.56	1924.65
miR482q	miR482	Known	chr8	+		392475753	392475846	TCTTTCCTGCCCCTCCCATACC	TGTGGGAGGAACGGAGAAGACT	GGGCTCTTAGGTGTGGGAGGAACGGAGAAGACTCATCAACCAGTTTTGGTTAGTACTGACAGTCTTTCCTGCCCCTCCCATACCCATAGTCCTA	7573.1	13211.9	14456.9	9600.79	2803.38	4374.28	2773.34	2920.06	17335.9	25366.7	22565.6	19028.1	23.8142	24.5281	70.7013	48.4496	123.946	361.941
miR482r	miR482	Known	chr8	+		393057333	393057428	AATAGGAGGATTGGGTAAGATT	TCTTTCCAATGCCTGCTATTCC	AAGGCTTCAGGAATAGGAGGATTGGGTAAGATTATCTCCTTTAAGATTCTGGTAACAGAGATAGTCTTTCCAATGCCTGCTATTCCTATTGCCTTC	4010.13	197.296	470.086	1546.11	7246.86	7207.06	1029.63	2672.34	2597.67	2481.64	4653.83	3036.58	1264.26	1195.34	1240.95	1174	5681.62	7977.39
miR482s	miR482	Known	chr8	+		393136932	393137083	TCTTCCCAATGCCACCTATTCC	GATGTCGTGTAGTTTGAGGGCT	ACAGAGATAGTCTTCCCAATGCCACCTATTCCTAATGCCTTCACCACACATTCCACACTGTTCGCTGCTCATCTACGCCATTAGAAGAAGAAAGAATGATGAATATTTGTGGGGTTTTAGTAGGGATGTCGTGTAGTTTGAGGGCTTTTGTA	18681.3	9886.94	9033.88	7915.68	5243.52	5666.64	5680.42	3074.56	42063.7	47323.5	48336.3	57486	223.667	162.335	347.202	246.365	353.351	720.099
miR482t	miR482	Known	chr8	+		396405467	396405562	TCTTACCGACGCCACCCATTCC	AATGGGAGGAGTCGTAAGACA	AAAACTGCAGGAATGGGAGGAGTCGTAAGACACGCAATCTTTACAATATGTAGAGATTGGAGAGTCTTACCGACGCCACCCATTCCTATGGCCTTC	61744.6	11859	13396.3	8327.59	26799.1	31560.1	7963.46	6903.82	405435	588290	481650	432659	7873.76	8418.26	11056.3	11345	40995.1	48520.2
miR482u	miR482	Known	chr8	+		552850438	552850725	TGGAGTTGAAGATTTTGGGAT	CTAGGGTCTTCAACAACACC	GTTCTTAGAGGTCTAGGGTCTTCAACAACACCTTCTCCTAAAAATCCCTGAAGTCACAGACCAAAAAATAAAATAAAAGGTAATTAAATCCATGAGCCCACCCAAATATTAAGTTTGGGGTTTTTGGTGGTTGGAGAAATTAGTAGGGATGTTGAAAGTCTTTGCTTGAGGGAAATATCAAAGTTTTGTGGACCCAAATAAAGAGGTTAAAGGCAATTTAGTTAAGTTTCGTATCTAAACTGCATGGGGGTTATATTTGGAGTTGAAGATTTTGGGATTTTTATCTCA	0	0.584118	0.665623	1.26616	0	0.352566	0.666307	3.97287	1.96633	0	3.37192	2.49849	23.2306	12.0597	1.84518	8.07493	0	0
miR482v	miR482	Known	chr8	+		653801908	653801990	TTTTGCCTGCTCCTCCCATACC	TGTGGGAGGAAAGGTAAAATC	TGTGGGAGGAAAGGTAAAATCCACTCGGTTTTTATTTATACCGAGATGCTATTTTGCCTGCTCCTCCCATACCTGTTGCCTTC	16651.7	6074.86	5866.04	4123.21	8129.27	11141.3	5585.88	6671.07	104820	145278	114624	109297	115.219	108.23	123.627	114.731	672.128	937.7
miR536a	miR536	Known	chr11	-		577196841	577197025	CCGTGCCAAGCTGCGTGCACC	AGCCGCAGTTTGGCACGATT	AACTCTTTCAGAAGCCGCAGTTTGGCACGATTCAACGCGCATTGATGTCCCCCCCCGCCCCTCTCCCCGTCCCCGCCCGCTCCCAAAAAAAAAAATTCAATGCCTGCTCTCTGTGTTGTTCATGTGTTGTAATATTATCCTGAATGCGCTTGCACCGTGCCAAGCTGCGTGCACCTGAAAGTGTA	21.5535	2.62689	19.5919	16.0133	354.523	140.625	16.4358	48.3649	1.64187	1.3853	1.44232	4.00909	140.784	0.613203	9.22592	14.804	0	3.82128
miR536b	miR536	Known	chr3	-		156639857	156639934	TCGTGCCAAGCTGTGTGCATC	TGCAAACTGCTTGGCACGATT	ATTTCTTTGGATGCAAACTGCTTGGCACGATTCGAACCTCCGACGTATCGTGCCAAGCTGTGTGCATCTGAAGGCCAT	0.903609	30.9699	114.622	183.652	7.46326	3.60791	438.171	234.967	1.86764	0	0	0.999395	2803.08	1629.28	1086.81	1211.24	487.989	331.178
miR536c	miR536	Known	chr7	-		433739794	433739914	CCGTGCCAAGCTGCGTGCACC	GCCGCAGTTTGGCACGATC	GACTCTTTAAGGGCCGCAGTTTGGCACGATCCAAGGGGGCTATTTCACTGTTGACGATGTATATATGTTGTAGTAGTTCAAGCCCTTGCACCGTGCCAAGCTGCGTGCACCTGAAAGTGAT	21.5535	2.62689	19.5919	16.0133	354.523	140.625	16.4358	48.3649	1.64187	1.3853	1.44232	4.00909	140.784	0.613203	9.22592	14.804	0	3.82128
miR166a	miR166	Known	chr12	+		250701430	250701544	TCGGACCAGGCTTCATTCCCC	GGAATGTTGTCTGGCTCGAGG	ATGTGTTGAGGGGAATGTTGTCTGGCTCGAGGTCATCCATTGATGCTTTTCAATAAAAATCTTCAGATCGGCTTTTGGATGCCGTCGGACCAGGCTTCATTCCCCTCAAATTGGG	32437.6	7723.84	9533.33	7356.94	11535	10748.7	4983.8	3979.27	77296.3	78739.9	88745.9	84676.9	11721	11165.7	12095.5	15595.1	44020.6	56096.2
miR166b	miR166	Known	chr12	+		250702727	250702827	TCGGACCAGGCTTCATTCCCC	GGAATGTTGTCTGGCTCGAGG	TAAGGTTGCGGGGAATGTTGTCTGGCTCGAGGTCATTCAGGTTTTTAGAGGCTTTTCAAGCCGAGTGATGTCGGACCAGGCTTCATTCCCCCCAACTCCAA	31407.7	7218.3	9065.07	7165.58	10343.7	9511.96	4498.46	3661.28	77474.2	78825	88895.8	84777.9	11714.5	11158.3	12086.6	15582.6	44024.7	56073.9
miR166c	miR166	Known	chr2	+		378756892	378756989	TCGGACCAGGCTTCATTCCCC	GGATTGTAGTCTGGCTCGAGA	AGGGAGAGTTAGGGTGCGGGGATTGTAGTCTGGCTCGAGAACATGTTTTATTCGTTGGATGTTGGTCTCGGACCAGGCTTCATTCCCCTCACAGTCCT	32487.4	7749.69	9567.7	7389.45	11571.2	10779.4	5002.91	3996.79	77401.3	78897.1	88857.4	84777.6	11740.4	11192.1	12127.6	15624.3	44094.1	56165.5
miR166d	miR166	Known	chr3	+		634547027	634547113	TCTCGGACCAGGCTTCATTCC	AATGGAACATGGCTCGATGCC	GCTGTGGGGAATGGAACATGGCTCGATGCCCATATTGCATTCATTATTCTTCAAGGTCTCGGACCAGGCTTCATTCCCTTCCACAAG	25186.4	12866.4	15330.6	16406	7701.77	8748.95	8783.8	5003.78	2811.45	2698.92	2938.83	4875.31	6891.53	5904.95	7934.13	8548.28	11198.6	13252.9
miR166e	miR166	Known	chr3	-		753554496	753554608	TCTCGGACCAGGCTTCATTCC	AGTGAAACCTGGGTCAAGATT	GTGATGCTGGGAGTGAAACCTGGGTCAAGATTATTGGGAGGCTGAGATGATCTGATCATGATCTGCACTCCAAATAGATATATCTCGGACCAGGCTTCATTCCTCGCATCCAA	25239.2	12931.5	15408.6	16420.2	7704.19	8748.78	8801.69	5015.98	2811.5	2704.84	2941.46	4880.14	6937.81	5923.04	7963.04	8559.87	11258.3	13314
miR166f	miR166	Known	chr3	-		754148359	754148446	TCGGACCAGGCTTCATTCCCC	GGACTGCAGCCTGGCACGAGA	TCGGGGTGCGGGGACTGCAGCCTGGCACGAGACCTGACATCGATGGCACGCATGGTGTCGGACCAGGCTTCATTCCCCCCACAACACT	31417.2	7220.35	9070.01	7172.56	10351.6	9520.35	4501.32	3661.28	77475.8	78832.7	88897.2	84778.4	11714.5	11158.3	12086	15582.6	44023.8	56073.9
miR166g	miR166	Known	chr4	+		442050306	442050391	TCGGACCAGGCTTCATTCCCC	GGAATGTTGTCTGGACCGACC	TCTCAATGCTGAGGGGAATGTTGTCTGGACCGACCCTGTCCGTGTTTGGATGCCGTCGGACCAGGCTTCATTCCCCCCAATTTGAG	31407.7	7218.3	9066.6	7165.58	10343.7	9511.96	4498.46	3661.28	77474.2	78825	88895.8	84777.9	11714.5	11158.3	12086	15582.6	44024.7	56073.9
miR166h	miR166	Known	chr6	+		639667882	639667972	TCTCGGACCAGGCTTCATTCC	AGTGAAGCCTGGGTCAAGATA	GTGATGGTTGGAGTGAAGCCTGGGTCAAGATAATTTGGTCGCCCTTTTAGTATCCAAATATCTCGGACCAGGCTTCATTCCTGCCATCAAA	25233.1	12932.9	15407.1	16421.6	7703.66	8748.2	8799.6	5012.51	2810.25	2699.05	2939.59	4877.67	6940.33	5923.61	7963.04	8561.21	11270.1	13329.3
miR166i	miR166	Known	chr7	-		727620581	727620679	TCGGACCAGGCTTCATTCCCC	GGACTGTTGTCTGGCTCGAGG	AAAGGTTGTGGGGACTGTTGTCTGGCTCGAGGTCCTTCAGACTCCTATGATGTCGAGGATGAATGATGTCGGACCAGGCTTCATTCCCCTCAACTCCAA	32438.9	7723.84	9535.27	7356.94	11535.7	10750.6	4983.8	3979.27	77296.3	78740.4	88745.9	84676.9	11721	11165.7	12096.1	15595.1	44020.6	56096.2
miR166j	miR166	Known	chr7	-		727621310	727621409	TCGGACCAGGCTTCATTCCCC	GGAATGCTGTCTGGCTCGAGG	GTCTTGGTTGAGGGGAATGCTGTCTGGCTCGAGGTCGTCCAGATTGGGCGATCGCATGCTTGGATGCCGTCGGACCAGGCTTCATTCCCCTCAACTTGGA	32438.9	7723.84	9535.27	7356.94	11535.7	10750.6	4983.8	3979.27	77296.3	78740.4	88745.9	84676.9	11721	11165.7	12096.1	15595.1	44020.6	56096.2
miR166k	miR166	Known	chr9	-		50700447	50700530	TCGGACCAGGCTTCATTCCCC	GGAATGCTGCCTGGCTCGAGG	AGTCCCTCTGTGGGGAATGCTGCCTGGCTCGAGGCTACTCCAGATCAAGAGTCTCGGACCAGGCTTCATTCCCCTCAAACGGGC	32476.9	7746.44	9564.29	7382.47	11563.3	10770.5	5000.05	3996.79	77400	78889.7	88856	84778.6	11740.4	11192.1	12127.6	15624.3	44094.1	56165.5
miR5035a	miR5035	Known	chr12	+		283810511	283810747	TAAGAGAAGAAATGTTAAGAAT	TGTTGGCCTTTCATTTCAAATT	TCGAGGTAGGTAAGAGAAGAAATGTTAAGAATAGATCTTAGAAAGATCAAGCGTGGAAAGAGGCGGCGATTGATTTTGTTTATATTTCCACTAAATTTATTCCTAACTAGAAAGAGTTCTTCCAAATGAGGAAGAGTCAAGCGTTGGGGCTCACACTGGACAGATTGCAAATTGAAAGGTGTAGACAAGTAATGCTTGGTCTCCATTGTTGGCCTTTCATTTCAAATTTGATTTCAA	0.276172	1.51027	0.989114	0.229856	5.60121	8.34688	1.54966	4.61519	24.0681	26.5947	24.0162	23.3925	0.382047	0.222983	0	0.158332	0.166152	0
miR5035b	miR5035	Known	chr12	+		283823342	283823578	TAAGAGAAGAAATGTTAAGAAT	TGTTGGCCTTTCATTTCAAATT	TCGAGGTAGGTAAGAGAAGAAATGTTAAGAATAGATGTTAGAAAGATCAAGCGTGGAAAGAGGCGGCGATTGATTTTGTTTATATTTCCACTAAATTTATTCCTAACTAGAAAGAGTTCTTCCAAATGAGGAAGAGTCAAGCGTTGGGGCTCACACTGGACAGATTGCAAATTGAAAGGCGTAGACGAGTAATGCTTGGTCTCCATTGTTGGCCTTTCATTTCAAATTTGATTTCAA	0.276172	1.51027	0.989114	0.229856	5.60121	8.34688	1.54966	4.61519	24.0681	26.5947	24.0162	23.3925	0.382047	0.222983	0	0.158332	0.166152	0
miR398	miR398	Known	chr12	-		285346017	285346107	TGTTCCCAGGTCACCCCAGTC	CAGGAGTGACCTTGGAACACA	GCGTAGACTCGGCAGGAGTGACCTTGGAACACATACGCAACAAATATACTGTTGTGGGCGTGTTCCCAGGTCACCCCAGTCGGGACGTGCG	162.592	5.91206	4.52122	8.68207	11.1394	10.2743	3.39353	23.5578	1786.17	798.136	310.079	1425.4	5.60335	6.13203	0	1.34582	0	0
miR2926	miR2926	Known	chr12	-	probably	399024455	399024800	TTGGTGTCGATGTTGGTGCT	CACCAATATCACTACTAAAG	AGGCCTACTATTGGTGTCGATGTTGGTGCTAACACTTTCGAGGCGAAAGGGAAAAGGACTATAATCAAAGAAGGGGAACAATCTAATGAGCAGGAGGAAAGTTGCCAATATGACTCAAACACTTCATCAGTGTGAACATTGCTATAAGGGTGCCACAAGGAGTAATGTTGGAAGATTCATCTTGAATTAGTTCCAAAGAACAAGACCCATGAGAGATTTCTCATGTCACTACTAGGTGGAAGGCAAGGAGATTGACATTATATTATATGTTGACAATAAAGTCTTCTTGATGGATCAATCAAAGGAAAAACACAAAACACCAATATCACTACTAAAGGAAAGGCCA	0	0	0	0	0	0	5.11605	0	0	0	0	0	0	0	0	0	0	0
miR535a	miR535	Known	chr12	+		515391252	515391352	TGACAAAGAGAGAGAGCACGC	GTGCTCTCTCCTTTTGTCATA	TTTGTTAATGTGACAAAGAGAGAGAGCACGCTCGTCCACATCCATGGATGACGATACATGTGTGTGTACATGCGTGCTCTCTCCTTTTGTCATATGACCTT	59.9945	1.19186	0	1.16065	286.287	319.708	679.618	137.369	90683.2	71142	79470.9	81473.9	17272.1	18582.5	10053.2	15860.9	17697.9	6807.93
miR535b	miR535	Known	chr12	-		516538568	516538678	TGACAACGAGAGAGAGCACGC	GTGCTCTCTCCTGTTGTCACC	TTTTTTCAGGTGACAACGAGAGAGAGCACGCTCGTCGACACTCATGAAGGGTCATGTGTGTGAGCACATGCGTGCTCTCTCCTGTTGTCACCCAACTTTGTTTTGAAACCA	1.60071	4.7202	6.78182	11.3538	13.5778	9.71612	138.075	43.7268	5099.88	31.0169	437.785	2874.52	208.725	111.603	96.8721	96.2262	103.264	242.014
miR8594	miR8594	Known	chr2	-		35228118	35228342	TTAATGGATATGTTGACAAA	AGTTGATGGATCCATTGATA	AACAAAGTATAAAGTTGATGGATCCATTGATAATCACAAGGAAAGATTAGTTTCTAAAGTATATGCACAAAAATAAGGAATTGATTATATAGATACCTTTGCATTAGTTGAAAGGATGGATATAATTAGAATTGTGTTAGTGTCGATAGGACAACATGATGGACAATTTATCAAATGGATGAAAAAGTGCATTCCTTAATGGATATGTTGACAAAGAAATCGATG	0	0	0	0	0	0	0	0	0.216307	22.2443	1.975	3.10512	0.0824022	0.144283	0.723601	0.079166	0	0
miR162a	miR162	Known	chr2	-		80929477	80929592	TCGATAAACCTCTGCATCCGG	TGGAAGCAGGGTTTTATCGATC	GGTCTATAGACTGGAAGCAGGGTTTTATCGATCCCTTCCTGCTACTGCTCTATGTTTAGATTTAACTGCAGTCAACAGGCATGGGTCGATAAACCTCTGCATCCGGATCGTTCCAT	5650.63	2841.4	3200.5	4198.45	4046.01	4616.08	3966.73	2423.78	8775.19	7625.71	11030.5	5371.38	581.348	593.581	428.083	768.464	1622.06	1505.58
miR162b	miR162	Known	chr3	-		699290667	699290782	TCGATAAACCTCTGCATCCAG	GGTTGCCCAGGTTTACCGATC	GCTTGGCAGCCTGGTTGCCCAGGTTTACCGATCCATGTATACCCATCCCCATACATATATATAAATGTATATCTATATGCATGGGTCGATAAACCTCTGCATCCAGATTGGCTCGA	2532.63	27013.1	21369.8	21766.9	1159.66	1054.24	13605.8	3365.49	17340.8	10153.7	15369.7	10310	761.355	623.015	550.787	641.284	1141.38	848.324
miR319a	miR319	Known	chr2	-		259082910	259083101	TTTGGACTGAAGGGAGCTCCC	GAGCTCCCTTCAGTCCAACAG	AAAGGGTAAGGGGAGCTCCCTTCAGTCCAACAGAAGGCACTAAGGCGGAGGATCAGATGCCGTCTCAAGCATCTGCCTCTTGTGTCCGACTTACAGTCTTTCGGACATATTAGCCATATGCTTGCTGCGGGACCTGGCCCTCCCTCTTCTCGTTGTCATCCTTTGGACTGAAGGGAGCTCCCCTCGCCCATC	5142.12	1370.91	1802.09	556.381	4855.45	4862.97	733.369	513.454	20.8253	31.6867	27.1075	46.0418	0.700419	0.459902	2.76777	2.18696	0.614302	1.91064
miR319b	miR319	Known	chr2	+	probably	673991079	673991374	TGGACTGAAGCAAGCCTCTTG	AGGGGCTTGCTTTAGTCCATA	AATCTCTTTATGGACTGAAGCAAGCCTCTTGTGCTTGGTACACAAAGATAAATGAACATCTAAGAGGCAATAGTTTTCATAGGAGTGCCTCGGATCCAAATCTGTATATCAAGAAGGACGAGGACCTGGTCGTTCTTGTTGTCGATGTGGACGACTTAGTGATTACAGGTAACTCATTAAAGCTGATTGATGAAGTGAAAGGTGACTTAGGCAAAGCATTCGAGATGACAGGTCAGTCCATACACGATCATTTATGTACTAAGCACGAGGGGCTTGCTTTAGTCCATAAAGAGCTT	8.76075	0	3.00732	2.09898	4.59821	3.08592	7.36324	6.25622	0.593618	0.990075	0.961545	0.589689	0.466946	0	0.615061	0	0.609225	0.849173
miR319c	miR319	Known	chr4	-		146616147	146616415	CTTGGATTGAAGGGAGAGCC	GTTTCTCCAGTTCAAAAC	TATTCCCCAAGAGGGTTTCTCCAGTTCAAAACTCCTATGAAAATTTCTCTAGTATGATGTATGAATGTTTATCTAATTTTAATTCAAGCTTATGGGCTAAGGTTTATTAAGGTCAAGAATTATTGGTGGCATTGTGGGTGAACCGATTCATCAAACATGCCTTTCACTGTAGTAGAGCTTGTCAAAGTCATAGGAAGGTGGAACCAAATAATTCTTATTATTTGGAGCCATAGTAATATCTTGGATTGAAGGGAGAGCCTGGCGGTAGA	0.883529	76.6312	83.5995	39.5939	5.7207	2.42717	0.57112	0	0	0	0	0	0	0	0	0	0	0
miR319d	miR319	Known	chr5	-		3509370	3509558	CTTGGACTGAAGGGAGCTCCA	GAGCTCTCTTCAGTTCAACCG	AGGAATGGATAATGGAGCTCTCTTCAGTTCAACCGAGGGAGGTATAGAGTTGGATTTGCTGCCGACTCATTCATCCGGCTCTTCTGCGGATACGAATTGAACCACAGGCTAGCCGAATGTGTGAAGCGGGAGCTGCTTTCTTCTGCATCCCGCTCTCTCTTGGACTGAAGGGAGCTCCATCTCTCCACC	1165.06	101321	74789.7	10955.2	2171.05	2369.4	500.699	587.22	5.20119	9.86392	15.5407	12.5411	5.66172	1.81041	0	1.68228	1.42153	3.97292
miR319e	miR319	Known	chr6	+		568668988	568669192	TTGGACTGAAGGGAGCTCCC	GGGTTCCCTTGAGTACAATA	CCTTCGAGATTAGACAAGAGGGGGGTTCCCTTGAGTACAATAGAGGGTAGCAAGTATCAGACCAGATGCCGCCTCAAGCACTTGACTATTCTGTGGCGGTGCCATAATCAAAACTGTGGACAGATTAGCCATATGCTTGATGCGGGAGCTGGGCCATGCTTGCGGTTGTCGTCCTTTGGACTGAAGGGAGCTCCCATCTCGGCTT	5769.32	1822.7	2567.53	596.419	5216.4	5185.57	569.284	507.322	15.3672	31.266	13.6354	34.6944	2.5682	0.715404	2.76777	0.672911	0.48738	7.00568
miR319f	miR319	Known	chr8	+		446486783	446486995	TTGGACTGAAGGGAGCTCCC	GAGTTCTCTTCAGTCCAGCC	CATGCAAAGGGAGTTCTCTTCAGTCCAGCCAAGGATGGTCGCAGGTTCGAAACAGCTGCCGACTCGTTCATTCACCAGCCCACTCGCCTCCCAAGCCCACTCGCCGCTCAATGGATTATTGATGATTGGGTTGCTGTGTGAATGATGCGGGAGCTGTTTTCTTTCATGCACTCTCCTCTCTTGGACTGAAGGGAGCTCCCTTTGAACTCATGA	1582.79	4507.83	4773.29	1156.5	1665.98	1904.68	353.154	567.951	163.142	128.225	438.108	539.287	37.9877	26.2086	4.42844	13.761	17.104	37.6184
miR319g	miR319	Known	chr8	-		466578373	466578565	TTGGACTGAAGGGAGCTCCC	GAGTTCCATTCAGTTCAATC	ATCCTGAGCAGGGAGTTCCATTCAGTTCAATCATGGGTGCAGAGAAGTGGATACAGCTGCCGTCTCATGCATCTGACTGTACTATTACATGCATATGAACTAATAGTAGTTTAGCCACATGCTTGATGCGGGAGCTGATTTTCCTGCTTCCTCCCTCCCTGGATTGGACTGAAGGGAGCTCCCCATTTAGGCA	143.603	1348.03	1769.07	378.205	163.712	97.9257	1386.8	235.508	5.71685	2.85989	8.74991	8.29756	0	0.153301	1.84518	0.168228	0.228459	0
miR319h	miR319	Known	chr9	-		298928445	298928631	CTTGGACTGAAGGGAGCTCCC	GAGCTCTCTTCAATCCAACAG	CTGGATTGAAGGGAGCTCTCTTCAATCCAACAGAAGAGGATTACAGGCTACTTCAGCTGCCGACTCATGCAATCGTATGCCTTGCTGAAAATGATGTGCAGCAAGGCAACCGTCTGCATGATGCGGGAGCCGAAGAGAGTCTGGGATTTATCATTTCTTGGACTGAAGGGAGCTCCCTCATGTCTTC	1597.04	6202.59	5849.13	1532.14	1653.32	1892.44	347.423	566.281	162.821	127.482	441.381	539.79	38.6881	26.2086	4.42844	14.0975	17.3071	41.379
miR8565	miR8565	Known	chr2	-		357637875	357638172	TCACGATCTCTAGAACAAGGA	TTTGGATGGAAATTGTGGTC	TTTCTTCCACTCACGATCTCTAGAACAAGGATTCCGTAACTATAAACGTCAGCTTTTCTGTTAATTGACCATGGACTGCGTATTCCGGAGCCGTGTAGCCGCTGCATAGGAACAAAATGACGGCCAAAGATAAGGTTTTGTTAGGGTAAGGTTTTGAAAAACAACAATCACAAAGGTGTTTGTGGGAATCTTACACTGTTCCGCCGACTCTGGTAGTTAGATGGGTTTGATCATCAGGGAAAAGTCTTGCCAATCCAAAGTCGGCAATTTTTGGATGGAAATTGTGGTCGAGAAGGAT	20.6887	11.6994	2.43702	32.7705	8.06361	19.9258	5.11795	6.09901	3.78851	3.16986	1.27654	2.54641	1.40084	0	0	0	0	0
miR5077	miR5077	Known	chr2	+		614513456	614513525	GATTCACGTCGGGTTCACCA	GTGAAATCCGAATGAATGCT	TGGCTTGAGTGACGTGAAATCCGAATGAATGCTTTGCAGCGATTCACGTCGGGTTCACCAATTTCATCCT	514.243	95.3164	101.999	160.779	309.82	386.115	354.467	647.764	112.75	37.6644	84.9276	143.535	3881.79	2602.59	17248.3	4907.66	15770.2	29430.9
miR10439	miR10439	Known	chr2	-		805808302	805808438	TGTGACAATAATTCTAGAGCC	CTTTAAGGAACTTGTGCAAC	TGTTTAGAGTTGTGACAATAATTCTAGAGCCCGGAAGAAACCAATCTCCTACTACTGCATCCAATACAGCCCGATCATCGACATCATCAAGTATCAGAAGTGCTTTGGTGGCTTTAAGGAACTTGTGCAACAAACAC	83.5475	104.576	133.46	141.449	449.074	420.945	736.895	240.252	836.028	726.621	722.129	1132.55	7.57953	4.90563	6.00417	5.19103	0.261097	1.45573
miR3706a	miR3706	Known	chr3	+		5402956	5403232	TTTTGGAGGAATGGTAGAAGA	ATTCTTCCCCTTCTTTGAAATT	TAGGAATTTGTTATTCTTCCCCTTCTTTGAAATTTTTGTTGTTTTACTGTAGTTTTCCAATTTTATTATTTTTTTTTTCTTTTTTTCTTTTAAATTCAAATTTCAATCATATTCCACGTGAGGGCACATATTTTAGTGGAAAAAGAAGATAGATTTTTTTTAAAAGGGGAGTTTTTAAGGGGTAATTTTTGGGGGCAAAGTTCAAAACTTCAAAGTTTCAAACTTTTGAGCGTAGATTTCAATTTATTTTGGAGGAATGGTAGAAGAGGGATTCCCA	0.656916	0.291877	0.376768	0	7.95122	7.95377	10.7633	4.68867	0.197873	0	0.187065	0.128278	0.233473	0.204401	0	0.224304	0	0
miR3706b	miR3706	Known	chr5	+		710757223	710757521	TTTTGGAGGAATGGTAAAAC	AATCATTCTTTTTTAATA	AGTGAACGCTGAGTAATCATTCTTTTTTAATAGTCATTCAACAAGGAAGAAACGAGGAGCAACAAGCAAGGACACTCTACACAATTGAGCTAAAGCTTTGGAATTCTGGATTCAAGGTAGGAAATTCATTTTCTTCCCCTTTTCTGAATTGTTTCTTATTTTATTGTAGTTTTTCAATTTTATTAATTGTTTTCTTTTTTTTCCTTTTAAATTCAAATTTCAGCAAGGGAGGGATTCATTGTTTCAGTCATATACTGGATTTCAATTTATTTTGGAGGAATGGTAAAACAGGGGTTCAC	0.656916	0.291877	0.376768	0	7.95122	7.95377	10.7633	4.68867	0.197873	0	0.187065	0.128278	0.233473	0.204401	0	0.224304	0	0
miR3706c	miR3706	Known	chr5	+	probably	721631231	721631440	TTTTGGAGGAATGGTAAAGT	TTTCCCCTTCTTCCAAACAT	GGGGTAAGAAATTCAAATTCTTCCCCTTCTCTAAATTTTTTTTTGTTTTATGCATTGAAAATTTTCCCCTTCTTCCAAACATACTAAGTTTTTCAATTTTATTAATTTTTTTTCTTTTAAATTCAAATTTCAATGATTTTCCAAGGGAGGGAATTCAATCATACACCCAATTTCAATTTATTTTGGAGGAATGGTAAAGTAGGGTTCCCA	0	0	0	0	0.387555	0.0686765	1.20948	0.484966	0	0	0	0	0	0	0	0	0	0
miR3706d	miR3706	Known	chr6	-	probably	690179750	690179919	TTTTGGAGGAATGGTAAAGA	TTGAGCCAATTTTTTATGATC	ATGATCTAATTTTTGGAGGAATGGTAAAGATAGATTCCATCATGATACAATCTAAAATTCAACTAGAAAGATCGTATTATGATTGATTTATGGCCAAAATACACTTTTATATAATTCGCCTTTTTGAGAGGTTAAAAGGAATCATTTTGAGCCAATTTTTTATGATCATA	0	0	0.331344	0.361202	1.81456	0.48142	2.02549	0.554247	0.0972005	0	0.160116	0	0.400239	0.175201	0	0.576781	0.522193	0.363931
miR5081	miR5081	Known	chr3	+	probably	37274338	37274671	AATTTGTAGAAAATGATGGT	TAATAGGTTTTTCAAATTTA	TTTGGTATTGAATTTGTAGAAAATGATGGTTTTAGGCTAATAGGTTTTTCAAATTTAGACTGTGCAAGAAGCACAAATGACAAGAAGTCGACATCCAGTTATGCCTTTAGTATGGGTATAGGTGTTGTCTCATGGATAAGCAAGAAGCATTTTATAGTTGCTCTTTCTTCCACAGAGGCAGAGTATAAAGCAGCGGTAAGCGCAACCTGTGAGGCAATCTAGCTTAGAAGGATTCTTGAAGATTAAGGGTTGAAGCAAAAGCAAGCTACTCCATTATATTGCAACAACCGAAATATGATAAAGTTTGCGAAGAATCCAGTGTTTCATGCCAAAA	0.0711427	0	0.0502357	0.337122	0.124182	0.125496	0.75043	0	0	0	0.0374658	0	0.0933892	0.0817604	0	0	0	0.181966
miR11411a	miR11411	Known	chr3	+		42453473	42453593	TGAAATCTGCAAATCTGGGT	CCAGGTTTGCACATTTCAAT	CCTGGGGAAACCAGGTTTGCACATTTCAATTTAGTGCAGGTGGGAAGCCCATTTGTTTTTTTTTTCCCTTCTTCTTTTCCCAATTCTAAATTGAAATCTGCAAATCTGGGTTCCCCCCGGA	36571.5	13.7064	0	0	8102.1	21931.1	749.669	4153.29	6245.46	14761.7	5505.76	16314.5	9.80586	9.81125	12.9163	13.4582	1.82768	0
miR5716	miR5716	Known	chr3	+		93518600	93518923	TTTAATATCTTCAATGTATGA	ATACTTTAAGTTATTCAAAGG	ATACTTCTACTTTAATATCTTCAATGTATGAAGCTCTCTTCAAATTCAAATTCCAACGAATGTTGTTGAAAAGGGACTTTGCCAGAGTCATTTTTCCAATGCCACCAATTCTAATTATTCCCACGAAAGCTACATGATTTTTTTCCATATTGCATCTTGTAATATATTCTCTTAATTGTGTCACAGGTTCTTCCAATCCCACAAGAAATTTAGCTATTGTTCACGGTTCACTCTTGACACTTTTCAACAACTTGGAAGCCTTATGTAAGACGCAATACCACACATTTTATACTTTAAGTTATTCAAAGGTTTTTATAGGAGCGT	51.4489	182.814	171.726	174.22	42.9049	58.6269	65.1729	98.4213	18.556	9.54305	19.9068	8.38171	1.20822	0.496403	0.246024	0.339997	0	0
miR858	miR858	Known	chr3	-	probably	342895697	342895993	TTCATTGTCTGTTCGACCTG	GGCTGGACAGACAATGAACC	GATTCTTTAATTCATTGTCTGTTCGACCTGGAAGTCGTCCACAGTAGTTAATTATTGTCTGGGTTATGTCGAAGCATTAAGGAAAAACAGCTTTGGGCTATACAATGACCATTAGCTGCAACAAAGATTTCGTGGCTTTATTTTCAGTCAATTGACTATCTGATCTGTACGCTGATCCAAGCTAATAATCTTAATACGCACGAAGACACCTTCATTGACATCTCGTTTTCACTCAATTTAGACATCATAATGAGCGATCACTACAAGGCTGGACAGACAATGAACCATAAGAAATCT	1.3167	0	1.38148	0.193441	2.08122	3.35152	0.895976	0	0	0	0	0	0	0	0	0	0	0
miR3627a	miR3627	Known	chr3	+		684159782	684159893	CCGCGCAGGAAAGATGACGCTG	GCGTCATCTTGCCGCGCAGGA	GGTGAGTTTCCCGCGCAGGAAAGATGACGCTGCCCCCCCGCCCCCGCGGTCTTCTCTCTGATTCCACTTGTGGCGATGGAGACAGCGTCATCTTGCCGCGCAGGAAATCACG	10.5079	0	0	0	0	0.705131	9.30732	0	16.2137	8.0507	14.5911	16.5916	9.80586	7.35844	35.0585	30.9539	7.3107	10.1901
miR3627b	miR3627	Known	chr4	-		115594299	115594422	TGCGCAGAAGAGATGACGCTGG	AGCGCCACCTCTCTGCTCACG	CTGTGTTTCGTGCGCAGAAGAGATGACGCTGGCCTTTTTCTCTCTATGCTCAAGCACTTGATGAGATCAGCGCCACCTCTCTGCTCACGAGACCGCCTATCCCTACACCAATTCATCTAACAGG	3.9415	0	0	0	0	0.352566	1.68017	0	31.1871	24.607	43.2225	10.063	2.80167	2.45281	1.84518	2.69164	0	2.54752
miR399a	miR399	Known	chr4	-		41460048	41460163	CGCCAAAGGAGAGTTGCCCTG	GGGGAACTCTCCTTTGGCTGG	TAATGAATTGCAGGGGAACTCTCCTTTGGCTGGGAGGAAGTATGGCAGTTTCAATCATCATAATCAACTGCTCTTCTCTCTTGCCCGCCAAAGGAGAGTTGCCCTGCCATTCTTCT	5.76591	6.90391	14.3231	7.15021	28.4594	24.6029	343.565	1006.61	4.5705	22.2947	3.15744	0.947718	7.44195	13.7971	76.2291	17.8321	4.11227	13.3745
miR399b	miR399	Known	chr5	-		195006777	195006890	CGCCAAAGGAGAGTTGCCCTG	GTGCAGCTCTCCTCTGGCGGG	CATCATTTGCGGTGCAGCTCTCCTCTGGCGGGGAGGAATTTGTGTTTTAATTTTATTAAATTTTTACTTCTTCATATCCTGCCCGCCAAAGGAGAGTTGCCCTGCGAATGCTCT	5.76591	6.90391	14.3231	7.15021	28.4594	24.6029	343.565	1007.38	4.5705	22.2947	3.15744	0.947718	7.44195	13.7971	76.2291	17.8321	4.11227	13.3745
miR399c	miR399	Known	chr5	+		195056004	195056114	CGCCAAAGGAGAGTTGCCCTG	GTGCAACTCTCCTTTGGCTGG	GATCATTTGCGGTGCAACTCTCCTTTGGCTGGAAGGAATTCGTATTTTAATTTAATTAATTTACTTCTTCATCTCCTACCCGCCAAAGGAGAGTTGCCCTGCGAATGCTCT	5.76591	6.90391	14.3231	7.15021	28.4594	24.6029	343.565	1007.38	4.5705	22.2947	3.15744	0.947718	7.44195	13.7971	76.2291	17.8321	4.11227	13.3745
miR399d	miR399	Known	chr5	+		196073679	196073808	TGCCAAAGAAGAGTTGCCCTG	GGGTCACTCTCCTTTGGCATG	CGAAACATTTCCGGGGTCACTCTCCTTTGGCATGGCAGATGGCTCGGCTCTCACACTCAAAACTGCAGTTTTTGATAGTTTAATGGCTCTCAATCTGCCTGCCAAAGAAGAGTTGCCCTGCGACTGTTTC	50.8778	0.584118	3.13175	20.2899	58.9879	73.2159	23.525	17.6025	4.15281	3.28721	5.33413	15.0677	2.80167	9.81125	1.84518	0.672911	3.65535	7.64256
miR399e	miR399	Known	chr5	+		196550317	196550446	TGCCAAAGAAGAGTTGCCCTG	GGGTCACTCTCCTTTGGCATG	CGAAACATTTCCGGGGTCACTCTCCTTTGGCATGGCAGATGGCTCGGCTCTCACACTCAAAACTGCAGTTTTTGATAGTTTAATGGCTCTTAATCTGCCTGCCAAAGAAGAGTTGCCCTGCGACTGTTTC	50.8778	0.584118	3.13175	20.2899	58.9879	73.2159	23.525	17.6025	4.15281	3.28721	5.33413	15.0677	2.80167	9.81125	1.84518	0.672911	3.65535	7.64256
miR399f	miR399	Known	chr9	+	probably	92541706	92541838	CGCCAAAGGAGAATTGCCCTG	GGCAACTCTCCTTTGGCAGG	AGTGCAATCGCAGGCAACTCTCCTTTGGCAGGGAGGATTGCATTGGCAATGGCCACCTACGTCAGTTGCCTCTGCGTTTGATGAGCAGATATTGTTCCTGCCCGCCAAAGGAGAATTGCCCTGTCATTGTCAT	0	0	0	0.165807	0	0	0.623625	1.93986	0.54415	9.52601	0.187329	0	0.0875523	2.35061	2.57557	3.58886	2.4369	0
miR399g	miR399	Known	chr9	+	probably	92820970	92821099	CGCCAAAGGAGAATTGCCCTG	GGCAACTCTCCTTTGGCTGG	CGGTGCAATCGCAGGCAACTCTCCTTTGGCTGGGAGGATTGCATTGGCCAACTTCATCATTTGCCTTTGCATTTGATGAGCAGATATACTGTTCCTGCCCGCCAAAGGAGAATTGCCCTGTGATTGCCAT	0	0	0	0.165807	0	0	0.623625	1.93986	0.54415	9.52601	0.187329	0	0.0875523	2.35061	2.57557	3.58886	2.4369	0
miR399h	miR399	Known	chr9	+	probably	92828890	92829019	CGCCAAAGGAGAATTGCCCTG	GGCAACTCTCCTTTGGCTGGG	CAGTGCAATCTCAGGCAACTCTCCTTTGGCTGGGAGGATTGCATTGGCCAACTTCATCATTTGCCTTTGCGTTTGATGAGCAGATATACTGTTACGGCCCGCCAAAGGAGAATTGCCCTGTGATTGCCAT	0	0	0	0.165807	0	0	0.623625	1.93986	0.54415	9.52601	0.187329	0	0.0875523	2.35061	2.57557	3.58886	2.4369	0
miR399i	miR399	Known	chr9	-		484676109	484676248	TGCCAAAGGAGAATTGCTCTT	GGCAATTTCTCCTTTGGCAGC	AGCCACTTGCAGGCAATTTCTCCTTTGGCAGCTGGGAGAATCGTGTACTACTGCCAGACAGTATAGCCGGTGTATTTTGTGCAGGTCGATTGCAACAGATTTTCTTACCTGCCAAAGGAGAATTGCTCTTCGATTGGGCT	1.06714	0	0	0	0	1.92294	0	0.50825	1.24254	165.005	50.0223	0	5.60335	1.22641	37.2112	5.38329	0	0
miR391a	miR391	Known	chr4	+		320624185	320624268	ACGCAGGAGACATGACGCCGGT	CGGCGCCATCTTTCTGCGCAG	TGCGTTTCCTACGCAGGAGACATGACGCCGGTCTCTGCTTCCTTCCACGAGGCCGGCGCCATCTTTCTGCGCAGAAAACCGCGA	20.2411	2.94312	4.14445	0	20.9054	4.49768	17.3362	11.2241	54.7846	36.6933	21.6963	37.4415	46.2276	87.0749	38.7488	65.9452	215.666	354.105
miR391b	miR391	Known	chr4	-		321788520	321788641	TGCGCAGGAGAGATGATGTTGG	GACGTCATTTCTCTGCCCATG	GCCGGTTTCCTGCGCAGGAGAGATGATGTTGGCCTTCGCTCTGGTTTGCTATCCACTGAACGAGGCCGACGTCATTTCTCTGCCCATGAATCCATGTAATAGCTGAATTTCTCATGTTGGCG	18.6145	0	0	0	384.321	99.768	20.1475	1.52475	0	0	0	0	0	0	0	0	0	0
miR391c	miR391	Known	chr4	+		322097891	322097980	TTCGCAGGAGAGATGACGCCGG	GACGCCATCTTTCTGCGAAGG	GCAGGGTTCCCTTCGCAGGAGAGATGACGCCGGCCTCTACTTCTTCCTTGGAAGAGGCCGACGCCATCTTTCTGCGAAGGAAACCGCAAA	30.2786	2.3601	0.812339	9.6356	38.8954	92.815	135.71	52.9432	3.40202	1.06831	1.27654	2.54641	18.2109	7.35844	60.891	113.049	191.906	142.661
miR11480	miR11480	Known	chr4	+		371721082	371721196	TCGGCCATTTGGACAAGCGCT	AGCTTGTCCAAATGGCCGAAG	CTTGCCCTCTTCGGCCATTTGGACAAGCGCTAGAGACTGGTTCTGCTTCTGAGCTCACAGATGCAGCATGCAAAAGTGTCTCTAGAGCTTGTCCAAATGGCCGAAGAGGGCAAGC	24.8021	4.74382	3.76768	6.15365	38.295	25.3288	34.2043	32.4269	19.3715	18.8691	8.16346	15.6574	1.40084	0	0	2.69164	3.65535	0
miR5477	miR5477	Known	chr4	-	probably	402540440	402540790	TTTCCAATGCCTCCTATTTTT	AAGATAGGAATCCTTGGTGATG	TCTATTGTTATTTCCAATGCCTCCTATTTTTCTAAGTGATTACATCCCACTACAAGGAGGAATTACCTATTCATAAAAAATAATATAGAAAGGAAAGACTTCTCATAAAGCCCTTTTCATCCCACCACCCATTCTTTTCCTAATACACATAGTGCCAACACTTTAATTCCCCATATTCATCATATCTAACTCAATCTTCATTCCCATCCCATTTTATCCAAATATCTTTGCCTTTTATAGAACAATTATGTGATTTGGAGCTTTTTATACATGTCAAAGGATTAATCTAATATTTATTCTTAAGTGACACATGTTAGAGATAAGATAGGAATCCTTGGTGATGATAGTGTA	0.75368	0.198644	0.0579643	0	1.37504	0.575857	1.54569	0	3.62924	3.22021	5.34358	2.83959	0	0	0	0	0	0
miR4414a	miR4414	Known	chr5	-		4175152	4175261	TGTGAATGATGCGGGAGCTGA	AGCTGCCGACTCGTTCATTCA	TCGGGGTTGAAGCAGCTGCCGACTCGTTCATTCACCTGCTAAGTCTCATTGGGCGTGACATTTTGAGACTCCGCAGATGTGTGAATGATGCGGGAGCTGATTTTCCCCCG	2.72376	321.954	553.662	42.6298	136.477	60.0278	51.6958	35.7281	8.95058	5.18003	11.8089	17.3809	5422.93	6829.53	1237.81	3924.24	8268.41	12740.3
miR4414b	miR4414	Known	chr6	+		212472765	212472855	TGTGAATGATGCGGGAGCTGA	AACTGCCGACTCATTCACTCA	TGGGTCGAAGCAACTGCCGACTCATTCACTCACATACTCAGAGCCGAGTCTGAGTAAATGTGTGAATGATGCGGGAGCTGATCTCGGTCTT	2.72376	320.166	554.068	42.6298	136.477	58.9701	51.2758	35.7281	8.95058	5.18003	11.8089	16.996	5432.73	6830.76	1236.89	3926.26	8277.54	12751.7
miR4414c	miR4414	Known	chr8	+		446487400	446487506	TGTGAATGATGCGGGAGCTGA	AGCTGCCGACTCGTTCATTCA	CATGTTCGAAGCAGCTGCCGACTCGTTCATTCACTAACTCACTTCTACAAGACGATTAACAGTGAGTGGGTTGATGTGTGAATGATGCGGGAGCTGATTTCAGTCAT	2.72376	321.954	553.662	42.6298	136.477	60.0278	51.6958	35.7281	8.95058	5.18003	11.8089	17.3809	5422.93	6829.53	1237.81	3924.24	8268.41	12740.3
miR5536	miR5536	Known	chr5	+	probably	350763129	350763348	TAAATGGAGTGAAATTATGGT	CATAAGATTATGCATTGATT	TGCATCTTATGCCATAAGATTATGCATTGATTTTGACCCTCTATAATCTTTCATAACTTTATGGACTATTTGATAACATATATGCAATCATTACTCTATATTAATTAAGATTTTAAAGCAATAGTTATTTTTCTCCTTAATGATTCTAGACTAGTTGAATTGCAGTAATAACACAATGCGTTTTCGGAATAAATGGAGTGAAATTATGGTACTAGAAATT	0	0	0	0	0.612688	0	0.705603	0.969932	0	0	0	0	0	0	0	0	0	0
miR845	miR845	Known	chr5	+	probably	493867094	493867231	TAGCTCTGACACCAATTGATG	AATTGGTGCCAACAAGTATAAA	AATCACTTTTTAGCTCTGACACCAATTGATGTAGAATCACATCAATAGACACTTAATTTAATAGGATCAAATTTGGTTGGGTGAGGAGAGATGTAAAGAGACAAATTGGTGCCAACAAGTATAAAACCCTAAGTGAGA	4.02043	2.05094	1.3065	0.200607	1.69123	1.90927	1.01121	2.10116	0	0	0.135557	0	0	0	0	0	0	0
miR11530a	miR11530	Known	chr6	+	probably	85535018	85535106	TCTTCATGTACCTCCTTGCC	CTGGGAGAACACTGACGAGC	TCTAATTACGTCTTCATGTACCTCCTTGCCATATTCCACAGATGCCAAGTTGGCACATGCTGGGAGAACACTGACGAGCGTGAACTGAT	0	0	0	0	0	0	0.0951867	0	0.189903	7.19194	0.373647	2.43854	0	0	0	0	0	0
miR11530b	miR11530	Known	chr9	+		258860371	258860458	TCTTCATGGACCTCCTTGCCG	GCAAGGAGTTCCTTGATGACA	TCTAATTGTGTCTTCATGGACCTCCTTGCCGTGTGCTCACTTGGCAGCTGTAGAACATGGCAAGGAGTTCCTTGATGACATAATTGGT	18.4651	4.31073	6.37828	1.64306	21.6089	20.9882	6.96763	12.7149	86.9291	48.9574	106.623	69.2842	0	0	0	0	0	0
miR11485	miR11485	Known	chr6	+		279877412	279877503	TAGAATGCCAAAAGTCTGCTGC	AGCAGGCTTTTGCGTTCTAGC	GGAGCAGTAGCTAGAATGCCAAAAGTCTGCTGCATCCCTCTTGCAAATGGTACAGTGAAGCAGCAGGCTTTTGCGTTCTAGCAGCTGCTGCT	7297.66	4276.43	3858.71	2479.15	5627.2	4247.72	1264.9	500.278	2070.93	2525.51	4623.69	7091.38	2.80167	8.58485	3.69037	2.69164	9.13838	7.64256
miR394a	miR394	Known	chr6	+		348473522	348473635	TTGGCATTCTGTCCACCTCC	AGGTGGACAGCTCGCCAAGCA	TCAGAGCCTGTTGGCATTCTGTCCACCTCCATACAATACAGAGTCATTTGATGGCAGTTTCATATTGCTGCTCTGAACATTATGGAGGTGGACAGCTCGCCAAGCAAGCTGTGC	4937.34	748.379	791.973	486.353	2005.57	1846.81	2433.25	2247.91	170.484	82.779	108.59	95.7985	1.40084	1.22641	0	0.672911	0	0
miR394b	miR394	Known	chr6	-		730586872	730586989	AGGCGGACGGTATGCCAAGCA	CTGGCATTCTGTCCACCTCC	ATGCGCTTGCCATAAAACTTCTTTCAGAGCGTGCTGGCATTCTGTCCACCTCCATATAATATATACAAATCCTGGCAGAGGTCATGGAGGCGGACGGTATGCCAAGCAAGCTGTGCAA	905.158	52.3005	84.3336	38.8785	1427.36	1124.53	961.423	1349.32	101.366	126.986	238.984	229.565	1446.13	868.296	164.221	576.012	339.948	224.182
miR7533a	miR7533	Known	chr6	+		371392550	371392661	TGAGTTTGTTGGAGAGGATC	TCTCTCTCATATGCCTGAG	CCTTTCTTCTTGGTCTTTTTCTCCAGAAGAACTAGTATGCTTATCCCTTTGTCGATCTCTCTCATATGCCTGAGAAAATTATTGAGTTTGTTGGAGAGGATCGATTGATTGA	0	1.87809	4.20153	0	22.9655	11.4858	7.33333	3.60299	0	0	0	0	0	0	0	0	0	0
miR7533b	miR7533	Known	chr9	+		673693577	673693644	TGAGTTTGTTGGAGAGGATC	TCCCTCTTATGAACCTGT	GCCGTTGTCCATCCCTCTTATGAACCTGTGGAAATGATTGAGTTTGTTGGAGAGGATCGGTCGATTGG	0	1.87809	4.20153	0	22.9655	11.4858	7.33333	3.60299	0	0	0	0	0	0	0	0	0	0
miR393a	miR393	Known	chr6	-		672209452	672209532	TCCAAAGGGATCGCATTGATT	TCGTGCGATCTCTTTGGAAT	GCTGGATAATTCCAAAGGGATCGCATTGATTCATCGTGTACGAGAAGATGAATCGTGCGATCTCTTTGGAATCGTCCAGTG	0	0	0	0	0	0	7.28995	39.734	0.216307	0	0	0	0	0	0	0	0	0
miR393b	miR393	Known	chr6	-		672345044	672345121	TCCAAAGGGATCGCATTGATT	AACATGCGATCTATTTGGAAT	AGTTGGATAATTCCAAAGGGATCGCATTGATTCATCATCCTTCATGAAACATGCGATCTATTTGGAATCGCCCAGCAG	0	0	0	0	0	0	7.28995	39.734	0.216307	0	0	0	0	0	0	0	0	0
miR393c	miR393	Known	chr6	-		672360387	672360462	TCGTGCGATCTATTTGGAAT	TCCAAAGGGATCGCATTGATT	GTTGGACAATTCCAAAGGGATCGCATTGATTCATCATGCTTCATGAATCGTGCGATCTATTTGGAATCGCCCAGCA	0	3.57559	0	0	0.312511	1.09882	0	115.047	0	0	0	0	0	0	0	0	0	0
miR11458	miR11458	Known	chr6	+		685221744	685221828	CTAGACAGTATGAACTGCAGA	TGCTATTCATACTGTCTGGCA	TCCACGATTGCTAGACAGTATGAACTGCAGAAATCGGCTACACACAAAGTTACCCTGCTATTCATACTGTCTGGCAAGCATGGAA	10.7315	0	0	0	288.901	197.609	53.6258	377.162	0	0	0.561987	0	44.8268	247.734	18.4518	4.03746	3.65535	0
miR12148	miR12148	Known	chr7	-	probably	42481858	42481993	TAATTTGAGGAGAAAATGGT	CTTCTCACTCAAGGTAGA	AAAAATTCATTAATTTGAGGAGAAAATGGTATTAATATTTATTGGAGGACTTTATACATCTAGAAAAAATATGAAGTTTGTAAGACTCATACTTTGGATAAGTCTTATACCTTCTCACTCAAGGTAGAGGAAAGAG	0.157388	0	0.173893	0	2.54096	2.63303	5.46552	1.18332	4.35395	2.99376	4.36159	2.00459	0	0	0	0	0	0
miR5648	miR5648	Known	chr7	+		260528596	260528694	TTTGTAAATAGTCGGCTTGAC	CAAGTCGTCCATTTGCAAACG	CATGAAGCTATTTGTAAATAGTCGGCTTGACTGTTTGCAAACGACTTCATATGACTATTTGTAAATGGTCAAGTCGTCCATTTGCAAACGACTTCATGG	17.5732	3.34041	2.26061	0	2.05463	5.56466	0.57112	3.0495	0.593618	0.633971	8.31602	1.76907	0	2.45281	1.84518	1.34582	0	0
miR6263	miR6263	Known	chr7	-		278878010	278878252	TGGAGAAAATGGGAGTGGGA	TCACTAATCTATTACTGTAAT	AAAATGATTATGTCACTAATCTATTACTGTAATGATGAATAGAGTATAATTTGACACTTGTAATGATATTTGTTATCATCCATTATCAAATGGTCTTGGAGTGCAAATCTCTAGCTTTAGGGATATGAGGTGAATTGCCTAAGGGATACCACCTTAAATAAGCACCAAGAAAATATTAGTGTTGGCACTGATAAACATCAATGTTGTAAGAATTGGAGAAAATGGGAGTGGGATAATGGTTTC	0	3.97288	2.51179	12.6421	23.9649	19.8204	41.3077	15.7065	0	0	0	0	1.16736	1.02201	0	3.36455	1.52306	2.12293
miR408	miR408	Known	chr8	+		138754351	138754451	CAGGAAAGAGGTAGTGCATGG	ATGCACTGCCTCTTCCCTGGC	AGATGGGTAGGCAGGAAAGAGGTAGTGCATGGAAGTTGCAGAACCAGAAACGTCTGCTTCTGCCATTCTCATGCACTGCCTCTTCCCTGGCTTCCAAACTG	303.846	2.3601	3.54162	2.46459	197.891	315.191	32.8162	218.723	1002.94	235.577	177.565	277.677	7545.76	5662.75	360.016	241.238	130.131	221.634
miR894	miR894	Known	chr8	-		290850833	290851043	GTTTCACATCAGGTTCACCA	GTGCATAGTGTGACAACAA	TTACGATCTTTGGTGCATAGTGTGACAACAAGTAACAAATTGCAATCTAAACTACCTCCCACACCATAGGCCAAACTAGGTTAGGAAAGGTTTACGGCCCAAAGCCATTGCACATAAAAGTAAAAAGATTCCCAAGGGGAAAATCGAAGCACAAATGGAGAAATATTAAAAAGTTGTGTTTGTTTCACATCAGGTTCACCAACTTTTTTAT	11.8633	0.875631	0.812339	0.580324	3.13873	2.93951	2.07031	3.37117	3.60755	1.16813	1.5186	8.32373	33.6201	20.9852	98.9223	27.7389	118.405	196.194
miR2118a	miR2118	Known	chr8	+		392397102	392397289	TTTTTCCAGATCCTCCCATTCC	TGTGGGAGGAAAGGAGAAGACT	GGCATGGAAAGTTTTTCCAGATCCTCCCATTCCTATTGCCTTCACCACACATCCCTGCACATCTTGCACTCTTGACTACTCAGTCGCTTCACAAGAAGATGAAAGGAATTTTGTGGGCTTTAAGCAGAGATGTCATGTAGTCTGAGGGCTTGTGGGTGTGGGAGGAAAGGAGAAGACTATGCCAGTTT	1489.15	1213.23	1178.13	950.689	773.326	1217.49	706.698	750.35	27786.1	49070.8	29183.4	28919.1	1072.27	1185.47	1079.89	1161.8	1245.82	762.558
miR2118b	miR2118	Known	chr8	+		393107346	393107440	TCTTCCCAATGCCTGCTATTCC	AGTAGTAGGATTGGGTAAGATT	AAGGCTACAGGAGTAGTAGGATTGGGTAAGATTATCTCTTTTAAGATCTGTTAACAGAGATAGTCTTCCCAATGCCTGCTATTCCCTTTGCCTTC	21560.8	17368.5	17603.6	31705.7	16478.7	19432	17722.7	15308.8	54867.2	78953.9	77948.5	82306.2	386.631	939.836	777.13	617.059	1510.88	1674.57
miR2118c	miR2118	Known	chr8	+		396533366	396533450	TCTTTCCGATACCTCCCATGCC	AGTGGGAGGGTCGGAGAAGACT	AAGGCCGTAGGAGTGGGAGGGTCGGAGAAGACTCCATCAGATATCTGAGATAGTCTTTCCGATACCTCCCATGCCTATTGCCTTG	12934.5	4998.56	5831.11	1876.37	6617.27	8746.52	7020.12	5294.96	33021.5	34909.1	32269.4	36429.5	51.1306	14.7169	197.804	103.965	130.131	251.78
miR11407a	miR11407	Known	chr8	-		424982045	424982356	TCGAAAACTCTGCGAGCGTTT	AGCGTTTCGACAGAGCTTTTGTTG	AGACATTTGGTCGAAAACTCTGCGAGCGTTTGCGAGACTCCCACACTTGATATACATATTCACAAGTGTGTTCAGTAAAAGGCTGTCTGTCAGAAATCCCTTCTCGTTCATGTGGGCGTGGACTAGCTTGCCCTCTGACAAGACTTTCTTTTTTATGCATTCCTGCAACAGACAGACGTATGAAGATGGATTCATACGACTGTCTCTGAAATACATACAATGCAGCGCGTCTTTCAATCTGCCCTGCTTACACAGCGTTTCGACAGAGCTTTTGTTGTCATTGCCTTCTTTCAGATTACTGCTAGTAGTCTT	11.6065	6.69876	5.22208	4.6274	10.6249	13.1605	23.0231	9.71095	14.1074	11.2376	11.9245	8.67198	0	0	0	0	0.609225	0
miR11407b	miR11407	Known	chr9	-		258611922	258612090	TCGAAAACTCTGCGAGCGTCG	ACTCTCGCAGGGTTTTCGACG	TATGCTTTGGTCGAAAACTCTGCGAGCGTCGTCTGCCCACGATTTTCTGTTGCGTGGGAGGGCAAATTAGTTAAAACCCACATCACTGACACACAAACCAAACCTATGGTTATCAATGCCAAGTGCGGGTATCTGGACGACTCTCGCAGGGTTTTCGACGAAATGCCTA	35.0386	8.62815	13.1896	19.0097	28.321	26.3392	33.0803	11.2085	10.3699	7.84273	11.4777	6.98475	4.20251	1.83961	4.61296	0	8.22454	6.50288
miR11407c	miR11407	Known	chr9	+		258678066	258678208	TCAAAAACTCTGCGGGCGTCA	ACGCTCGCAGTGTTTTCGACG	TAGGCTTTCGTCAAAAACTCTGCGGGCGTCAAACCAACCTTTTCTCTCACAGGGCAAGCGGGTCCATGCCCACAACGTGTGAAAATTTATGCCAAGCGCGAGAATCTGGAAGACGCTCGCAGTGTTTTCGACGAAATGCCTAA	635.186	147.981	160.22	202.591	287.37	271.867	369.074	245.678	470.798	362.087	430.642	547.469	16096.8	15349.9	12468	18899	58773.9	62062.2
miR11407d	miR11407	Known	chr9	+		258710015	258710157	TCAAAAACTCTGCGGGCGTCA	ACGCTCGCAGTGTTTTCGACG	TAGGCTTTCGTCAAAAACTCTGCGGGCGTCAAACCAACCTTTTCTCTCACAGGGCAAGCGGGTCCATGCCCACAACGTGTGAAAATTTATGCCAAGCGCGAGAATCTGGAAGACGCTCGCAGTGTTTTCGACGAAATGCCTAA	635.186	147.981	160.22	202.591	287.37	271.867	369.074	245.678	470.798	362.087	430.642	547.469	16096.8	15349.9	12468	18899	58773.9	62062.2
miR828a	miR828	Known	chr9	+		113316754	113316900	TCTTACTCAGATGAGTGTTCC	AACGCTCATCTGAGTATGAAG	GTGGCAAGTTTCTTACTCAGATGAGTGTTCCAAGTATCTCATTCATGTTCATGGCTAAACTTTTTGTCCAAATCAGACCACAGGGAGTTAGCTATAAACACACATGATTTACTCTTTAACGCTCATCTGAGTATGAAGCTTGGCTCG	0.355713	0	0	0	0	0.705131	0.840085	0	851.989	499.203	1228.68	424.983	0	0	0	0	0	0
miR828b	miR828	Known	chr9	-		113946196	113946382	TTTCTTGCTCAAATGAGTATTC	AATACTCATTTGAGCAAGGAA	CTCGTTTCAAGTTTCTTGCTCAAATGAGTATTCCATATTGTTCTTTCTTTCGAATCAGGGGAAAGTTCTTGTTTCAAAATCCTAATGTAATTTAGCTTTTCACGCAATATATTTACTTCCCTAAAAGTCAGTTTGAAGAAAAGGACAGTTATAGCTAATACTCATTTGAGCAAGGAACTTGGCATCG	2.89445	0	0.502357	0	5.79242	6.16891	1.99339	2.44811	21.1583	7.48134	22.1944	6.66985	13.6248	14.4512	8.61086	8.85999	1.21845	1.69835
miRN1	miRN1	Novel	chr1	-		5540559	5540661	CCATGGATGCTATTAAGGACT	TCCTTGCTAGCATCCATGAAA	GTGTCAAATTCCATGGATGCTATTAAGGACTATATCTTGTTGGCCACATAATGCTCCCTTCAGCAAGATATAGTCCTTGCTAGCATCCATGAAATTTGACACT	3.03789	1.19186	0	0	8.70097	5.01817	27.7526	24.2523	0	0	0	0	0	0	0	0	0	0
miRN2a	miRN2	Novel	chr1	-		42597519	42597642	TGCACTGATGGGCAGTTTGAT	ATCAAGCTTCCCATTGGTGCA	ACTCATCAGAATGCACTGATGGGCAGTTTGATTAAACAGGTGGGCAGCTCTTGTTCAGCATGCTAAGACAGAGGTAAGTTGCCCACCTGTTCAATCAAGCTTCCCATTGGTGCATTTTGATGAA	240.324	19.0632	19.5881	5.23333	154.235	188.265	179.875	102.685	255.157	220.793	225.769	263.149	69.3804	63.7731	44.6534	66.7527	123.68	88.1442
miRN2b	miRN2	Novel	chr6	-		648507594	648507717	TGCACTGATGGGCAGTTTGAT	CAGGCTGCCCATTGGTGCATT	CTCATTAGAATGCACTGATGGGCAGTTTGATTAGACAGGCGGGTAGCTCTGGTTCAGAATGTTGAAACATGAATAAGCTGCCTGTTTGTCAAATCAGGCTGCCCATTGGTGCATTCTGATGAGC	240.324	19.0632	19.5881	5.23333	154.235	188.265	179.875	102.685	255.157	220.793	225.769	263.149	69.3804	63.7731	44.6534	66.7527	123.68	88.1442
miRN3	miRN3	Novel	chr1	+		95036654	95036786	TTTGGCATCTGCATCTATGAC	TAGATGTAGATGCCAAAGATA	GTACTAGTATCTTTGGCATCTGCATCTATGACATCTCTACCTTCCTTTCCTCCTACTTTGTTTCCACTACTTGAGATGTCATAGAAGGTAGTAGAGATGTCGTAGATGTAGATGCCAAAGATACTAGTACTAA	109.807	18.3523	12.0099	22.3246	34.1131	10.3243	30.6929	38.6079	19.9728	11.2206	43.3691	22.527	0	0	0	2.69164	0	0
miRN4	miRN4	Novel	chr1	-		98400730	98400863	ATATAACTATTCGACTCCTTG	AGGAGCCGAATAGTTATATTG	ATGGTGATCAATATAACTATTCGACTCCTTGTCCTCCCAAACCACAATATGCTCCTAGATATGGCCATGGCTGCAATCCTGCTCCATATGGTGGGTACTGTGAGGACAAGGAGCCGAATAGTTATATTGACCAA	0.903609	0	0	0	88.4051	162.286	6.45172	57.725	727.137	213.799	785.498	227.173	3464.5	3737.98	1159.24	1462.46	885.966	1221.54
miRN5	miRN5	Novel	chr1	+		118873995	118874145	TTTGAATTCAGAACCTGCATC	TGCAGGTCCTGGGTTCAAAAT	ATGCAGGTCCTGGGTTCAAAATTTAATGTGATAGAAAGTAGTGGTTTGGATGCAAAGTCCAACACTTATCAACTTGCATTTATGGTTTGCCTGAGAAAAAACATTTCTATCCTGTTGAGTTTTGAATTCAGAACCTGCATCATTCCATTAT	272.12	51.3046	49.0494	8.12454	161.924	140.308	99.5127	75.8064	287.086	188.954	253.209	212.357	140.084	243.748	166.066	139.965	55.7441	40.7603
miRN6	miRN6	Novel	chr1	+		127450622	127450913	AGAAGGTTTTTGGAAGTTTTG	AAACTTCCAAAAACCTTATCC	GAACGAGAAACAAAACTTCCAAAAACCTTATCCAAAATTTTGGTAGAGTTAAAAGGACATTGGCAGAGTGGCTGAACAGGGTTTTGAGCAAAAGCAAGATAAAGGTAACATACCTCATTGTGTGAATGCATAATCTTTGGTCATACAAAAGCAAATCCTTGGAAGTGCCATTTAAAGAAGAGGCCAAAGAACATGCATACTCGAGCTAAGGAGAATGAAATTGAAGCTTTTGAAGCGGCTAAATAGTAATTGACATTTTGGAGAAGGTTTTTGGAAGTTTTGCTTCTAGTGC	1.97075	0	0.753536	0	22.1547	11.9931	6.61328	4.98937	15.2972	25.371	14.2502	13.1992	5.60335	4.90563	9.22592	9.42075	3.65535	0
miRN7	miRN7	Novel	chr1	+		138332660	138332764	TCGATTTGTAGTAGAGGTTCC	AACCTCTATTGCAAATTGACC	GGAAGGTGTTTGGAACCTCTATTGCAAATTGACCCTTTGTGGCATATGCCTGGAGCACTAGAGAACACAAAGGGTCGATTTGTAGTAGAGGTTCCCAATACCTTC	25.7059	9.92673	10.7005	34.0601	24.3554	27.6426	27.2045	26.3552	124.419	50.242	95.6002	106.363	60.236	104.653	103.33	86.8055	20.1044	10.1901
miRN8	miRN8	Novel	chr1	-	probably	154762638	154762712	AGGGGGTGCGGAGAATAAATG	TTTACTCTCCGTATTCCGTCT	CAGACAGAACAGGGGGTGCGGAGAATAAATGAAAATACGGCTTTCATTTACTCTCCGTATTCCGTCTCCTGTCCG	0	0	0	0	0	0	0	0	0	0	0	0	1.96117	1.43081	1.00167	1.57012	7.18886	5.51963
miRN9	miRN9	Novel	chr1	-		170642089	170642204	ATTTTATCCACTGGAGCTACA	TAGCTCCAATTGATAAAACAC	CAAACTTAAATGTAGCTCCAATTGATAAAACACCGTATGTAATTGGTTATTTTAACTACAAAATATTAGGCTAGTTGCGTATTGTATTTTATCCACTGGAGCTACATTTATTTATG	35.0346	8.89172	5.65152	10.9395	22.0649	16.8585	40.0179	9.97873	67.4892	64.5404	99.8919	97.2528	1.40084	0	0	0	0	5.09504
miRN10	miRN10	Novel	chr1	-		282258270	282258501	GCTAGGCAATCCATTCTGACC	TCAGAGTGGATTGCCTGGCTT	GTCAGATGGGTCAGAGTGGATTGCCTGGCTTCTATCTAGGCTTTCAAATTGCCTGAACCAGCATCTTGAAAATTCAGAGGTTATTTCGTGTTTACTGGAACTCCAGTTTGAATTCCGGACCTTATTTGTAGAGAATATTCTGTGGTTTGAGTGATTTGACAAAGGATACTAATAGATATGCCCATTGAAAGCCAAGATAGAAGCTAGGCAATCCATTCTGACCCATCTGACT	4.76334	0	0	0	4.33815	5.13716	13.8431	8.45398	0.593618	0	1.12081	0	1.40084	1.22641	0	4.03746	0	0
miRN11	miRN11	Novel	chr1	+		283110022	283110118	TTATGGTGCATTGCGAACGA	GTTCGCAATGCACTATGTAG	TTGTCGTTTGTCCGTTCGCAATGCACTATGTAGCTGTTTGCAAATGGTCAACCATTTGTAAACGACTTTATGGTGCATTGCGAACGAACAAATGACA	7.57837	5.0052	1.88869	2.07986	16.091	11.1347	5.23805	4.76065	3.95281	2.75037	3.50225	3.46249	1.50859	3.06602	2.76777	1.34582	0.456919	0
miRN12	miRN12	Novel	chr1	+		310685524	310685664	TTGCCTTACATCAGATCAACC	TTGATTTGACAGAAGGCAATA	CATAACTTTGGCAGTTGATTTGACAGAAGGCAATAATTGACTAATGAACCATTCAGTTTTTCAGATCAAGATTGCCAAAGGTTGCAGCATGCTGGTTTGTTTGTCAACTATTGCCTTACATCAGATCAACCACCAAGTTAT	27.6764	5.88843	3.13175	6.01036	11.8137	8.07667	6.75387	9.56362	34.5185	47.5584	40.0689	29.7294	0	0	0	0	0	0
miRN13	miRN13	Novel	chr1	+		316878080	316878183	TGTGTGGTCAAATATCTCAGT	TGAGATATCTGGTCACACACA	CTGTCATGTTACAACTGAGATATCTGGTCACACACAACTAAACTTTATGTGAGCATCAAATTAAGTTTAGTTGTGTGTGGTCAAATATCTCAGTTACATGAGTA	109.708	21.8432	13.614	22.0074	192.041	149.906	104.632	106.118	61.611	66.4539	53.7229	76.6597	0	1.22641	0	0	0	0
miRN14	miRN14	Novel	chr1	+		332740641	332740782	TGTGGGCATGGACTAGTTTGA	AAAACTCTGCGAGCGTCCACA	CCATTTGGTCGAAAACTCTGCGAGCGTCCACAAGAATCTCACACTTGGCATATATGGTAATAAGTTTATTCCCTGTAGAGATGGATTCACATTTAAATCCAGTTTGAATAATGTGGGCATGGACTAGTTTGACCTCTGGTAG	8.51219	4.63502	7.70281	3.09028	19.7609	20.39	31.8318	6.97535	1.71807	1.62891	1.26147	2.35578	0	0	0	0	0	0
miRN15	miRN15	Novel	chr1	+		333121977	333122299	TATCGATGTTGGTTTGAATTA	ATTCAAACTAGCATCAATAAAA	GGTCATTTTTTATCGATGTTGGTTTGAATTATATCTCACAGTGTTTCATTTGCTATAAAGTTTACAATCTTTGTTGGATAATAGCAAGATTATATCATCCCTTGTGTAGTTTGGAAGGAAGCGGCGACTTGAATTTGCTAATAGTAGCCACACAAGTATATATGTACTTCTAAATTTCTTCCTGCTATAGACACTGTGAATGCCTACTACTTCTTGCAACGGATGGTGTTGAGGAAGGTCTACAAGGAGTCTAGACTCAACCCTCAACAGAGTGGAAACGCTAGGATAAATAATTCAAACTAGCATCAATAAAAAAATGGCCA	23.9108	7.18646	3.818	2.60789	13.8228	15.4462	38.6606	20.0493	0.593618	0	0	0.884533	1.40084	0	0	1.34582	0	0
miRN16	miRN16	Novel	chr1	-		338758900	338759082	TATGATAAGATTTTGTTGATG	TTAACAAAATCTTATTGTAGA	AGAGATTTGGTCATTAACAAAATCTTATTGTAGAAGGAAGTAGGTTTCATGGTGCATCGCGAACAAACAGATGGTGATTGATTTCGGCTACGAATGACAACTGAGCATGAAGCAAATGGTAATTGTCATTTCAAACGAGACTTGCTTCCTTCTATGATAAGATTTTGTTGATGACCAAATCTT	0.903609	5.25379	0	0	9.26432	4.28925	8.10251	3.46462	48.1226	73.3612	37.5079	60.0698	49.2628	42.9242	31.3681	28.5314	5.48303	10.1901
miRN17	miRN17	Novel	chr1	-		348009482	348009569	TTACTGCCCGAGGCGCCGTGC	ACGGTGCCTCGGGAAGTAAGT	CACACTATACTTACTGCCCGAGGCGCCGTGCACGTGGCTCAATGTCAAGGGACATTGAGCCACCTGCACGGTGCCTCGGGAAGTAAGT	22.6678	4.67294	3.24935	7.39378	13.6025	24.0008	2.28448	1.52475	10.3504	8.08287	15.1251	7.78845	2.80167	0	0	1.34582	5.48303	25.4752
miRN18	miRN18	Novel	chr1	+		352007216	352007318	TATATTACAGATGTTGCCTCT	AGGCAACATCTACAATATAGA	TAGGTATCTCTATATTACAGATGTTGCCTCTCCACACAGACACTACTAGTGGGACGAAACTAGCGTGTGTGGAGAGGCAACATCTACAATATAGAGACACCAA	294.996	11.8714	9.29361	6.01036	243.931	215.94	183.205	125.703	21.8166	26.7612	21.4315	18.7131	0	0	0	1.34582	0	0
miRN19	miRN19	Novel	chr1	+		393270267	393270438	TTGCGAACGATAAATAAGTGT	ACTTAGTTGTCGTTCGCAACC	TTATTGTTTTCTCCCCACTTAGTTGTCGTTCGCAACCAAAATTAGTTGCCGTTATACAAATGGTAGGTCTGTTTGCAAATGGTCAAGTTTGAAAACAACTTCATGGTGCATCGTGAATAGACAAATGACGACTGATTTTGGTTGCGAACGATAAATAAGTGTAAAGCAAATA	1.80722	0	0	0	1.25004	2.11539	4.77155	0	31.4083	59.2542	27.1992	35.2053	0	1.22641	0	0	0	0
miRN20	miRN20	Novel	chr1	-		395528630	395528731	TGGTATGGCCATGAGATGATG	TCATCTCATGGTCATGCAAAA	TCATGATTATATCATCTCATGGTCATGCAAAATATTCTAACAACCTTAAGGGGACTAGTTATTAGAATTTTTGGTATGGCCATGAGATGATGTAAACCATAA	54.4839	4.69657	5.38387	1.16065	188.678	98.4532	54.6502	63.3769	3.90885	7.2142	3.52132	6.01939	1.40084	1.22641	0	1.34582	0	0
miRN21a	miRN21	Novel	chr1	+		397487012	397487114	TGCCAAGCAACAATGGACTGT	AGTCCATCGTTGCTTGGCAGT	AAACGGAGACAGTCCATCGTTGCTTGGCAGTTTTAGAAAGCCACCACATTAATCATAAGGTGGCTCTGTAAAAGTGCCAAGCAACAATGGACTGTGCCCATTT	3011.26	269.801	492.672	211.401	3775.04	3500.69	2072.42	1991.74	3.24433	4.67734	7.2758	8.67227	11.2067	12.2641	0.615061	2.57949	0.609225	0
miRN21b	miRN21	Novel	chr1	+		397710183	397710285	TGCCAAGCAACAATGGACTGT	AGTCCATCGTTGCTTGGCAGT	AAAAGGAGACAGTCCATCGTTGCTTGGCAGTTTTAGAAAGCCACCACATTAATCATAAGGTGGCTCTGTAAAAGTGCCAAGCAACAATGGACTGTGCCCATTT	3011.26	269.801	492.672	211.401	3775.04	3500.69	2072.42	1991.74	3.24433	4.67734	7.2758	8.67227	11.2067	12.2641	0.615061	2.57949	0.609225	0
miRN21c	miRN21	Novel	chr1	-		1170614340	1170614446	TGCCAAGCAACAATGGACTGT	AGTCCATCGTTGCTTGGCAGT	AGAAATGGAGACAGTCCATCGTTGCTTGGCAGTTTTAGAAAGCCACCACATTAATCATAAGGTGGCTCTGTAAAAGTGCCAAGCAACAATGGACTGTGCCCATTTCC	3011.26	269.801	492.672	211.401	3775.04	3500.69	2072.42	1991.74	3.24433	4.67734	7.2758	8.67227	11.2067	12.2641	0.615061	2.57949	0.609225	0
miRN22	miRN22	Novel	chr1	-		429992197	429992345	TGTATGTGTAATGACTGATTG	ATCAGTCATTACACAAATACACG	TGCTCTCTTGTGTATGTGTAATGACTGATTGTTGTGTTTGTGTGTGAGACAACACACAAATAAAGCCAGAAGATTCCATTATAATAATGAGAGAGAGACACACACACACACACAACAATCAGTCATTACACAAATACACGAGACAGTAC	20.284	3.34041	12.3456	6.36077	11.1764	7.92096	23.5766	19.8643	3.134	2.33625	1.68122	0.999395	1.40084	0	0	0	0	0
miRN23	miRN23	Novel	chr1	+		456213195	456213297	TCCTCCTACGCGGCACCACTC	ATGGCGCCGCGTAAGGAGGACC	GCTTATCGGGTCCTCCTACGCGGCACCACTCAATACGCCCTTAAGCCATTGAAGCCATTGAGCCAATTGAATGGCGCCGCGTAAGGAGGACCTGATGGACGCT	0.903609	0	0	0	6.16388	6.117	0	0	6.90076	8.05651	12.3246	9.88308	0	0	1.84518	1.34582	1.82768	0
miRN24	miRN24	Novel	chr1	-		478363815	478363942	TTGGAAAGGGCAATGAAATAC	ATGCCATTGCCCTTTCCAAGA	AAATATTATCTTGGAAAGGGCAATGAAATACATTTGCATTTACGTTTCTATGTTAATATATGGGTGGTAGAAGTGACGGCAAGAAAACATGCAAATGTATGCCATTGCCCTTTCCAAGATAATATTTG	7.883	3.50362	3.818	8.68989	51.3766	68.0242	112.468	77.6784	964.419	743.971	1147.39	529.839	106.814	102.814	59.8762	76.0389	82.8546	67.5093
miRN25	miRN25	Novel	chr1	-		503744593	503744921	CTTTGGTGTGTTGAAAACTCT	AGTCTTCAACACACCAAGGTG	GCAAGTGTTGAAGAGTCTTCAACACACCAAGGTGACCACCATAACTAGATGAATGGGTCTCGTTCGGAAGTTGGTAATGCTCAGTACCTTGAGGGACACAAACTTGTTGCAATTTGTAGAGGAGTCTGTCCTTAATATGGTAATCTAGATATGGCTGCATGTTGAGACTCAAGGGTTTGTACTTGTTGAGCACCAATTTGCCTCTTTGCAAATTCCTCATCCAACTTCTCTTGTTAACTTAGGTGTTCAAGTGTGACTCTTCAACATAGCTCACACCAATTACTAGTTATGATGGCCACTTTGGTGTGTTGAAAACTCTTCAACACTTG	31.3911	3.55272	2.80627	2.63732	65.9372	42.964	75.1548	36.1349	0	0	0.127654	0	0	0	0	0	0	0
miRN26	miRN26	Novel	chr1	-		509596105	509596372	AGGGTACGGTGAAAGTTGCAG	GCAACTTCACCATATCCTTC	GTTTTCAGGAAGGGTACGGTGAAAGTTGCAGTGAATGAGGAAGGAAAACAATCTGATTTGTTATTTTGTGCTTATGATTTGAATTATCAAGTTGTTGATTGGCTATTAACTTTGTTCGGCCCAACGTAAACGACATAAATGCCAATACACAAGCCGAAAGCCGAGAGACACGAGAGGAAATAGTACGGAAAAAAATTATCGAGGCGGTGAAAGGCGATTGTTTTCCTTCCTCGTTCACTGCAACTTCACCATATCCTTCCTTAAGACT	77.4698	25.4918	112.814	252.747	916.881	1352.54	550.717	666.469	154.797	165.474	93.0846	283.678	3592.91	4686.71	4186.72	4981.28	9254.44	8429.74
miRN27	miRN27	Novel	chr1	+		568373681	568373790	TAGGGGGGACCTGATGAGCGT	ACCCATCAATTCCTCCCTACG	CCAGGCTTGCTATGCACCCATCAATTCCTCCCTACGCGGCGCCATTCAATATCCATTGACTTAATGCAATGGCGCCGCGTAGGGGGGACCTGATGAGCGTATAGAGCCTG	0	0	0	0	0	0	10.9194	3.87973	0	0	1.12397	0	0	0	0	0	0	0
miRN28	miRN28	Novel	chr1	+		585700154	585700327	TCATCATAATACACCTTTGGA	CATCGGCGCATTCTGATGAGC	AAACTATCCGCTCATCATAATACACCTTTGGACAGCCTGTGTCGACTGGCAGGCAGCTTGTATTCAGCACTGGTGAGACAGGGTGAGCTGTCCGCTTGTCTAATGAGACAGGGTAAGCTGCCTTCCTGTCTAATCAGACGGCCCATCGGCGCATTCTGATGAGCCGATAATTTT	96.0833	2.75739	2.26061	0	35.836	38.3042	11.625	11.5035	72.3452	98.4606	112.824	73.7306	0	3.67922	0	2.69164	0	0
miRN29	miRN29	Novel	chr1	+		609212053	609212156	GCCGCTTAGGGAGGATCTGAT	CAGGTCCTACCTACGCGGCGT	TTATGCGCCCATCAGGTCCTACCTACGCGGCGTCATTCAATTGACTCAATGGCACATGAACCAATTGAATGGCGCCGCTTAGGGAGGATCTGATTGGCGCATAG	22.2978	7.10392	14.0341	5.1363	183.292	140.654	155.412	81.2109	0	1.06831	0	0.769671	7.00419	13.4905	5.53555	12.1124	67.624	61.1405
miRN30	miRN30	Novel	chr1	+		627721177	627721301	CACTAAGGTTCTAGGATGGTC	CCATCCTAGAGCATTAGTTCG	GGAACCTAACAAACCATCCTAGAGCATTAGTTCGTTGGCCTATTCTACACAGATCAACATTTCTGGCTACCATACTATGTAAAATAGGACAACACACTAAGGTTCTAGGATGGTCTGCTAGGTTC	107.553	24.2068	13.588	7.91631	123.922	94.0829	251.243	111.751	104.649	116.779	92.7778	149.558	39.3235	57.6411	40.594	57.8703	31.0705	28.0227
miRN31	miRN31	Novel	chr1	-		775574128	775574334	TCATCAGTGTGTTCTTATAGC	CGTAAGAACATAATGATGATC	TTGTTGTATCTACCGTAAGAACATAATGATGATCCATATACAACACCTATAGGTATTTCGGTGAGTTGGCTTAAGATGCTTCAAGATGATTACTCAAGTGTGCTTGCCTTAGAGCACCACTAGGATGGGTGACTTTGAACCACCTCACTAAAATACCTATAGGTGTTGTACACTGATCATCAGTGTGTTCTTATAGCATATACAACA	16.8331	7.71058	1.50707	1.30394	20.7101	10.3136	24.3468	16.5847	71.0628	46.9508	49.289	45.4827	1.40084	0	0	0	0	0
miRN32	miRN32	Novel	chr1	+		783959409	783959509	TCCGTATCGTTGCTTGAAGTAA	ACTTCAATCAACGTTATCGGCG	CCAATATTTCGTCCGTATCGTTGCTTGAAGTAAATGCTTTCGTTAAGCAAGTTTGAGATTAACGTATTTACTTCAATCAACGTTATCGGCGTAATATTAAT	3439.83	6691.81	5886.39	20978.7	2142.89	1647.31	1840.38	7454.62	1710.68	2929.56	1228.49	4006.71	1347.61	1871.5	675.337	620.424	846.214	267.49
miRN33	miRN33	Novel	chr1	+	probably	806296260	806296351	TAGCTAATCATCGACGGCTGT	AACCGTTGATGATTGGCTATC	AGGCGATAGATAGCTAATCATCGACGGCTGTAGATGATTCCAATAAAGTTGGAGTCATCTACAACCGTTGATGATTGGCTATCTGTCGCCTG	0	0	0	0	0	0	0	0	0	0	0	0	0.140084	0.33962	0.553555	0.403746	0	0.231593
miRN34	miRN34	Novel	chr1	+		835582451	835582559	GGGGCCGTTGGGGGAGACTTA	ACCCCTCCCTCAAAGGCTTCCA	ATTTTGCTATTAACCCCTCCCTCAAAGGCTTCCAAGTTGTTTGGAAAGGCTCATGATGATCAGCCAACTGAATAGTTGGGGGCCGTTGGGGGAGACTTAAAAGCAGGCG	21.9483	0.437816	3.5542	0.505683	64.8076	195.085	4.80474	31.1857	0.16223	0	0.140497	0	1067.24	741.485	562.596	1119.21	865.039	463.394
miRN35	miRN35	Novel	chr1	+		835623119	835623215	GGGGGCGTTGGGGGAGAATTG	CCTCTCCCTCAATGGCTTTCA	ACCTCTCCCTCAATGGCTTTCAAGTCATTTGGAAAGGCTGATGATGATCAGCCAACTAAATAGTTGGGGGGCGTTGGGGGAGAATTGAAAGCAAGTG	5.72932	0	0.188384	0	19.4564	78.2515	0.250816	2.7234	0.340202	0	0	0	26.9661	18.0895	11.8092	25.0098	46.7885	99.4807
miRN36a	miRN36	Novel	chr1	-		840231430	840231530	CAAGTCATTGGGGGGAGGAGA	TCCTCTCCCTCAATGGCTTTCG	ATTTGGTATTGTCCTCTCCCTCAATGGCTTTCGAGTTTTTTCAAACGCTGCTAAGCCAACTCGGAATTCGCAAGTCATTGGGGGGAGGAGAAAAGCATGTT	5.20267	0	0	0	41.8794	107.692	2.91743	15.8783	4.2694	0.534155	5.06441	0	874.601	592	672.079	788.326	2125.82	578.712
miRN36b	miRN36	Novel	chr1	-		842132902	842133002	CAAGTCATTGGGGGGAGGAGA	TCCTCTCCCTCAATGGCTTTCG	ATTTGGTATTGTCCTCTCCCTCAATGGCTTTCGAGTTTTTTCAAAGGCTGATAAGCCAACTCGGAATTCGCAAGTCATTGGGGGGAGGAGAAAAGCATGTT	5.20267	0	0	0	41.8794	107.692	2.91743	15.8783	4.2694	0.534155	5.06441	0	874.601	592	672.079	788.326	2125.82	578.712
miRN36c	miRN36	Novel	chr1	-		842256743	842256843	CAAGTCATTGGGGGGAGGAGA	TCCTCTCCCTCAATGGCTTTCG	ATTTGGTATTTTCCTCTCCCTCAATGGCTTTCGAGTTTTTTCAAAGGCTGATAAGCCAACTCTGAATTCGCAAGTCATTGGGGGGAGGAGAAAAGCATGTT	5.20267	0	0	0	41.8794	107.692	2.91743	15.8783	4.2694	0.534155	5.06441	0	874.601	592	672.079	788.326	2125.82	578.712
miRN37	miRN37	Novel	chr1	+		840517987	840518083	TCCTCTCCCTCAATGGCTTTCG	CAAGTCATTGGGGGAGGAGA	TTTGGTATTGTCCTCTCCCTCAATGGCTTTCGAGTTTTTTCAAACGCTGCTAAGCCAACTCGGAATTCGCAAGTCATTGGGGGAGGAGAAAAGCATG	8.65246	0	0	0	1.52918	15.8857	0.215199	0.559076	39.2641	5.36334	40.1127	1.40989	117.65	49.2198	111.08	66.1733	530.409	223.187
miRN38	miRN38	Novel	chr1	-		841882116	841882216	CAAGTCATTAGGGGGAGGAGA	TCCTCTCCCTCAATGGCTTTCG	ATTTGCTATTGTCCTCTCCCTCAATGGCTTTCGAGTTTTTTCAAAGGCTGATAAGCCAACTCTGAATTCGCAAGTCATTAGGGGGAGGAGAAAAGCATGTT	3.77797	0	0	0	42.6878	188.409	0	36.1709	9.08406	0	5.43297	0	773.963	591.946	838.636	771.492	3548.58	4383.63
miRN39	miRN39	Novel	chr1	+		923007043	923007174	TGGAGCTTTAGAGATTGGACA	TCCAATCTCTAAAGCTCAGTG	GAAGTAGCTCATGGAGCTTTAGAGATTGGACACCACTATTTGGGAGTGGAAGCAGAGTACCATGTTGTTGGACTAATTTTATGAACTCCCAGTTAGTGGTGTCCAATCTCTAAAGCTCAGTGAGTTGTTTCT	4.37898	1.47156	1.21851	0	21.7949	16.0314	82.5599	19.6315	3.42273	5.84208	5.04169	4.6754	3.50209	3.67922	7.38073	3.36455	0	1.27376
miRN40a	miRN40	Novel	chr1	+		926792808	926793045	TGAAGGAAGGAATCTCAGTTG	ACTGAGATCCCTTCCTTCATA	AGTCTCAAGATGAAGGAAGGAATCTCAGTTGCAGAGAACTTGAATGAGTTCAACATGGTGACAAGCCAACTTATGTCCGTGAAAATGAAGCTAGAAGATGAAATGAAAGTGATACTCTTGTTGTGCTCGCTTTCGGATAGTTGGGAAAATCTCACTGTTGCAATCAACAATACAGCACCGGGTGGTACACTAATTTAAGTGCTCTACAACTGAGATCCCTTCCTTCATATTGAGACTG	50.2486	18.2166	8.54755	10.4434	75.7952	54.3166	418.835	164.759	12.8407	5.03344	9.45856	6.75108	0.500299	0.613203	0.658994	0.672911	0.130548	0.545897
miRN40b	miRN40	Novel	chr1	+		926826529	926826766	TGAAGGAAGGAATCTCAGTTG	ACTGAGATCCCTTCCTTCATA	AGTCTCAAGATGAAGGAAGGAATCTCAGTTGCAGAGAACTTGAATGAGTTCAACATGGTGACAAGCCAACTTATGTCCGTGAAAATGAAGCTAGAAGATGAAATGAAAGTGATACTCTTGTTGTGCTCGCTTTCGGATAGTTGGGAAAATCTCACTGTTGCAATCAACAATACAGCACCGGGTGGTACACTAATTTAAGTCCTCTACAACTGAGATCCCTTCCTTCATATTGAGACTG	50.2486	18.2166	8.54755	10.4434	75.7952	54.3166	418.835	164.759	12.8407	5.03344	9.45856	6.75108	0.500299	0.613203	0.658994	0.672911	0.130548	0.545897
miRN40c	miRN40	Novel	chr1	+		927545339	927545576	TGAAGGAAGGAATCTCAGTTG	ACTGAGATCCCTTACTTCATC	AGTCTCAAGATGAAGGAAGGAATCTCAGTTGCAGAGCACTTAAATGAGTTCAACATGGTGACAAGCCAACTTATGTTCGTAAAGATGAAGCTAGAAGATGAAATGAAAGCGATACTCTTGTTGTGCTCGCTTGCGGATAGTTGGGAAAATCTCACTGTTGCAATCAACAATACAGCACCGGGTGGTACACTAATTTAAGTGCTTTGCAACTGAGATCCCTTACTTCATCTTGAGACTG	50.2486	18.2166	8.54755	10.4434	75.7952	54.3166	418.835	164.759	12.8407	5.03344	9.45856	6.75108	0.500299	0.613203	0.658994	0.672911	0.130548	0.545897
miRN40d	miRN40	Novel	chr1	-		927609836	927610072	TGAAGGAAGGAATCTCAGTTG	ACTGAGATCCCTTACTTCATC	AGTCTCAAGATGAAGGAAGGAATCTCAGTTGCAGAGCACTTAAATGAGTTCAACATGGTGACAAGCCAACTTATGTTCGTAAAGATGAAGCTAGAAGATGAAATGAAAGCGATACTCTTGTTGTGCTCGCTTGCGGAAGTTGGGAAAATCTCACTGTTGCAATCAACAATACAGCACCGGGTGGTACACTAATTTAAGTGCTTTGCAACTGAGATCCCTTACTTCATCTTGAGACTG	50.2486	18.2166	8.54755	10.4434	75.7952	54.3166	418.835	164.759	12.8407	5.03344	9.45856	6.75108	0.500299	0.613203	0.658994	0.672911	0.130548	0.545897
miRN40e	miRN40	Novel	chr1	-		928263527	928263763	TGAAGGAAGGAATCTCAGTTG	ACTGATATCCCTTCCTTCATC	AATCTCAAGATGAAGGAAGGAATCTCAGTTGCAGAGCACTTAAATGAGTTCAACATGGTGACAAGCCAACTTATGTCCGTGAAGATGAAGCTAGAAGATGAAATGAAAGCAATACTCTTGTTATGCTCGCTTTCGGACAGTTGGGAAAATCTTGCTGTTGCAATCAACAATACAGCACCGGGTGGTATACTAATTTAAGTGCTCTACAACTGATATCCCTTCCTTCATCTTGAGACT	50.2486	18.2166	8.54755	10.4434	75.7952	54.3166	418.835	164.759	12.8407	5.03344	9.45856	6.75108	0.500299	0.613203	0.658994	0.672911	0.130548	0.545897
miRN40f	miRN40	Novel	chr2	-		140142592	140142827	TGAAGGAAGGAATCTCAGTTG	ACTGATATCCCTTCCTTCATC	AATCTCAAGATGAAGGAAGGAATCTCAGTTGCAGAGCACTTAAATGAGTTCAACATGGTGACAAGCCAACTTATGTCCGTGAAGATGAAGCTAGAAGATGAAATGAAAGCAATACTCTTGTTTGCTCGCTTTCGGACAGTTGGGAAAATCTTGCTGTTGCAATCAACAATACAGCACCGGGTGGTATACTAATTTAAGTGCTCTACAACTGATATCCCTTCCTTCATCTTGAGACT	50.2486	18.2166	8.54755	10.4434	75.7952	54.3166	418.835	164.759	12.8407	5.03344	9.45856	6.75108	0.500299	0.613203	0.658994	0.672911	0.130548	0.545897
miRN41a	miRN41	Novel	chr1	+		927577381	927577616	ACAACTGAGATCGCTTCCTTC	AGGAAGGAATCTCAATTGCAG	AGTCTCAAGATGAAGGAAGGAATCTCAATTGCAGAGCACTTAAATGAGTTCAACATGGTGACAAGCCAACTTATGTCCGTGAAGATGAAGCTAGAAGATGAAATGAAAGTGATACTCTTGTTGTGCTCGTTTTCAGACAGTTGGGAAAATCTCACTGTTGCAATCAACAATACAACACTGGGTGGTACACTAATTTAAGTGCTCTACAACTGAGATCGCTTCCTTCATCTTGAGAT	64.2167	5.93569	2.31941	1.2323	9.91018	10.1874	66.3298	22.6597	34.9279	18.998	43.4562	21.4027	50.5379	94.4333	146.692	159.985	47.0627	131.393
miRN41b	miRN41	Novel	chr1	-		927606543	927606779	ACAACTGAGATCGCTTCCTTC	AGGAAGGAATCTCAATTGCAG	AGTCTCAAGATGAAGGAAGGAATCTCAATTGCAGAGCACTTAAATGAGTTCAACATGGTGACAAGCCAACTTATGTCCGTGAAGATGAAGCTAGAAGATGAAATGAAAGTGATTACTCTTGTTGTGCTCGTTTTCAGACAGTTGGGAAAATCTCACTGTTGCAATCAACAATACAACACTGGGTGGTACACTAATTTAAGTGCTCTACAACTGAGATCGCTTCCTTCATCTTGAGAT	64.2167	5.93569	2.31941	1.2323	9.91018	10.1874	66.3298	22.6597	34.9279	18.998	43.4562	21.4027	50.5379	94.4333	146.692	159.985	47.0627	131.393
miRN42	miRN42	Novel	chr1	-		930618845	930618917	TTTGATGTAATTTGCTTTTGA	AAAGCGAATTACATCAAATA	ATTCTCAGTATTTGATGTAATTTGCTTTTGACAAAGTACTTTCTCAAAGCGAATTACATCAAATACTGAGAAA	21.4043	11.5749	7.89141	1.91618	40.3944	36.2946	120.57	44.0475	60.2359	51.9461	72.5949	103.953	21.0126	23.4132	12.9163	14.804	3.65535	8.91632
miRN43	miRN43	Novel	chr1	-		1003945395	1003945564	TTGGTGTTGCGATTAGAGACT	TCTCCGATCGTAACATCAACA	TCGTCTTAGACAGTCTCCGATCGTAACATCAACAGAAGGTCTCTGATTGCAATAGATAGGAACATGCTCTTTATTGTGATCGGACATTACTCTCTATTGCGATCGGACATTGTTGTCTGTTGCGATTGGATATTGTCTGTTGGTGTTGCGATTAGAGACTGTCTGAGAGG	1.97075	1.19186	0.753536	0	11.2011	7.56839	5.64482	0	3.22078	0.633971	1.12239	0.769671	0	0	0	0	0	0
miRN44	miRN44	Novel	chr1	+		1006906642	1006906791	TCAAAAGAGTTCAAGAATTTC	AATTCTTCTAATTCTTTTGAGA	TACAAAAAATCTCAAAAGAGTTCAAGAATTTCAGAAGACGGTAACGCACGCATTATCGCAGCAAAAGAAATCAATACAAAATTAAAAATTAAAAATGCGATTAATAACCGTTTTCTGAAATTCTTCTAATTCTTTTGAGATTTTTCTATT	0.602406	0	0	0	2.36508	3.80392	0	2.81799	91.2576	169.376	177.192	58.6049	11.2067	13.4905	9.84098	5.27113	0.609225	0.849173
miRN45	miRN45	Novel	chr1	+		1006931904	1006932141	TCTGTCAGAAGCAAATTTTATG	ATAAAGTTTGCTTTGACATAA	TCAACACCGGCATAAAGTTTGCTTTGACATAATATAAAAAATCTCAAAAAAGTTGAAGAATTTCAGAAGACGGCAAGACACGCCCTACCGCAGCAAACGAAATGAGTACAAATTAAAACTTAACAAATTATTATTGATTAATGAGATGCAAATGCGATTTATAACCGTTTTCTGAAATTCTTCAACTTCTTTTGAGATTTTTCTGTTCTGTCAGAAGCAAATTTTATGCCGGTGTCGT	0	3.50252	22.0643	21.5312	56.3384	128.81	39.1601	90.8916	2232.68	8134.98	1686.18	2932.65	5699.66	6019.01	5859.09	5800.24	654.917	1034.72
miRN46	miRN46	Novel	chr1	+		1019273852	1019274093	AGTGAAGGGGGAATGGTGCCA	GTGGTATTTGTCCTTTGAGGT	GAGCAGAGAAAGTGAAGGGGGAATGGTGCCATTCAACTGATTGCCATTGAGATCAAGTCTAATCAGAGACCTAAGACTTCCAATAGATGGAGGAATTGCGCCTTTGATCTAGCTAGCATAGAGGTGGAGGTATTTAAGGGAAGAAAGGTTTGAAATAGAAGGTGGTATTTGTCCTTTGAGGTTTGGAGAAGAGAGCGAAAGGGCAATAAGGGATGGCCATTGGTTGCTCAATATTTCGCTCA	3.20351	0	0	2.52841	10.7054	26.2398	11.2083	42.3344	12.252	12.9379	11.9471	11.6511	2.45147	2.39149	4.92049	3.0281	6.24456	5.09504
miRN47	miRN47	Novel	chr1	-		1037398301	1037398673	GAGAAGTTCCCTCTGAGCTTG	TGGCCAGATGGACTCTTCT	TGAAGGGATGTCCAGTGGAGGAGCGTGAAGCTCTTCTCAACTTCAGAGCTTCTCTGAATGACTCAAATGCCCATCTCAAGTCGTGGGAGGGCGTGGAGTGTTGCAGATGGAGAGGCGTCAACTGTTCTTACGGAGAAGCAAAGCATGTTGTTACCCTCGATCTCCATGGATTTGAGCTTTCAACATTAATACATGGCCAGATGGACTCTTCTTTGTTCCAATTGCGACAGTTGAGGTATTTGGATTTGAGTTTGAATTCATTTGAATACATCCACATCCCTCAGAGTTTGGGTATGTTAAGAAACTTAACATACCTCAATATGTCTTATGCTGGTTTTGAAGGAGAAGTTCCCTCTGAGCTTGGAAACTTATC	409.11	87.7219	78.668	335.54	327.586	220.824	87.2413	263.682	114.288	93.2651	103.485	83.2658	2.6011	1.41037	3.51843	4.80825	1.0343	1.90485
miRN48	miRN48	Novel	chr1	-		1037501694	1037501803	TACAACAGTTGAATCCCTTCC	AGGGGCTTCAACTATTGTGAA	GCTGTTTTCGTGGAGGGGCTTCAACTATTGTGAATGGGACATGCGAAGAAAAGTTTGTCACGGTGGACACGTTCCCATTTACAACAGTTGAATCCCTTCCATGAAAACAG	27039.5	1580.98	1306.68	759.757	15354.6	13165.8	8917.81	6996.74	43482	61249.6	61727.1	62908.8	376.592	472.698	329.519	366.961	222.367	320.138
miRN49	miRN49	Novel	chr1	-		1037559472	1037559576	GGGACTTCAACTGTTGTGAAT	CCACAACAGTTGAAGCCCTTC	GTCTTTGTGGAGGGACTTCAACTGTTGTGAATGGGACATATGAAGAAAGTTTGTCACAGTGGACACCTTTCCATCCACAACAGTTGAAGCCCTTCCATGAAAACA	452.354	15.2665	15.0058	26.3798	9449.01	7060.87	5058.16	3455.53	110.972	299.466	320.723	326.022	19.6117	11.0377	5.53555	6.72911	2.74151	2.54752
miRN50	miRN50	Novel	chr1	+		1061964985	1061965144	TTGACATATAAAAGAGCCTA	GGCTCTTTTATATGTTAAGA	CCTAGGTATCTTGACATATAAAAGAGCCTAGGATGTATACTATGGGACTTTTTGTTCACTTGTATTCTTTTGTGTACATGGAACAGAGAGAGTTATTTAGTGAACAAAAAGTCCTATGAGAATACATCCTAGGCTCTTTTATATGTTAAGAGACCTAGGT	2.36295	0.869582	0.278091	0	4.22627	4.24176	2.89424	1.97258	10.1112	4.67165	8.21315	11.8149	1.64265	1.71551	1.23891	0.468998	1.04439	0.982615
miRN51	miRN51	Novel	chr1	-		1107009779	1107009903	TGGTTGTATTAAGAAGATTTT	AATCTTCATAGCACAACCAGA	ATACTATTAAAAAATCTTCATAGCACAACCAGACATTGTGCAGTGGGGAATGACTAAAATCATATAGCGCAGTTTCAATGTCATCTATAATGTCTGGTTGTATTAAGAAGATTTTTTATTATTAT	0	0	0	0	0	1.76283	0	0	14.1852	128.685	3.75175	151.864	1.40084	3.67922	0	0	0	2.54752
miRN52	miRN52	Novel	chr1	-		1107585163	1107585368	GAATGCGAACATGGATGTTGT	AGCATCCATGCTTGCATTCTC	GCAGCCATTGTTTGTCTGATAGCAGCATCCATGCTTGCATTCTCCATCACTACTTTTTCATTCACACATATATATATATATATATGTGTGTGTGTGTGTGTGTGTATCACCACAGATTAACTCTACTCTGCAATATATTGCAGAGGGATTAATGAAAAAGGTCCATGGTGATCAGGAATGCGAACATGGATGTTGTTATAAGGTTG	1.97075	0	2.37821	0	45.1271	18.5478	25.8715	25.4551	0.64892	6.81203	4.08331	0	4.20251	1.22641	1.84518	5.38329	0	0
miRN53a	miRN53	Novel	chr1	-		1123878851	1123878944	TATGTAGAGCCGTCTGGCCTAG	CGGCCAGGCAGGTCTACGTACG	AAAGATAAACTTATGTAGAGCCGTCTGGCCTAGTGTCTTGCTTTTTCACTGGTCAAGACATTCGGCCAGGCAGGTCTACGTACGTTTCTCTAAC	19904	6515.04	6199.63	3172.66	8620.74	8108.44	15160.8	15537.8	2746.2	2549.55	3065.19	948.326	3765.22	2342.85	1911.61	1876.07	275.065	481.481
miRN53b	miRN53	Novel	chr1	-		1123903947	1123904040	TATGTAGAGCCGTCTGGCCTAG	CGGCCAGGCAGGTCTACGTACG	AAAGATAAACTTATGTAGAGCCGTCTGGCCTAGTGTCTTGCTTTTTCACTGGTCAAGACATTCGGCCAGGCAGGTCTACGTACGTTTCTCTAAC	19904	6515.04	6199.63	3172.66	8620.74	8108.44	15160.8	15537.8	2746.2	2549.55	3065.19	948.326	3765.22	2342.85	1911.61	1876.07	275.065	481.481
miRN54	miRN54	Novel	chr1	+		1134445831	1134445929	TTAGAGCAATTGATGTAGAGG	TTTACATCAAGTGCTCTAAAC	ACTATTGAGTTTAGAGCAATTGATGTAGAGGTTGGTGTTGGAGAAAGGGCACAAACTCCAACGCCAACCTTTACATCAAGTGCTCTAAACTCAACAGTA	18.9846	10.1206	2.75498	14.4782	97.5476	69.588	129.245	81.3466	41.9679	37.5977	38.0807	38.6361	37.8226	67.4524	59.0459	51.1412	18.2768	22.9277
miRN55	miRN55	Novel	chr1	-		1157120755	1157120994	ATCGGTCAGTTCAACCAAGCA	CTTGGTTGTACTGACCTATCA	CTTATTCCCCATGCTTGGTTGTACTGACCTATCAATAATGCCACCTTTGAAAAATGATGGAGAAGTACCAAAGTGCAACATGTGTAACATTTTTCCATGGGCGATGTTTAATGGTAGATCACGTTAGACAATAACTCTAAAACAAAGGTGGCATTGTTTAATATAGCTCTTCAAGTGAAATTGAACCCAAAACAAAGGTGGCATTTTTAATCGGTCAGTTCAACCAAGCATAAAGAATGA	3265.73	268.012	469.39	404.63	1915.86	1764.17	1609.77	938.877	4316.8	4309.83	3976.02	5575.07	347.408	402.261	217.732	292.043	63.9687	86.6157
miRN56	miRN56	Novel	chr1	-		1163587571	1163587642	TGGAGATATGATTACAGAGGC	CTCTGTAATCATATTTCCAAC	TTTGTCTTGTTGGAGATATGATTACAGAGGCTGGTAAGTGGGTAAGGCTTCCTCTGTAATCATATTTCCAAC	7.6039	41.5082	26.1358	51.2936	13.5371	15.2388	332.596	50.8892	28.9355	14.854	27.4514	42.2193	7.19097	3.67922	0	0	7.43255	0
miRN57	miRN57	Novel	chr10	-		48758458	48758566	TAAATGACAACTGATTCTGAC	CGGAATCAATTGTTGTTTGTC	TGTCATTTGTAGTCGGAATCAATTGTTGTTTGTCCGTTCATAATGCACCATGAAGTTGTTTGGTACATTGCGAATGGATAAATGACAACTGATTCTGACTGCGAAGGAC	25.5278	8.24635	3.76768	3.76854	49.8949	31.3979	22.5007	20.0932	6.5122	7.61637	4.79628	4.55287	1.40084	4.90563	3.69037	2.69164	0	0
miRN58	miRN58	Novel	chr10	+		85368611	85368743	GCTGCCAAGAATGATTTGCCG	CGGCACATCATTTCTTGGCAGC	AGAGACTGTGTGCTGCCAAGAATGATTTGCCGATAAATGGTCTGCTCATAATTCATGTTTGGTTAATTAATTTTCGCAACGATGCATTAATGACCAATTGGCGGCACATCATTTCTTGGCAGCGCCCAGCTCT	3.70193	0	0	0	1.78605	10.0789	3.29989	9.31694	2010.47	3234.02	4724.03	77.2303	3529.93	2774.63	2171.32	2458.12	3780.44	3617.89
miRN59	miRN59	Novel	chr10	-		85640603	85640759	TGAGAGGGTGGAGGCTGGTATG	CATCTGCCTCCACTTCTCATG	TTGGGGTATTGCATGAGAGGGTGGAGGCTGGTATGAAGCCAAGAATGACTTGCCTGCACCATTGATTTGGTGAATTAAAACATTTATCCATATCATATGACGGTGGGCAAGTTGTTCTCGGCTAAACATCTGCCTCCACTTCTCATGCCAAACCCCA	0.903609	0	0	0	16.0162	17.7193	0	11.2241	0.680403	0	2.04166	0	17381.4	59248.1	30155.6	6442.72	162090	63471.1
miRN60	miRN60	Novel	chr10	-		85675675	85675828	TGAGACGGTGGAGGCTGGTATG	CATCTGCCTCCGCTTCTCATG	GGGTATTGCATGAGACGGTGGAGGCTGGTATGAAGCCAAGAATGACTTGCCTGCACCATTGATTTGGTGAATTAAAACATTTATCCATATCATATGACGGTGGGCAAGTTGTTCTCGGCTAAACATCTGCCTCCGCTTCTCATGCCAAAACCCA	0	0	0	0	58.8824	83.6054	0.57112	20.9274	61.6963	23.7062	130.15	1.00707	10071.1	21119.9	11259	4599.34	48044.4	43915
miRN61	miRN61	Novel	chr10	-		85714671	85714825	CATCTGCCTCCGCTTCTCATG	TGAGAGGGTGGAGGATGGTATG	ACACTATTGCATGAGAGGGTGGAGGATGGTATGAAGCCAAGAATGACTTGCCAGCACCATTGATTTGGTTAGTTAAAACATTTATCCATATCATATGATGGTGGTCAAGTTGTTCTCGGCTAAGCATCTGCCTCCGCTTCTCATGCCAAACCCAA	0.355713	0	0	0	1.03348	3.08592	0	3.23311	12.5923	1.13582	54.0921	0	0.466946	0.817604	1.23012	0.897214	7.91993	9.34091
miRN62	miRN62	Novel	chr10	+		85806767	85806930	TGGAGGGGTAGAGCGTGGTGTG	GGTCAAGCTCTACTTCTCATG	GGGTGTGGCATGGAGGGGTAGAGCGTGGTGTGCTGCCAAGAATGACTTGCCGCCCCGCAAGAAATGGTCCGAGGATGATAGCTTCAACGATCCATCAATGATCACTTGGAGGCGGGCAAGTAATTCTTGGTGGTGGGTCAAGCTCTACTTCTCATGCAACACCA	0	0	0	0	0.306344	0	0	1.73231	25.9292	23.1394	15.0387	1.89544	271.296	483	224.559	119.778	4592.64	2976.86
miRN63	miRN63	Novel	chr10	+		86985356	86985481	GGGCAAGTAATTCTTGGTGGTG	CTGCCAAGAATGACTTGCCGTC	AGAGCGTGGTGTGCTGCCAAGAATGACTTGCCGTCCCGCAAGAAATGGTCTGAGGATGATAGCTTCAACGATCCATCAATGATCACTTGGAGGCGGGCAAGTAATTCTTGGTGGTGGGTCAAGCTC	26.8546	0	0	0	31.3471	37.3547	25.4468	51.783	58.8877	28.5472	87.9486	1.50676	324.994	264.291	422.547	346.549	821.54	979.097
miRN64	miRN64	Novel	chr10	-	probably	91081670	91081770	CAGTGTCGCGTGTTGTAAGTT	CTTACAACACGTGGCACCGTG	ATGCGGCCAACAACTTACAACACGTGGCACCGTGCAATTGGGCCTTTGAGGGGACATTGAACCAATTACACAGTGTCGCGTGTTGTAAGTTGTTGGCCGCA	0	0	0	0	0.204229	1.56891	0	0	1.28196	0.316986	6.88731	1.68803	0	0	0	0	0	0
miRN65	miRN65	Novel	chr10	+	probably	115013185	115013277	ACAGCTGTCGATGACTGGCTA	GCCAATCATTGACGGCTGTTG	CTAGGCGACAGATAGCCAATCATTGACGGCTGTTGATGATTCCAATAAAGTTGGAGTCATCCACAGCTGTCGATGACTGGCTATCTGTCCCTG	0	0	0	0	0	0	0	0	0	0	0	0	3.15188	0.459902	0	0	0	0
miRN66a	miRN66	Novel	chr10	+		115126988	115127069	AAATAAGGGGATGATTTTGTT	CAAAATCATCCTCTTATTTTA	CCCCATTATAAAATAAGGGGATGATTTTGTTTTTGGATGAGCTCATCCGAAAACAAAATCATCCTCTTATTTTATAATGTTA	378.805	541.378	325.62	642.682	1612.93	2204.69	2549.32	2498.44	5333.23	6059.1	6134.26	5675.02	4647.91	4634.47	5017.65	5643.15	4193.16	5771.36
miRN66b	miRN66	Novel	chr10	-		117940322	117940403	AAATAAGGGGATGATTTTGTT	CAAGATCATCCTCTTATTTTA	CCCCATTATAAAATAAGGGGATGATTTTGTTTTTGGATGAGCTCATCCGAAAACAAGATCATCCTCTTATTTTATAATGTTA	378.805	541.378	325.62	642.682	1612.93	2204.69	2549.32	2498.44	5333.23	6059.1	6134.26	5675.02	4647.91	4634.47	5017.65	5643.15	4193.16	5771.36
miRN67	miRN67	Novel	chr10	+		115128251	115128404	TGGCTGTGTTTGCATTCCAAA	TGGAATGCAAGTACAGCCATT	AGATTGTTAATGGCTGTGTTTGCATTCCAAACTGATGCCTTCCATAATTTAATAACACTTTTCTTCTCATATACATTCCTAGTGAAACTGTGATTTTGTTATTAAAAAATGGAAGGTATCAGGTTGGAATGCAAGTACAGCCATTAAGAATCTT	1416.08	508.493	645.864	518.457	597.467	829.33	521.093	696.379	4862.31	4970.2	6225.64	2299.93	3021.19	2159.19	1775.44	1564.53	2046.69	1523.42
miRN68	miRN68	Novel	chr10	+		137848135	137848283	AGGACTTGATGAGCACATAGA	TATGCACCCATCAGGTCCTCC	CAAGGAGCATGGCCCCCAAATTGGACGGAAGAATCTATGCACCCATCAGGTCCTCCCTATGCGATGCCATTCAATTGGCTCAATGGCTCAAGGGCGTATTGAATGGCGCCACTAAGGGAGGACTTGATGAGCACATAGATTGCTCCCAA	0.544751	0.233647	0.929212	1.98516	7.0651	4.38518	1.54779	3.95782	7.00911	6.16935	3.711	3.87254	17.9307	21.5973	23.2493	28.6211	79.7519	32.1837
miRN69	miRN69	Novel	chr10	-		137863507	137863783	TATTGTAGATTAGTATCAGGC	CTGCAACTAATCTACAAGAAT	GCATTGTTCTTATTGTAGATTAGTATCAGGCTTGGGGCAGGGTTGTTACAATTGTAGCGGTCAGTATGTCTTGTGTATGAACATGCGGTGGGCTGAGAGTCCTAAGGCTTGACAACAAGGAGAAGGGGCTAACAACCCAATGATGAGTGCTAGCACTCTACTGTGGGGTCCGTAAGTCTTGACTAATCGACATTATTGGTGCTATTGTTTTGGTGAGTGTGCTTCGTGTGTGTTACAACCCCGCCTTAAGCCTGCAACTAATCTACAAGAATAATAA	63.9029	26.8382	8.59039	2.52841	288.696	238.123	246.068	134.805	25.2839	40.7493	15.1034	45.1285	60.236	81.3516	23.9874	44.4121	3.65535	0
miRN70	miRN70	Novel	chr10	+		149261843	149261946	TATTGGACTCTGTCATTCGTC	ACGAACGACACAGTCCAACAT	AGCGGACAGAATATTGGACTCTGTCATTCGTCGAACAATACACTGTCGTTTGTCGAACGACTGGGTTTGTTCGACGAACGACACAGTCCAACATTCTGGCCGCT	408.37	34.697	24.2736	13.7389	202.995	183.42	119.967	125.763	47.221	85.3259	44.5244	47.3597	0	0	0	1.34582	0	0
miRN71	miRN71	Novel	chr10	+	probably	164493872	164494033	TATAGGGTAATCGTAAAATGC	ATTTCACGATTACCTTATTGT	TGGGGTTAACTATAGGGTAATCGTAAAATGCCACAAGGTCGGATGCACCTATGATATCGATCCCATCTAGTTAACTTGTGCATCACTATTTACATCATGACCACATACATATCCCTCAGCCGACCTTGTGGCATTTCACGATTACCTTATTGTTAACCTTAG	0	0	0	0	0	0	0	0	4.59374	4.59814	2.90436	3.82021	0.233473	0	0	0	0.304613	0
miRN72	miRN72	Novel	chr10	+		227847900	227847987	ACATGGCATTGTGTAATTGGC	CAATTGCACAGTGCCACGTGT	AATTTACAGCACATGGCATTGTGTAATTGGCTCAATGTCCTCTCAAAGGCCCAAAAGCCAATTGCACAGTGCCACGTGTTGTAAGTTA	55.9044	3.17422	6.64686	3.65715	106.017	66.8985	33.6799	39.2631	15.4834	25.2746	20.3416	17.5337	12.1406	17.3537	9.0414	8.74784	6.09225	9.71242
miRN73	miRN73	Novel	chr10	+		244470157	244470253	TCTGACTATGTGATAATGAAT	TCATTATTACATATTCAGAAA	TGAATCCATTTCTGACTATGTGATAATGAATCTCACGGCATATCTTTTATGGAAGAGGGCAAGGAGATTCATTATTACATATTCAGAAATGGATTTG	48.8032	43.9536	25.1262	26.1552	36.24	41.566	24.1685	49.7522	20.2271	19.4593	20.7879	28.0727	0.175105	0.521223	0	0.571974	0	0
miRN74	miRN74	Novel	chr10	-		244994851	244994946	TGACTATGTCATCATGAATCT	ATTCATTATTACATAGTCAGA	AAGTCCATATCTGACTATGTCATCATGAATCTCCTCGCGTCTTAGTTCTGCAAGAGGGCAAGGAGATTCATTATTACATAGTCAGAAATGGGTTTG	201.292	72.8709	90.17	59.3475	36.2041	37.3651	106.432	31.7021	25.5998	33.0325	35.9348	32.5902	70.9875	52.679	43.7923	60.9134	8.61038	6.47798
miRN75	miRN75	Novel	chr10	+		258225929	258226031	TTATAACTTGATTACCTGAGG	TTAGGTAATAAAGTTATAAAC	CACTATGTGGTATCTTAGGTAATAAAGTTATAAACTGGCATTTTTTGAATGAATGAGGCAAAAAAGGCTGGTTTATAACTTGATTACCTGAGGTATTGATAGT	6.07578	1.19186	0.753536	0	11.7521	5.71089	5.52693	4.98937	12.2495	20.3717	14.5663	19.2837	0	1.22641	0	2.69164	0	0
miRN76	miRN76	Novel	chr10	+		260792105	260792267	TATGCTGCACTTATATAGAAG	TCTATGTAAGAGCAACATATG	ATTTGTGTCATATGCTGCACTTATATAGAAGGAAGAAACATTTGCAAGTGAAATTCAAGAGGATTTGAGAATGCAAATTTGAAAGGAATAAAAATTATATAGAGCAAAGCAATAATGGTAAATGTTTCTTTCTTCTATGTAAGAGCAACATATGACATGAATT	30.3055	1.75126	3.94409	2.52841	53.7252	46.4935	64.8037	32.5706	63.6621	77.2469	73.6395	99.8029	16.81	13.4905	3.69037	14.804	5.48303	5.09504
miRN77	miRN77	Novel	chr10	+		260801503	260801661	TTCTATGTAAGAGCAACAAAT	GTGCTGCACTTATATAGAAGG	TGTGCTGCACTTATATAGAAGGAAGAAGCATTTGCAAGTGAAATTCAAGAGGATCTGGTCACAAGCATGCAAATTTGAAAAGAATAAAAATTGTATGGAGCAAAGCAAAAACAGTAAATGTTTCTCTCTTCTATGTAAGAGCAACAAATGACATGAATT	6.87713	1.45975	4.52122	4.37294	18.467	22.5311	27.4804	22.7528	37.7858	62.593	22.0653	59.7519	22.4134	19.6225	1.18619	0	0	5.09504
miRN78a	miRN78	Novel	chr10	+		287962903	287962972	CAGATTGAGATCGATTTCCTT	AAGGAAGTCCATCTAAATCTC	CGCTGATTATCCAGATTGAGATCGATTTCCTTGTGTACAAAGGAAGTCCATCTAAATCTCCATCTTCAAA	646.096	2.38373	10.7003	1.30394	396.371	577.096	67.7988	84.937	988.534	1683.27	1998.89	3098.59	0	0	0.922592	0	0	0
miRN78b	miRN78	Novel	chr10	+		294102274	294102342	CAGATTGAGATCGATTTCCTT	GGAAGTCCATCTAAATCTCCA	GCTGATTATCCAGATTGAGATCGATTTCCTTGTGTAAAAGGAAGTCCATCTAAATCTCCATCTTCAACG	646.096	2.38373	10.7003	1.30394	396.371	577.096	67.7988	84.937	988.534	1683.27	1998.89	3098.59	0	0	0.922592	0	0	0
miRN79	miRN79	Novel	chr10	-		388666360	388666691	ATTGGAAAGATAATTCAGGTG	CCTGTGGTTAATTCTCTGATTT	GAAACCTGCGCCGCCTGTGGTTAATTCTCTGATTTTTGCCACTCTTACTTATCTTTGTTGGTTAATTCTCGTAATTGTTTACACTCTACTCCATGAGAAATGGAATTACAGGCTTCGTGGAGGCAGCCGCAAGACCAAAAATGCAGATTGATACGAGGTAAAAGGGAGCGAGTTCATGCATATGGTTTTTATTTATCATTCCTTTTGCAATGCAATGATTAACTTTTAACTTTCGGCAAATTATTATTTTATGGAAGGTGTTGGAAGATATGGTCGGTAAAGTCTCTGTGGAATAGGTGGAATTGGAAAGATAATTCAGGTGAGTTCTGTTT	175.158	80.3828	94.9635	41.6414	443.366	323.189	740.374	181.854	674.45	392.967	661.997	579.389	60.9598	65.8376	51.0501	59.0143	11.1336	20.2528
miRN80	miRN80	Novel	chr10	-		461936290	461936505	TGTGTGAGTTTTGAGAGACTA	AAGTTTCCAAGCTCAGAGGGA	GGAGTCCAAGGTGTGTGAGTTTTGAGAGACTACCAATTGCATTGCCCCAGGAAATTGTACTAAGATTCATGCCATCTAATGAAAGAAACTTTAAGGAGGACATGTTATGCACCCATTCCAACCCAGATCTATACAAGTAGTTATTAAAGGAATTGAAGGAGAGATCCAAATAATGCAAGAAAGATAAGTTTCCAAGCTCAGAGGGAAAATCTCCTT	294.51	319.414	558.961	352.48	1461.59	1655.72	616.893	2094.33	4.5017	7.39633	4.95735	5.78257	0.0778243	0	0	0	0	0
miRN81	miRN81	Novel	chr10	+		477209403	477209754	CTGGTACCCGTTTGAAGTCTT	GACTTCAAACGGTTGCTGGTC	AGATTGCAGACTGGTACCCGTTTGAAGTCTTTCAGTGGCGGTTTTATAGATTATATTGTGTGACTTCGACCATGGCATTTTTCATTATAAAGTCTTAGAGTCGACCATGCATGGAGTCGATTTGCAGTTCGGTGAGTAGTGGCGGGCATAAGCGACTTACGGTGTGGTGAATACATATATCAAACTGAAGATTCCATGAGCATTAATTTGAGCGACTTCATTAATGGTTGTGGGAGTTATTGTTTTATCGTTTAAAACCCTTATTGAAGACCTGTTGCATGAATGAAGTCGCTCAATATAATTTGTAAAAATGCCATGAAAAGACTTCAAACGGTTGCTGGTCTGTAATTTG	28.7436	9.5349	11.3618	2.52841	85.143	69.5506	61.8573	60.982	4.92252	9.31865	9.21115	7.08394	0	2.45281	0	5.38329	3.65535	5.09504
miRN82	miRN82	Novel	chr10	-		541210583	541210657	TATTTTCAGTAGGCATTTGCA	CAAATGCCAGCTGAAAATATG	GCGTGAGATGTATTTTCAGTAGGCATTTGCATTTCCAAGATGATAGATGATGCAAATGCCAGCTGAAAATATGTC	2495.49	51.1716	121.203	30.1338	326.908	647.921	80.1498	341.341	2618.38	731.843	588.618	366.969	39384.7	26170.3	4568.43	4996.44	646.083	1222.81
miRN83	miRN83	Novel	chr10	+		558139495	558139630	TCTTGATTAACGGAGAGACTG	ATCTCCCCATTAACAAGGCA	AGTCCAGGGAGCAGTCTCTCCGCCAACAATCTCCCCATTAACAAGGCACAATGGCACCATTCAATTGGCTCAAAGGCCCAACTACTTATTGAACGGCGCCATGTGTCTTGATTAACGGAGAGACTGTGGGCGGATA	456.703	12.2846	34.9985	18.2538	179.817	169.211	444.129	146.488	1.89146	9.15409	0	2.7838	35.0209	33.113	25.8326	29.6081	0	10.1901
miRN84	miRN84	Novel	chr10	-		580297358	580297476	AGACAAATATCATCGACCCATT	TGGTCGATGATATTTGTCAAT	CGGATTCTTCCATAGACAAATATCATCGACCCATTTTGCAACATTGACGACACCAGAGATCACGTTCATGATATGAAATGTTGCCAAATGGTCGATGATATTTGTCAATGGAAGAATCC	0	0	0	0	0	0	55.5933	1.52475	0	0	0	0	0	0	0	0	1.82768	0
miRN85	miRN85	Novel	chr10	-		615326205	615326305	TTTTGGGACATCTGTGGTCGT	AACCATATATGTCCCAAAAGT	TTAGATCAACTTTTGGGACATCTGTGGTCGTCCATGTTCAATTAACCCATCATTTTTGCATTGAACATGCACAACCATATATGTCCCAAAAGTTGAGGTAC	120.052	11.7747	13.6813	10.0498	86.9687	66.9668	51.7762	50.4445	10.8726	16.3332	18.9531	16.5763	4.20251	4.90563	0	0	14.6214	12.7376
miRN86	miRN86	Novel	chr10	+		635091228	635091386	AGTGTTTGCTGAGTGTGCTTT	AGCACACTCAACCCACACTCA	ACCTGCACATTGTAGCACACTCAACCCACACTCATTAAAGCATTAGTCCAGGTTTAAGGTTTGGGCTTTTATCTTGGACATCCAGGTGTGGGACTGTTAGTTAGGTCATAAAGACTAATGCTTTAATGAGTGTTTGCTGAGTGTGCTTTAACGTGTAGG	52.8832	10.585	7.94698	11.019	46.9836	64.5399	19.2521	31.7404	1.36081	6.78276	0.638269	2.54641	0	0	1.84518	0	0	0
miRN87	miRN87	Novel	chr11	+		14272876	14273129	TTATTTTGACTTAGGCTTAAC	CAAGCTTAAGTCAAAATAAAA	AAGCGATTCTGTCAAGCTTAAGTCAAAATAAAATTGACTATACTACTTGTTTTTAATGAGTTTTTCAAAGGACGTGCTGCTGCTTTCCATTCGCCTGTACTGTGAATAAATTAAGTCACACATATGCTTTAAAGTTAATTACAGTACAACATTTATATATATTTTTAAAGTACCTCGCAAAGTCCTCTAAAATACCATCATAACTTGAGCAGTTTATTCAATTTTATTTTGACTTAGGCTTAACGGATTCACGA	6.71369	1.5463	4.69471	0.547687	3.65071	5.70071	5.13248	6.85118	66.8698	35.7345	54.787	43.1923	3.09741	4.73096	3.48535	2.84118	0.40615	0
miRN88a	miRN88	Novel	chr11	-		24339169	24339264	TGGAGAAAATGGGAATGTGAAT	TCACATTCCCATTTCTCAACA	GGCCTAAGCTGTGGAGAAAATGGGAATGTGAATATCACTTAACCAGCAGACGTTGGTTATGACATTCACATTCCCATTTCTCAACAAATTAGGTCG	15319.6	11047.9	11590.5	25144.6	184523	130722	195436	76557.3	23045.6	21708.3	27167.2	29195.6	39866.2	48831.2	43018.2	55596.7	42053.4	45156.3
miRN88b	miRN88	Novel	chr11	-		24596700	24596841	TGGAGAAAATGGGAATGTGAAT	TCACATTCCCATTTCTCAACA	GGCCTAAGCTGTGGAGAAAATGGGAATGTGAATATCACTTAAAACTTGGAGGTTGAATGGTAAACTTCCTTGTCAGGAAGACGGACAACCAGCAGACGTTGGTTATGGTATTCACATTCCCATTTCTCAACAAATTAGGCCG	15319.6	11047.9	11589.7	25144.6	184523	130722	195436	76557.3	23045.6	21708.3	27167.2	29195.6	39866.2	48831.2	43018.2	55596.7	42053.4	45156.3
miRN89	miRN89	Novel	chr11	-		25266261	25266384	TAATTTGTGGAGAAAATGGGAA	TTCCCATTTCCCACAAATTAG	CATGCTCACCCTAATTTGTGGAGAAAATGGGAATGTGATTGTCGCTCAGAGATGGAAGTCCGGGCTATGGAAGCCGTTTCATGATTTTCTCCATTCCCATTTCCCACAAATTAGGCCGAGGTTT	1476.85	1644.26	1323.28	3408.08	7075.12	5388.91	13116.7	4193.8	12388.5	17468.2	14349.8	10195.4	5088.13	6116.1	3615.22	4445.08	3866.31	3920.34
miRN90	miRN90	Novel	chr11	-		72311670	72311974	TGCACTGCATAGCTCGATAAT	TTGTCAAGCTGTCGGCGCAAG	TCTATAGGATGTTGTCAAGCTGTCGGCGCAAGCCAACTGATATGTATGTGGCCCAATCTAGTCAGACCCCTCTCTCGCACTGCCTGATCACTAAGGCCCATGAGAAGGGTAGGCAAAAGAAATTCTAGCTGAAGGAGATCCTGAATAGTATGATGAGTGTAATCATTCACCTCACGCGCGGGACTCTGTCCTGCCACAAGACATCAACGCGAATGCCATGTGACCCTATGAATGAGGCATCATCTGCCCCACCCAAATAGGTTCATGCATCCTCTGCACTGCATAGCTCGATAATAACCTCATCT	8.2892	5.31344	6.09605	4.55911	11.476	11.6705	69.1242	23.2509	0	0.0971191	0.16006	0	1.15887	0.445966	0.83872	1.7251	0	0.694778
miRN91	miRN91	Novel	chr11	+		125568621	125568725	TTACAACGCGTGGCACTGTGC	TACAGTGCCACGTGTTATAAG	CGGCCAACAACTTACAACGCGTGGCACTGTGCAATTGGCTCTTGGGTTTTTGAGGGGACATGGAGTCAATTGTGTACAGTGCCACGTGTTATAAGTTGTTGGCCG	11.8385	0.24526	0.621631	0.989286	2.25995	1.4345	4.76686	4.28719	33.8615	13.6683	22.0426	13.9656	0	0	0.461296	0.336455	0.913838	0.63688
miRN92	miRN92	Novel	chr11	-	probably	132023867	132023952	TGGCACCGTGCAGTTGACTC	ACCAACTGCACGGTGCCACG	CAATCTCCTTTGGCACCGTGCAGTTGACTCAATATTCTATCAAGAAAAATTGAACCAACTGCACGGTGCCACGTGGTGTAAGTTGA	0	0	0	0	0	0.274706	0	0	0.390885	0	0.112081	0	0	0	0	0	0.73107	1.52851
miRN93	miRN93	Novel	chr11	-		132839331	132839404	TTAGAGATGGATACTGAAATC	TTCGGCTATCCATTTCTCAGG	CCTGCAACCCTTAGAGATGGATACTGAAATCCTTCCGCAAATGGATTCGGCTATCCATTTCTCAGGGATGGATG	13.6317	7.07811	0.753536	2.60789	25.0235	16.5587	19.5076	3.69919	6.79061	12.9286	10.4861	14.8724	30.8184	47.8299	84.8784	68.6369	3.65535	10.1901
miRN94	miRN94	Novel	chr11	-		137644246	137644444	TTTGAGGAGTTAGCGGAATTA	ATCCTGTTAACTCCTCAAAAG	TCCTCTTTCTTTTGAGGAGTTAGCGGAATTACTCTTGCATGAAGAACAATGAATAGGTAGTTACAATGGTAGTAGTAGTAGTATGGCACTTTCATCACATTCTACGAAGAACAAAGCACCTAAAAGCTCTTCTAAGCACATCACTCAATCGTCTTCTTCATGAAAGAGTGATCCTGTTAACTCCTCAAAAGAAAGAGGT	0	0	0	0	0.625021	0.470088	0	2.1554	1.18724	1.70228	2.07821	3.00586	4.20251	3.67922	9.22592	9.42075	7.3107	15.2851
miRN95	miRN95	Novel	chr11	-		161407043	161407358	TTTGTTATGAATATCTTCGGG	GGGAAGTGTTTGTAATGGAAGTG	GAGTAATTCATTTGTTATGAATATCTTCGGGATTTGGCAATCTTCATTGGACGTATTTCAATGATATTTTGTGAATTGCATCGTTTATCATTATGATAAAAAATTCAATGTTTGAAGAGAAATATTAGAACTGTCAATGTTTAATGTATAATATTAAGATTAGGTGTGAAGATTTAAAGTGGTTGAATTGCACCATCAATATATTTTGTATGCAAATTGTAATCTGAAAAAAAAAAAAGATAGAATATAAACTTTCTCTGCTTGCACCATTTGTAATATGTTATCTGGGAAGTGTTTGTAATGGAAGTGATGGCTA	5375.6	1834.61	2125.62	1120.64	5906.18	6148.6	11328.9	3700.67	790.938	671.76	700.446	1695.18	29054.9	25924.1	25163	30520.9	5425	5156.67
miRN96	miRN96	Novel	chr11	+		173555943	173556090	AAAGTAATAATGTGGTCTGC	AGACCACATTATTATTTTGA	CAATCAGGTCTGCAGACCACATTATTATTTTGAAAGCAATTGTACATGAAAATGTATGGTAAAAAATTAACCTGTAGCAGATTTTGGAGACATTCAAATGCTTGGGCGATTTGATTTCAAAGTAATAATGTGGTCTGCAGACCTGATT	5.60249	1.75126	0.627947	0	35.8486	22.4084	18.888	28.168	0	0	8.42981	2.77613	0	0	0	0	0	0
miRN97	miRN97	Novel	chr11	+		209478935	209479113	TATATTGTTCTGGTTCTCATG	TGTAGGGCCAGAATGAGTTGTG	CCGGGACCTTGCATGTAGGGCCAGAATGAGTTGTGCAGCCAAGGATGACTTGCCGACATCCTACTGATGTTTTGTTTTGCTTATTGAATTTGCTTTCACTGTAGATAGACAAATACATAAGTTTGTTGGCAAGTTGCCCTTGGCTACATATATTGTTCTGGTTCTCATGCGAGACCTCG	7492.29	20.4837	95.0546	12.8805	5221.99	6939.52	243.1	11.0884	0	0	0	0	0	1.22641	0	0	0	2.54752
miRN98	miRN98	Novel	chr11	-		240039085	240039274	TCGATAAACCATGCACCATGC	ATGGTGCATGGTTTACTGGAG	ACTAAAATCTTCGATAAACCATGCACCATGCTCAATCTTTCTTCCTATGACTTCTCCCAGCGGCGACAAACTCTTGCACGCGGGCTGGTGCTTGTTCCAAGCGGCCCGTTGTGGCTTCCACATTGAACTATATTTGTCCCAAATTGATGCAAAGATTGAGCATGGTGCATGGTTTACTGGAGATTTCAAT	4.67914	0.397288	0	0.217324	1.9196	1.57046	1.66622	1.44188	8.98021	10.7543	9.22759	12.5316	0	0	0	0.224304	0	0
miRN99a	miRN99	Novel	chr11	+		246529687	246529789	TGAAGGGTAAGAGTAAATGTC	CATCTACCCTTACTCGTCAAG	AAATTTAGCTTGAAGGGTAAGAGTAAATGTCAAATCCCAAGCCTGCTACTATCTAAACATGATTGAAATTTGGCATCTACCCTTACTCGTCAAGTTAAATTTT	0.180722	0.350252	0	0	1.93882	1.32262	1.23655	1.85296	21.7943	46.3665	15.9771	7.90834	0.840502	0	0.369037	0	0	0
miRN99b	miRN99	Novel	chr11	+		246607227	246607329	TGAAGGGTAAGAGTAAATGTC	CATCTACCCTTACTCGTCAAG	AAATTTAGCTTGAAGGGTAAGAGTAAATGTCAAATTGCAAGCCTGCTACTATCTAAACATGATTGAAATTTGGCATCTACCCTTACTCGTCAAGTTAAATTTT	0.180722	0.350252	0	0	1.93882	1.32262	1.23655	1.85296	21.7943	46.3665	15.9771	7.90834	0.840502	0	0.369037	0	0	0
miRN99c	miRN99	Novel	chr11	+		246689224	246689326	TGAAGGGTAAGAGTAAATGTC	CATCTACCCTTACTCGTCAAG	AAATTTAGCTTGAAGGGTAAGAGTAAATGTCAAATCCCAAGCCTGCTACTATCTAAACATGATTGAAATTTGGCATCTACCCTTACTCGTCAAGTTAAATTTT	0.180722	0.350252	0	0	1.93882	1.32262	1.23655	1.85296	21.7943	46.3665	15.9771	7.90834	0.840502	0	0.369037	0	0	0
miRN100	miRN100	Novel	chr11	+		247344681	247344978	ATGCACCTCGGAGCTCGTGTG	CATGACCTTCGAGGCACATTC	TCTAACTTGAATGCACCTCGGAGCTCGTGTGAAAACCACCCAGTGGAAACCACTGATGGAATTATGACTTTGAGTGGAAATATGACATAAAAGCATTTAAATATGCATGCTTTTATTGAGATGCATGTGATCACAATGGCAAGTCGTCATATTAGAAAAGCATAGGTCACATGTTGGAAGCTTCATGAGGAAAGGTGATATTTGTTTATAATTCCACTAAGTGGAATTGCAACATTTCCACCTATGGTTTTCCAATGAGTGGTTTTCCCATGACCTTCGAGGCACATTCAAGTTAGAG	304.064	9.43821	5.44267	5.1363	11.0531	2.50909	0	0	1.95443	0	3.67389	1.76907	0	0	0	0	0	2.54752
miRN101	miRN101	Novel	chr11	-		278172717	278172816	AAATGACTGGGAAATGTTTCC	AAACATTTCCTAGCCATTTCC	TATGACCTGAAAATGACTGGGAAATGTTTCCTAGACGTACCTTGATTAGGTATGATTGGGGTAGAACTAGGAAACATTTCCTAGCCATTTCCCAGTCATT	2.26456	19.4165	11.3879	19.6744	2.71298	1.81955	2.18611	13.2342	0.045663	0.146524	1.2961	0.118411	0.32327	0.707542	0	0.103525	0	0
miRN102	miRN102	Novel	chr11	-		328309217	328309316	TAAGGCACCACCTATCAGACT	TCTAATAGGTGGCGCCTTACG	TATCCCAGCCTAAGGCACCACCTATCAGACTTTAATTTGAGGATGCATTTGTCTATGACTCAAATTAACGTCTAATAGGTGGCGCCTTACGCTAGGATAA	7.28059	2.38373	0.812339	0	4.93851	5.00897	0	0.323311	24.8094	44.7014	41.8354	36.4421	0	0	0	0	0	0
miRN103	miRN103	Novel	chr11	+	probably	351228452	351228560	ATGCAAACATAAGGGGAGTGG	ACTCCCCTTATGTTTGTACCC	ACTCCCCTTATGTTTGTACCCTTGCTGGCGAAAACTATATGGGGGGCGGTCACATGGTGATGGAATTCGTCAATGGGGATGCAAACATAAGGGGAGTGGTCATATGGGG	0.918669	0	0	0	6.57346	3.44095	7.22028	2.12494	4.21964	3.59495	1.21579	4.04225	0.980586	0.551883	0.369037	1.81686	0	0
miRN104	miRN104	Novel	chr11	-		407309280	407309496	TTACCTTGTTGCAGAGCTGCC	AGCAGCTACGGAACAGGGTAA	ATACTATACCTAGCAGCTACGGAACAGGGTAACGAAGTCCATGCCCACAAAAAAGAGGATCGCACTCAGTGAACCCTAATGTGGTTAGCGACATAAAGGATGACAACGAAGTGTTTGATAAAACTTTTGAATTGGGCTCATGGATTGAAATGTTTATTAGACAATCCCATGTGGGCATGTGCATCTTTACCTTGTTGCAGAGCTGCCTGGCGTGAGA	104.554	49.2357	46.3908	53.3843	75.5291	77.8084	105.439	70.404	250.376	243.094	229.245	284.338	455.171	392.355	301.38	493.581	283.239	337.702
miRN105	miRN105	Novel	chr11	+		409047437	409047651	TGCCCTCTTGCAGAGCTGCC	CAGCTCTGGAAGAGGGCATA	GGGGACGCCGAACAGCTCTGGAAGAGGGCATAGAAATACTCGCCCACAGAGTTAAAATAAGGCTCTCTTTGAACTTGTCTGCTACGTAAAGAGTGTGCACCAAATGTTTGACAAAATGTCTGAACGGGAGTTGGGCAATGGGCTGAAGGATTGCTGTGCATATTCAATGTGAGCATGGATTTCTATGCCCTCTTGCAGAGCTGCCTGGTTTCTGA	13.4682	6.49509	1.61472	5.05683	9.73515	9.44769	11.5569	28.3872	108.921	66.2857	120.003	45.5782	227.403	74.8108	99.6399	274.716	40.2089	115.002
miRN106	miRN106	Novel	chr11	-		409107536	409107746	TTACCCTGTTGCAGAGCTGCC	CAGCTGTGGAACAGGGTAACG	GCTTTAACCTAGCAGCTGTGGAACAGGGTAACGAAGTCCATGTCCACATTACTGAAGTGGGTTTCGCCGGCTGGTTTGAAGATGAAAGATGTTCATCAAGTGTTTGACGAAATCTCTGAACCAAATTACGATCATGAACCGAATGATTAAGGGAGGAGCTCAATGTGGGCGTGGACCTCTTTACCCTGTTGCAGAGCTGCCTGGTTTCAGA	1148.87	928.231	758.611	509.94	438.125	387.757	740.103	264.346	369.975	239.116	422.616	496.109	883.944	999.479	807.28	1085.36	1554	1191.12
miRN107	miRN107	Novel	chr11	+		409225961	409226297	TTGCCTTGTTGCACAGCTCCC	CAGCTGTGGAACAGGGCAACG	ATTCGAACCTAGCAGCTGTGGAACAGGGCAACGAAGTCAATACCCACTTAAAACCAAATCTGAATTTACTCGGGCTATGGATGAAACCCTATGATTTTGAAAATCTTAAGATGCGCGCTATGTGTTTGACAAAATCTTTCAAACGAAGGATTGTGGTCCGTGGATATTCTGTGTGTCAATATGGACATCTTTGCCTTCTTGCACGGCTTTTTGGGTTTTGAAATTTTTAAAAATGTGCACGAAGTGTTTGACAAAATCTCTCAACAGATGGATTGTGGGTTGCTCTGCATGTGGACATGGACCTCTTTGCCTTGTTGCACAGCTCCCTGGTTTAAAC	95.8581	22.721	35.3194	16.7285	23.1423	36.084	61.3027	18.0176	696.49	810.722	923.177	774.882	2.80167	1.22641	4.92049	0	5.48303	2.54752
miRN108	miRN108	Novel	chr11	+		564027445	564027650	ACAGCGGGAAAAGTCGGCGAT	TGCCGACTTTTCTCGCTGTGT	GAGGTGGTTCTGTTGCCGACTTTTCTCGCTGTGTTGAAAGTCTCACACTCACACTCTCTTCCTGGTGCAAAACTTATGGGTTGGGGATATTAACAGACAAGCGGGTGGAAATCGTCATTCAAAAATTAGTAGTAGTAGTTAATCAGTTGAAGGAAGAGAGTGTGAGATCTTCAACACAGCGGGAAAAGTCGGCGATGGAACCACCT	7.24827	0	0	0	5.41036	1.68497	6.02424	6.78952	0.296809	0.316986	0.881122	0	4.20251	7.35844	5.53555	8.07493	21.9321	20.3802
miRN109	miRN109	Novel	chr11	-		587691337	587691652	ACTAACAATTCGGACTTTTGG	AAAAGTCTGAACTGTTAATGG	GGCCCCCTCCACTAACAATTCGGACTTTTGGTGTGATGGTCGGACCTAATTGGTATCAGAGCCTAAGGCTCGGGTCGATTCCCCTAGATGCACTCTCCCTCTTGCCCCTGCGGTACACGCTGGGGTCTAGCTCTTTCGCAACTAGGAGGAATGATGTGGCACCCTTCGTGGGTCTCCTTCGAGGCGGTCACCTGGCGGCCCACGTTCCTACTTAAAAGGGTTGCGGCCCCCTCCACTAAAAGTTTGGACTTTTGGTGTGATGGTCAGGTTTAATTACCATCACACCAAAAGTCTGAACTGTTAATGGAGGGGGCCG	16.436	1.8234	2.28114	1.67972	11.7737	9.89646	6.49093	2.48062	1.83809	4.41906	2.12926	2.68378	1.00762	1.56349	2.15271	2.53463	0.609225	0.283058
miRN110	miRN110	Novel	chr11	+		596596155	596596337	AAAGGTACCTATGAAGAAGCA	CCTCTTCATAAGCACCTTTAG	AGATGAAGATGTGCCTCTTCATAAGCACCTTTAGAGATTTACATGCTATCTATTTGTTGGATGGTTGTTTATGGTTATTTGGCAAATAATTGGTAAATATATCGAATACAGATTGATAAAATGGATGATGGTTATATAGCTCATGAATTTTTAAAGGTACCTATGAAGAAGCATCTCTTCATC	9.19962	1.19186	0.753536	0	1.23771	3.327	5.34267	5.48919	12.5099	6.14589	11.4559	9.77957	63.7381	71.5404	60.891	55.403	89.5561	80.2469
miRN111	miRN111	Novel	chr11	-		600768496	600768600	TGTGGGCATGGACCAGTTTGC	AAGCTGTTCCATGCCCTCATG	GATCTGGTGATGTGGGCATGGACCAGTTTGCTCTTGCCGGTGCCTCTTGTGCATGTGGAAGCCTTGCATCTCTGGAACACTGCAAGCTGTTCCATGCCCTCATGT	484.396	195.192	209.753	99.8701	520.489	504.091	706.393	336.518	2312.04	1764.01	2091.51	2149.77	12.4324	11.8042	10.8405	13.6264	7.28532	7.32412
miRN112	miRN112	Novel	chr11	+		602176047	602176133	AGGTGGCACTGTGCAATTGACT	CGAATTGCACAGTGCAACTGT	AACTTACAACAGGTGGCACTGTGCAATTGACTTTTGGCCCTTTGAACGGACATTGAGCGAATTGCACAGTGCAACTGTTGTAAGTTG	1.26598	0.125459	0.439353	0	4.79598	4.10445	9.96691	10.1535	0.194937	0.133468	0.818604	0.357319	0	0	0	0	0	0
miRN113	miRN113	Novel	chr11	+		632517285	632517384	CGGCACGGAGAGTAGGTGGTG	CCACCTCCTCTCCGTGTCGCC	TTCCCCGCGGCGCCACCTCCTCTCCGTGTCGCCCCGCCCCCTCCCTGTTCGGCTCTGGAGGGGGCGGGGCGGCACGGAGAGTAGGTGGTGCCACGGGCCC	1.80722	0	0	0	8.66397	1.80396	1.41121	6.92923	0	0	0.280203	0	21.0126	18.3961	12.9163	8.07493	3.65535	2.54752
miRN114	miRN114	Novel	chr11	-		658441800	658441937	CTCCGAGCTGAACTAGTTACA	TAGCTATTTCAGCTCAGGCC	TAATTTTAGGCTCCGAGCTGAACTAGTTACATTTTAGGAATAACCATCAAAATCTTTGAGATATTTTTGCATATTCAAGTTGATTAGATTTTGTTGTTCCCTAAAATGTAGCTATTTCAGCTCAGGCCTTGAAATTAG	61.7557	17.6631	28.4543	10.8757	26.5799	29.4127	23.4857	29.7965	11.3088	14.8248	11.68	21.2748	0	0	0	0	0	0
miRN115	miRN115	Novel	chr12	+		7607265	7607356	ATGGAGCTCTGTAATGTCTGC	AGATACTACAGAGCTCCATTT	TCTTAGATTAGCAGATACTACAGAGCTCCATTTGAGCTCCATAAGTATTTTGAGAGCTCAAATGGAGCTCTGTAATGTCTGCTAATCTCCCA	114.711	11.7511	7.19344	16.2986	55.0534	56.3404	35.7002	42.8247	54.8597	26.0891	35.6506	38.5824	0	0	0	0	0	0
miRN116	miRN116	Novel	chr12	+		8144059	8144226	TCCAATTCCATTTTCGCTCCA	GAGCGGAAAAGGCATTGGGTG	TCGGAAGATATTGGAGCGGAAAAGGCATTGGGTGAAGTAGGCAGATCCCAACACACGTCTACTCATTTATGTGGAGAAGAAGAAGAAGAAGAAAGTCATTTGGTATTCATCAACTCGCTCGGATTCTCTCTACTCCCTCCAATTCCATTTTCGCTCCAATACCTCTGG	0	32.955	10.6389	12.9912	0	0	0	0	0	0	0	0	0	0	0	0	0	0
miRN117a	miRN117	Novel	chr12	-		8606769	8606847	TACAACTGTCGATGATTGGCT	GCCAATCATCGACGGCTGCAG	GGCGACAGATAGCCAATCATCGACGGCTGCAGATGACTCCAACTCATCTACAACTGTCGATGATTGGCTATCTGTCGCC	0	0.0744914	0	0.0814965	0.763778	0.843864	0.117284	1.4663	0.62055	0.766119	1.42221	1.7266	80.5533	95.7743	124.454	89.9043	10.4112	16.4452
miRN117b	miRN117	Novel	chr8	-		698676174	698676262	TACAACTGTCGATGATTGGCT	CCAATCATCGATCGTTGTAGA	GACGACAGATAGCCAATCATCGATCGTTGTAGATGACTCCAACTTTATTAGAATTATCTACAACTGTCGATGATTGGCTATCTGTCGCC	0	0.0744914	0	0.0814965	0.763778	0.843864	0.117284	1.4663	0.62055	0.766119	1.42221	1.7266	80.5533	95.7743	124.454	89.9043	10.4112	16.4452
miRN118a	miRN118	Novel	chr12	+		34458964	34459163	TCATATGACATTCCTAGCTTC	TGCTAGCGATGTCATGTGAAC	TAGCAGAAGATGCTAGCGATGTCATGTGAACATAGTGTGGAAGATTCTGCTTTCTCTGCTCACACAAAATTGTAGGTGAGGGCAGGATATCAGTCAAACAGTGGTTATGGTGGATATGTAGAAATCGGATCATTTGCGTAAGTGGAGGAAGCAGTGCCTTGCACACTTCTATCATATGACATTCCTAGCTTCTTCTGTGT	37.754	55.4877	98.6105	92.1892	3.41295	12.1309	15.6328	216.863	2.38141	4.55951	8.12848	11.3362	0	0	0	0	0	0
miRN118b	miRN118	Novel	chr8	+		250334323	250334582	TCATATGACATTCCTAGCTTC	TGCTCGGTTTGTCATGTGAAG	TGTGGAGGAGGTGCTCGGTTTGTCATGTGAAGGAAATGTGGAAGTTTCTGCTTTCTCTGATCACACAAAAGGACTAAATATTGGTGATTACAGCATTTCCAGAAGGTGGATTCTTCACAGCTTATAGAACTGTTCATGATCTGCTTCAATGAGACAATAAGTCCAGGCCCAATAATGGTGACGAGGATCATTTGTGGGAGTAGAGGAAGCAGTTCCTTACACTTTTATTTCATATGACATTCCTAGCTTCTCCTCCTGAA	41.6352	52.5424	106.093	112.844	3.41295	15.0337	17.0385	246.753	3.67925	4.35697	9.60815	16.9038	0	0	0	0	0	0
miRN119	miRN119	Novel	chr12	-	probably	51007288	51007583	AATTTCCTCTGATCCGTCCTT	GGACGGATCGAAGGAAATTAT	TAGTTCAACATAATTTCCTCTGATCCGTCCTTCGAATTGCATTCAATGTCTATTTCACCCTCTGCCAGAAGGGAAAGAAGGTAACATTAGCTATGGCAACAAAAGGCCCAACGCTCATTCAAGAAGAAGACGAAGCTTCAAGTACCACGGCTTTAATGGAATCCACAACTAGCTTATATTCAGAATCCACATATCATTGTTGGATGAGAGATGACCTTCCTGAACGTAACACAAAGGGCAAAATAAAAATTGACTCCAATTTAGAGGACGGATCGAAGGAAATTATGTTGAACTGG	0.755593	0	0	0	0.241972	0.336994	0.198233	0.387973	1.06612	0.190191	1.1126	0.655166	1.681	1.34905	1.29163	1.88415	9.88976	4.07603
miRN120	miRN120	Novel	chr12	+		74080533	74080634	TTGGAATCCAACCAGAATATG	TATTCTGGGGGGATTCCAACC	CACTATCTGGTTGGAATCCAACCAGAATATGCATTATCAAGCAAGGCAATAACTTGCCTTGCTTGATAATGCATATTCTGGGGGGATTCCAACCAGACCATT	5.00864	3.50252	0.753536	0	2.46309	11.7551	1.68017	0	7.7394	0.633971	2.95934	0	11.2067	3.67922	1.84518	1.34582	0	7.64256
miRN121	miRN121	Novel	chr12	+		97447021	97447127	AGAGACTCTCTAACTATCAGG	TGTTAGTGAGGAAGTCCCTTG	AAGGCGTCTGTGTTGGATCTCTGCATTTTAGCCTGTTAGTGAGGAAGTCCCTTGAGGTTGAAAACTGTTACCTCCAAGAGACTCTCTAACTATCAGGCGAACGCTGA	0	0	0	0	0	0	0	0	8.52441	20.0519	16.3836	3.36776	0	0	0	0	0	0
miRN122a	miRN122	Novel	chr12	-		97684767	97684851	AGAGACTCTCTAACTACCAGG	TGGTAGTGAAGCAGTCCCTTG	GCATGTTAGCCTGGTAGTGAAGCAGTCCCTTGAGGTGGAAAACTGGGATCTCCAAGAGACTCTCTAACTACCAGGCAAACGCAGA	119.04	1.19186	0.502357	0	6.24166	4.79684	0.660775	0	6389.74	9307.91	7227	2252.69	9.22218	9.81125	5.53555	6.2805	0.609225	8.27944
miRN122b	miRN122	Novel	chr12	-		97696053	97696137	AGAGACTCTCTAACTACCAGG	TGGTAGTGAGGCAGTCCCTTG	GCATGTTAGCCTGGTAGTGAGGCAGTCCCTTGACGTGGAAAACTGGGATCTCCAAGAGACTCTCTAACTACCAGGCAAACGCAGA	119.04	1.19186	0.502357	0	6.24166	4.79684	0.660775	0	6389.74	9307.91	7227	2252.69	9.22218	9.81125	5.53555	6.2805	0.609225	8.27944
miRN122c	miRN122	Novel	chr12	+		97808947	97809031	AGAGACTCTCTAACTACCAGG	TGGTAGTGAGGCAGTCCCTTG	GCATGTTAGCCTGGTAGTGAGGCAGTCCCTTGACGTGGAAAACTGGGATCTCCAAGAGACTCTCTAACTACCAGGCAAACGCAGA	119.04	1.19186	0.502357	0	6.24166	4.79684	0.660775	0	6389.74	9307.91	7227	2252.69	9.22218	9.81125	5.53555	6.2805	0.609225	8.27944
miRN123	miRN123	Novel	chr12	+	probably	102652213	102652300	TCATGGTGCATTGTGAATGGA	CGTTCATAATGCACCATGAAG	TCCGTTCATAATGCACCATGAAGCCAATTTGCAAACAATATCGTTCGCAAACTAGCTTCATGGTGCATTGTGAATGGACAAACGACAA	0.651486	0.687069	0.496961	0.213249	0.726371	0.747599	1.58009	1.38575	1.71494	0.750146	1.38805	0.830023	0.824022	0.504991	0.542701	0.633328	1.50514	0.899125
miRN124	miRN124	Novel	chr12	+		148524738	148525045	ACTTGGAATGTGAGAGTCAAT	TGGGTCTCTCATTGCAAGTCA	GCTTATGATGACTTGGAATGTGAGAGTCAATTGGATGATGCCTTGCCATTCTTGATGTCATGTCCCTAGTCTTTTCATGCATGCTAACTTGATTGTATCGTACCATGATGACGCATGGAATTACATGTGATGGCGGAGGCATCAATATAATGAGAAAATCATACACAATTTTTCTTGTAGCATGTGGTTGATCCACTTGGGTGTATATTTGCATAACATTAGCAAGCTCTTGAAAATGTTGGGGACATGACATGAACAATGACATTGCATCATCTAATTGGGTCTCTCATTGCAAGTCATTATAGGCT	13.9976	1.19186	0.376768	1.30394	21.6661	24.2065	30.7199	27.9963	29.1571	41.9086	28.2498	31.7934	452.611	626.203	338.96	344.306	213.838	89.1632
miRN125	miRN125	Novel	chr12	-	probably	194620585	194620699	TGGAGTGGGAGTACTGGAAGT	TTCCAATACTCCCACTCCAGA	TTTCAAATTCATCTGGAGTGGGAGTACTGGAAGTAGCTAGTTTTTGTGTCGTTCCATCAACTATCTTCCACAAAATCTAGGTACTTCCAATACTCCCACTCCAGATGAATTGAAA	0.301203	0.132429	0.424222	0	1.8477	0.601319	3.25117	1.44758	0	0	0.187153	0.111896	0	0	0	0.149536	0.40615	0
miRN126	miRN126	Novel	chr12	+		263358960	263359097	GTATGTCTGCACTAACCTCCC	GAGGTTAGTGCAGACATGCTC	AAGATAGTGAGTATGTCTGCACTAACCTCCCCCTTTTAGTGTCCGAATCTACTCTGATAGGTGGCCCGGGCCATAGTTACCCTCATGCAGCCAAGGACACTAAAAGGGGGAGGTTAGTGCAGACATGCTCAGTGTCTC	13.4682	41.0827	16.7372	17.4918	19.9514	33.5525	18.0767	39.9149	2.42978	3.81254	10.0846	6.41956	2.80167	0	0	0	5.48303	0
miRN127	miRN127	Novel	chr12	+		302732163	302732313	TATACCGAGGAATTTCTGAAAA	TTTAGGGCTTCCTCGAGATGCC	CGCTTTATGACTTTTTAGGGCTTCCTCGAGATGCCTCCCCAAAGCATATCAAAGCGGCATACCGGAAATCGGTAAAGCTGTGGCACCCTGATATTGCAGTGAAGGACAAATTGGAGAAGTATACCGAGGAATTTCTGAAAATTCATGATGC	3.9415	0	0	0	7.13225	2.90278	6.48491	1.93986	2.69013	40.1269	5.69141	5.09282	0	0	0	0	0	0
miRN128	miRN128	Novel	chr12	-		303241239	303241458	TTGCTAGTTGATCCCCGAGAC	TCTTGGGGATCAACTAGCAGA	GAGGTCTGGCTTTGCTAGTTGATCCCCGAGACAAGATTCTACAAATGAATTTTTTGAAAGAAGTTCAAGAAGATGGAAAGGGTTTGTTCCTAGAAGTTAGTAAAAAAATGGCATAAGATGCCAAGGATATTTTGAACAATGTCGAGTGTATTCTTGGAGAAATAAGATCAACAAATTGGTAGAATCTTGTCTTGGGGATCAACTAGCAGACCTAGACCTC	62.4958	5.32685	1.75825	2.52841	37.487	45.0166	22.6623	35.0613	85.3704	83.2565	126.566	48.4236	148.489	194.999	129.163	161.499	503.525	405.056
miRN129	miRN129	Novel	chr12	-		305748788	305748889	TTATGTCGTGCTATGTCTATT	TAGACATAGAATCACATAAGG	AACTCATACGAAATAGACATAGAATCACATAAGGCAACTCAATTCTCATCTCTTCTAAGCATTGAGTGGCCTTATGTCGTGCTATGTCTATTTTGAATGAGT	968.949	539.131	490.567	793.093	317.654	273.26	272.561	490.371	2.51656	16.8972	9.03057	15.4277	8.40502	6.13203	0	6.72911	0	0
miRN130	miRN130	Novel	chr12	-		328138372	328138635	AGCAATTGCATGTAGATGGGT	CCACCTACATCCAATTGCCTG	TGGTCTTAAAGACCCACCTACATCCAATTGCCTGTTTCCCTTCAAGCAATCAAAGATGAGACCTACACAGTAGGGCAATTATGTTCTCATTGCACATGTGCTTAATGCAGAAGAGCCTTCCACATTTGAGGAGGCAAGTCAGGAGCAAAAGTGGAAGGATGCCATGGATGAGGAAATCCAGGCAGTGAAAAAGAACAAACTTGGGACTTAGTAAGTTTGCCAGAAGGGAAACAAGCAATTGCATGTAGATGGGTCTTTAAGACC	190.392	58.2178	48.7361	181.535	288.847	205.635	241.944	247.874	345.35	448.488	321.635	310.354	233.94	320.174	197.435	250.816	158.855	242.864
miRN131	miRN131	Novel	chr12	+		330681942	330682030	ACGGCTTTTGAAAGAGTGGTC	CCGCTCTTTCAAAAGCAGTTT	TGGCATCTAGGCAAGACCGCTCTTTCAAAAGCAGTTTTTAATCATATAATCACTAAAAACGGCTTTTGAAAGAGTGGTCTTGAGATTCC	3734.1	168.783	266.066	205.176	1530.38	1357.47	512.807	713.182	3070.12	1123.43	1906.49	1634.8	439.215	358.554	266.593	317.307	162.181	98.9995
miRN132a	miRN132	Novel	chr12	+		363748356	363748588	TATCATTGAAAACGGCTTTAG	AAAGCCGTTTTTAATGATATT	AACCATTCAATCTAAAGCCGTTTTTAATGATATTAAGTCTATGTTTGATGCATCTTGATCTCTTAGTTTCATCTTGCCTTCATCCACGCTATTCACTTCCAATTTAATTTTTAACAAACCCTTCATCAGAATCTGCTTCTGTAATTTCGTTAGTCCCTTCTTGAATTCCTTTGCCCTTTCGCTGAATCAGACATAAACGTAATATCATTGAAAACGGCTTTAGAGAGAGTGGT	22191.1	3382.4	4389.8	3369.1	5469.13	6006.09	6691.12	2455.8	1780.63	1268.88	1385.48	2392.49	42863.9	39531	31124.4	36644.3	16890.6	11620.9
miRN132b	miRN132	Novel	chr12	+		382036061	382036165	TATCATTGAAAACGGCTTTAG	AAAGCCGTTTTTAATGATACG	ATAGACTTAATATCATTGAAAACGGCTTTAGAGAAAAAAATGAGTGGTTTTCAATGATATGAAACCACTCTTTCTAAAGCCGTTTTTAATGATACGAAGTCTATG	22191.1	3383.28	4391.33	3372.87	5469.13	6006.09	6691.12	2457.74	1780.63	1269.4	1385.48	2393.26	42876.5	39542.7	31129	36648.3	16894.2	11624.7
miRN133	miRN133	Novel	chr12	+		382438045	382438358	ATGTTTGATGTAACTTGTTCT	AACAAGATGCATCAAACATAG	AGATTAATTCTATGTTTGATGTAACTTGTTCTCTCATTTTTATCTTGAAAGGGGCATATGAATCTAATAAGGGAGTAACCAAATTACTGAAGCAGATTCTCAGTGGATTTCCCTGAGGCCTTTTTCAATGATATTAAGTCTATGTTTGATGTCCACGAAAGGGCAAATAAATCCAAAAAAAAAAAGGACTAACGAAATTGCAGAGAAGCAGATTCGGATGAAGGGTTTGTTAAAAATTAATTTGGAAGTGAATAGCGTGGATGAAGTCAAGTGAAAATGAAAGAACAAGATGCATCAAACATAGATTTAATGAA	12048.2	2790.53	5535.96	3231.09	69389.7	77121.7	64362.8	35468.6	9524.23	11261.6	10375.6	12652.3	235.107	192.341	185.441	227.892	23.7598	37.7882
miRN134	miRN134	Novel	chr12	+		392482435	392482578	AACGGCTTTAGAGAGAGTGGT	TGCTCCTGTAATTCCGTTAG	TCCTTCATAATCTGCTCCTGTAATTCCGTTAGCCCCTTAATAGATTCCTTTGCCCTTTCGCGGACATCAGATACAAAACAAAATGCATCAAACATAGACTTAATATCATTACAAACGGCTTTAGAGAGAGTGGTTTTCCCTATT	510.548	84.7286	117.762	70.5512	1005.52	804.04	452.869	343.797	362.473	153.99	320.659	181.692	3474.4	3057.47	4235.42	4537.86	2079.94	839.628
miRN135	miRN135	Novel	chr12	+		398971130	398971227	TCTTCGTGCAAGTAGGCGAGA	CGGCCTGCTTACACGACGAAT	GGTTTCTGTACTCTTCGTGCAAGTAGGCGAGAGAGCCATCCATAACCATGTTGGGTGGGTGGGTTTCCGGCCTGCTTACACGACGAATAGAGAACTCT	330.051	494.715	272.644	40.9132	113.16	190.324	91.1774	206.629	2900.3	936.029	1983.07	500.054	20264.3	22250.3	18359.9	14092.1	7421.64	3684.99
miRN136	miRN136	Novel	chr12	+		409286522	409286827	TGCACTGCATAGCTCGGTAAT	TGTCAAGCTGTCGGCGCAGG	CTATGTCGGATGTTGTCAAGCTGTCGGCGCAGGCCAACTGATATGTATGTGGCCTAGTCTAGTCGGACCCCTCTCTCGCACTGCCTGATCACTGAGATCCATGAGAAGGGTAGGCTAGAGAAGTTCTGGCTAAAGGAGATCCTGAATAGTATGATGAGTGCAATCATTCGTCTCACGTGCGGGACTCTATCTTGCCGCAAGATATCAATGTGAATGCCATGTGACCCTATGAATGAGGCATCCTCTACCCCACCCAAATAGGTGCATGCATCCTCTGCACTGCATAGCTCGGTAATAACCTCATCT	17.5904	0.801499	2.95179	2.76941	4.75924	6.3589	0.499392	0	5.11381	6.38153	5.37608	4.96585	10.2179	8.58485	11.7658	12.3974	9.50391	4.88524
miRN137	miRN137	Novel	chr12	-		432112556	432112687	CCGCGTGCAAAGCACAAAAAAGC	TTTTGGTGCGTGCGCGCGCGC	ACTGCACGGTCGCCCGCGTGCAAAGCACAAAAAAGCATTGAGTTCATACATATAACAGTCATGGAACGAGAATTGCAAAAAATGTGTGTACGTCTCATTGCTTTTGGTGCGTGCGCGCGCGCTTCGAACCCG	12.6505	0	0	0	1.22538	0.705131	6.18275	1.52475	33.369	232.861	17.0013	19.0463	0	0	0	0	0	0
miRN138	miRN138	Novel	chr12	+		439218848	439219069	AAAAAATCTGACACTGGTACA	TACCAGTGCCAGATTTTTTTC	CTGTCCTCTGTACCAGTGCCAGATTTTTTTCATTTGAAATCAGATTGTTACAATATGTTAGGAATCAGGATGGGCACTTCATGGGTGCTCTTTACATTTATCTATTCACTGGGCATATTTACCTAGCCAAGTGAACTGCAAGCTTGATTTCATGTGGTTCCTTTTCTCTATGCCAACCTATTCCTCAAATTAAAAAAATCTGACACTGGTACAGAGGACAGA	33.0121	5.30322	0.753536	0	10.5484	14.8988	8.11968	5.81959	76.3215	88.2874	90.0099	32.0768	8.40502	9.81125	1.84518	1.34582	1.82768	0
miRN139	miRN139	Novel	chr12	+		453216620	453216718	TGATGTGTGCATTGTAGATAC	ATTTGCGATGCACACATCATA	CAACCTTCTATGATGTGTGCATTGTAGATACATATTAGTAGAATTTGAATTGAAGGCCTACTAATATATATTTGCGATGCACACATCATAGAAGGTTGG	185.414	136.192	161.003	373.507	49.708	52.0059	49.6501	123.581	40.2069	31.1843	26.0021	26.9917	0	3.67922	0	2.69164	0	0
miRN140	miRN140	Novel	chr12	+		453806535	453806625	TGGCTATGAGATGACATAATT	TTATATCATCTTATGGCCATG	TTATATCATCTTATGGCCATGTCGAAAATTCTAACAAGGGACATGTTATAATATTCGACATGGCTATGAGATGACATAATTCATAAATTTA	3.77797	0	0	0	9.39591	5.87903	17.5471	20.3726	5.46573	15.4645	6.1491	15.5082	7.00419	13.8993	7.38073	18.8415	3.65535	0
miRN141	miRN141	Novel	chr12	-		467336484	467336775	AAGGGACAAAGAAAAAGCGTG	CCTTTTTTCTTTGTCCCTTGC	ACTTTGTTTCCCGCCTTTTTTCTTTGTCCCTTGCCAGTGGGGACAACGACCTGTCGGCGAGAGAACAAAAGACGTCAAGCACAACCGACCAATGGAAGTTATCCGACGAGAACATCAAGGAGAAAGAAGTGCAGAGCGACAGAGGGATGATCGACGGCAAGAAGACCGACATGGATACCACCGACGTGAGAACACCTCGTACACGGAACACCAACGACAGATGGAAATTGGCGACTGTTGACTAACGCAACAACCACTGGCAAGGGACAAAGAAAAAGCGTGGGAAACAAAG	8.13509	1.10596	0.799738	0.951334	8.9851	6.71121	2.91508	7.66218	6.9743	3.29706	4.2451	7.22752	18.2015	21.8653	14.1279	14.8039	39.7565	42.763
miRN142	miRN142	Novel	chr12	-		476401106	476401252	TATTTCTGAGCTTTCTGGACT	TCTAGCAGGCATGGAAGTACT	ACTGTGAAAATATTTCTGAGCTTTCTGGACTGGAATCCTTGGAATCGTTAACAGACCTCAACTTAAAGGGATGTAAGAATGTTAAAAGTCTAGCAGGCATGGAAGTACTAAAATCTTTGAAAAGATTAATTGTGAATGAGCGCGGTG	12.1931	0	1.71106	0	34.6297	83.4341	10.2734	99.5039	0	0	0	0	0	0	0	0	0	0
miRN143	miRN143	Novel	chr12	+		567329776	567329995	TACATGTTCCTTAGATTCTTG	AGACTCTAAGGGACTTGTATG	GGCCTCCTTGCAAGACTCTAAGGGACTTGTATGCTAGATGATGGATTCCATGGATCCACAACTAGCAAGGATGGATTTTGGAGAGCCAGGATGACATTGAAATGTAAATGATTGGGGTCCCCTTATATATAATGTAGGGTGGCATTCTAGTTTCAATTCTCTTAATTGGATGTTGGTGCTTATCTAGAATACATGTTCCTTAGATTCTTGTAAGGAGGTT	7.3924	0	2.63738	0	3.08811	3.91935	1.71336	1.52475	16.4488	19.8405	18.8768	17.8747	5.60335	1.22641	3.69037	2.69164	0	0
miRN144	miRN144	Novel	chr12	-		609221808	609221905	TTGTTCAAGTGGCCCATCTTT	AGATGGATCACTTGAATAAGA	TTTCCACTTCTTGTTCAAGTGGCCCATCTTTAGCTTCTTCATCATCAAGGAGATTATGATGAAGCTATAGATGGATCACTTGAATAAGAAATGGAAAT	225.459	7.44914	3.39091	8.61825	189.356	173.973	181.75	103.038	92.8989	187.433	120.711	163.267	2.80167	2.45281	5.53555	2.69164	1.82768	2.54752
miRN145	miRN145	Novel	chr12	+	probably	649656443	649656772	TAGTCCTTCGAATGTGTTCTT	GAACACATTCAAAAGACTGCA	TGATACCTGTTAAGAACACATTCAAAAGACTGCAAACATGGGGGTTCTTTATGCACAGAATCCTTGATGTAGCATATACATAAAGAAATCATGAGATATGATAACAAGAGAAAGATAATACACGATGAAATAAAAATATGGTGAAAAATCTTATAAAAAAAGATATACCGGACAGATGCAACATACTCTCTCTCTTCTCATGAGGATCTTTAAGATGGAAAACCCCGTTTCCTCTCCATGGGGGGAGAAAGGATGAAGGCGATAAGAGTTGTCGAATAATGGAAGATCCTCCATGTTTGTAGTCCTTCGAATGTGTTCTTGACAGGTATC	2.44194	0.767331	0.642672	0.434648	5.24742	3.17284	4.62054	4.65295	3.20492	3.13439	1.45478	4.31941	0	0.0721416	0	0	0	0
miRN146	miRN146	Novel	chr2	+		95715711	95715809	TCTCTTTCGGGCTTGTGGCATT	TGCCTAAGCACGAAAGAGAGG	TGTTAGATCATATGCCTAAGCACGAAAGAGAGGTGCTCTCAATCATTCCTTGGATGTTGGGAGACCTTCTCTTTCGGGCTTGTGGCATTTGATCTCTGA	3702.62	4236.46	6965.3	10969.7	3618.88	4248.68	5346.51	3081.27	2267.96	2452.14	2280.91	2217.62	59306.6	55062	39546	45170.5	119884	123801
miRN147	miRN147	Novel	chr2	+		98050865	98051005	TAGGCTATAAGTTTTGAAGTG	CTTTGATGTTTATAGCCTAGA	CTTTGATGTTTATAGCCTAGAGCACAAGTTGTGCGCTAGGCTTTAAATGCCAAAAGTGCATCTCTTTTATGCTAGTCATATTCGAGTGGTATCCACTCATCCTTGTGCTCTAGGCTATAAGTTTTGAAGTGGTTATCTTTT	2636	328.416	192.632	335.204	1227.75	796.159	1398.29	642.879	113.817	152.285	156.79	312.922	30.8184	23.3017	29.5229	18.8415	9.13838	0
miRN148	miRN148	Novel	chr2	+		98196004	98196102	TAATCTTTGAATGCAAGGAGAG	CTTCTGCACTCAAAGATTAAA	ATGGACATGCTCTTCTGCACTCAAAGATTAAATATGTAATCTTTCACAATGTGAATAGATTACAAATTAATCTTTGAATGCAAGGAGAGCTTGTTTTGT	22.7578	8.85518	8.2889	3.83236	21.7278	19.2853	36.1549	7.25254	158.39	441.154	234.104	203.665	3778.62	2920.07	2806.4	2693.12	816.971	740.309
miRN149	miRN149	Novel	chr2	-	probably	99219909	99220000	TAGCCAGCCATCGACGGTTGT	AACCGTCGATGATTGGTTATC	AGGCGACAGATAGCCAGCCATCGACGGTTGTAGATGATTCCAATAAAGTTGGAGTCATCTACAACCGTCGATGATTGGTTATCTGTCGCCTG	0.936842	0	0.126653	0.209363	0.1028	0.444134	0	0	0.0360511	0.0704413	0.0311336	0	0.622594	0.340668	0	0.0747678	0.40615	0
miRN150	miRN150	Novel	chr2	-		183598801	183598879	TTGAGTCAATTGTACGGTGCC	CATCGTGCAGTTGGCTCAATG	TTACTGCACGCGACATCGTGCAGTTGGCTCAATGTACCATAGAGCACCTTGAGTCAATTGTACGGTGCCCCGTACAGTA	2.6212	12.7113	14.2562	12.9361	2.73019	1.55826	4.36643	1.52475	365.477	311.252	504.4	649.322	8.40502	12.2641	8.61086	8.97214	9.44299	3.39669
miRN151	miRN151	Novel	chr2	+	probably	192224130	192224235	TGCCACATGCTGTAAGTTGAA	CAACTTACAGCACGCGGCACT	CTTCCTATGCGCTCTTCAACTTACAGCACGCGGCACTGTGCAATTGGCTCAATGTTCCATGAGCCAATTGCACAATGCCACATGCTGTAAGTTGAAGGGATGGAAC	1.46348	0	0	0	0.688987	0.181656	0.436829	0	0.197873	0.375438	0.186977	0.196563	0.933892	0.953872	0.615061	0.897214	1.82768	0
miRN152a	miRN152	Novel	chr2	-		205731804	205731897	TGGTAGTGAGGCAGTCCCTTG	AGCGACTCTCTCACTGCCAGG	GCGTGTTATCCTGGTAGTGAGGCAGTCCCTTGGGAACCAAAGTCTCTCATTTCCCAATTCCCAAGCGACTCTCTCACTGCCAGGGAAAAACGAA	174.344	7.26869	3.08765	5.37077	21.4142	28.7859	29.4894	17.8779	1636.38	3314.47	1686.86	1522.69	271.939	602.452	593.688	1013.45	453.325	1462.11
miRN152b	miRN152	Novel	chr4	+		295861182	295861262	TGGTAGTGAGGCAGTCCCTTG	AGAGGCTTCCTCACTATCATG	CTCGCTCGCCTGGTAGTGAGGCAGTCCCTTGAGAAATGCCTCTACTTCTCAAGAGGCTTCCTCACTATCATGCAAACGAGG	178.26	7.26869	3.08765	5.37077	12.9298	25.5991	30.1502	19.0328	1715.31	3550.4	1766.23	1557.11	270.538	604.087	593.073	1013.9	397.276	1422.2
miRN153	miRN153	Novel	chr2	-		233449694	233449920	TAGAGGAATCTTAGACTGGAA	CTAATCTAAGATTCCTCTAAG	ACAAAGCTTGTTTCTAATCTAAGATTCCTCTAAGTATTATTATAGAGAAGTTTACTTGCCTAGAGAATTCCAGAGTTGCGTGGTGATGTTGACTGTAGGATTTCAAATGTAATGCTGAGACCCGTGAAACAAGATTACGTCCGTAAATGCCAATGAAAATAATCTCGAAGCAAGTAAACTTCTCTATTATAATACTTAGAGGAATCTTAGACTGGAAACAAACTTTG	43.976	52.9515	50.259	38.983	54.1371	48.4478	136.698	68.6656	8.1986	3.80963	7.52993	11.6215	138.449	93.0025	112.71	124.713	15.2306	28.8719
miRN154	miRN154	Novel	chr2	+		275738949	275739044	TACTTTTGCTTCCACGACAATC	TTGTCGTTGAAGTAATAGAACA	TTGGCATTAGTACTTTTGCTTCCACGACAATCCAAGATTGTTTCACTGTTCGAACACCATATTGGATTGTCGTTGAAGTAATAGAACAAATGCCAT	0	0	0	0	0	0	0	0	28.1399	53.2172	12.4724	39.9227	2.80167	8.58485	5.53555	2.69164	0	0
miRN155a	miRN155	Novel	chr2	+	probably	298114754	298114879	ATGTGTGGTAAAGTGTTAGCC	CGAACACTTTACCACACATGG	GTGGTCTATGCAACGAACACTTTACCACACATGGCACCATGCAATTAGTTCAAAGTCCCCTCAAACTTAAGACCCAAGTACTTATGCATGCTGCCATGTGTGGTAAAGTGTTAGCCGCATAGATTA	0	0.116751	0.204297	0	0.305557	0.0289164	0.0380747	0.2033	1.61155	0.864055	1.30011	0.646389	0	0.0817604	0	0	0	0
miRN155b	miRN155	Novel	chr7	-	probably	27633560	27633680	ATGTGTGGTAAAGTGTTAGCC	CGAACACTTTACCACACATGG	CAATCCATGCGGCGAACACTTTACCACACATGGCACCATACAATTGGCTCAAAGTCCCCTCAAAGGCCCAAGAACTTATTGCATGGTGCCATGTGTGGTAAAGTGTTAGCCTCATAGATCA	0	0.116751	0.204297	0	0.305557	0.0289164	0.0380747	0.2033	2.29195	0.864055	1.30011	0.646389	0	0.0817604	0	0	0	0
miRN156	miRN156	Novel	chr2	+		460519912	460520210	TTGGAGTTGACAAGTTAGACA	TCTAGCTGGTCAACTCCAATG	CTTCCTTTTGTCTAGCTGGTCAACTCCAATGGACATCTTTCACATGAGAAGAAAGATGCAGCACTGGTAGGCATTTCTTACTAGTGATTGAGAGGTTACAATAATCCTATGTCGTAAGAATGATTGAAAATGATGAGTAGAGCACGTCATCACTCAACCATCTAAGGTCAACAATCAACCGTTCAGAATATCAAAGGTGTTCTAACAGGTATTTTCAAAGTCAATGCAGTGCAAAATTCAGACCATCATATGCCATGTAAAAGATGTCTGTTGGAGTTGACAAGTTAGACAAAAGGAAC	208.919	49.5404	47.3833	39.1794	265.568	237.225	244.054	188.714	860.677	391.087	676.143	846.397	174.404	229.338	129.163	160.153	82.2454	61.1405
miRN157	miRN157	Novel	chr2	-		472104358	472104476	GGGACGAGTTTGGAAGATGCC	CATCTCTATCACTCTCTTAG	TTTGGTCGATCATCTCTATCACTCTCTTAGTGCAGCAGGAATTCATACTTTTTTCGACAGCGAGAAATTGGAAAAGGGCCAAGATATTGGGACGAGTTTGGAAGATGCCATTTACCACT	0	0	0.27078	1.16065	9.04501	8.78181	0.851149	9.47048	0	0	0.187329	0	213.394	67.2888	171.448	189.761	26.8059	43.3078
miRN158a	miRN158	Novel	chr2	-		573256918	573257011	CACTGTGCCAAGCTGCGGCGT	GCCGTAGCTTGGCAAAGTGTC	CCTCCTTTAAATGCCGTAGCTTGGCAAAGTGTCTGTCTGTCACAAAGTTATAGGCAAGGCATGCACTGTGCCAAGCTGCGGCGTCTAAAGAATG	4.3933	13.6581	6.81122	1.26421	8.74092	14.3861	3.14116	22.6597	30.3704	3.82282	7.41947	15.3587	9.80586	8.58485	3.69037	10.0937	8.22454	1.27376
miRN158b	miRN158	Novel	chr2	+		575492708	575492801	CACTGTGCCAAGCTGCGGCGT	GCCGTAGCTTGGCAAAGTGTC	CCTCCTTTAAATGCCGTAGCTTGGCAAAGTGTCTGTCTGTCACAAAGTTATAGGCAAGGCATGCACTGTGCCAAGCTGCGGCGTCTAAAGAATG	4.3933	13.6581	6.81122	1.26421	8.74092	14.3861	3.14116	22.6597	30.3704	3.82282	7.41947	15.3587	9.80586	8.58485	3.69037	10.0937	8.22454	1.27376
miRN159	miRN159	Novel	chr2	-		585240301	585240420	TACCTTAAGATAACACTGTG	GTGTGTTATGTTAAGGTGGA	GTAATTGACCACAGTGTGTTATGTTAAGGTGGATATCAGTAGAACTGTGCCCAGGTGATTCATCTGGTGTGGTGTGTTCGTACTGGAATCTACCTTAAGATAACACTGTGTGGGAATTGG	44.5526	100.981	216.033	317.991	20.5085	37.1138	88.5418	35.8915	38.7445	55.7824	27.3563	96.9273	9.80586	0	3.69037	5.38329	0	2.54752
miRN160	miRN160	Novel	chr2	-		662783845	662784033	TCTAGTTTTTGGCTGCAGGGA	CCTGCAGTAAAAAACTAGAGC	CATACCAACTCCCTGCAGTAAAAAACTAGAGCCGAATTAGCTATGGAAAGGAAAGAAAACCCCAGAGGCGTTGTCGAGCTCCAAAATTCATTTTTTCATCTTTTGAAAGCCTGTTAGGGCTGGCCGTGGCTTCCTATGCCTTCCACAGCTAATTTGGCTCTAGTTTTTGGCTGCAGGGAGCTAGTATGG	24.5526	13.5883	4.63882	4.99301	24.6555	31.5193	29.8013	20.7877	5.51614	2.53589	6.32651	3.53813	18.2109	23.3017	12.9163	10.7666	27.4151	25.4752
miRN161	miRN161	Novel	chr2	+		786061787	786061859	ATTGTTGAGCAGTTCCTTGAT	CAGGGAAATGCTCAACAATGA	GGATTATTAGAGTCAGGGAAATGCTCAACAATGAAGACCTTCATTGTTGAGCAGTTCCTTGATTCTAATAATC	3001.11	62.636	53.8876	44.1128	2360.49	2207.86	1051.24	790.018	184.688	114.836	171.973	225.581	25.2151	15.3301	5.53555	20.1873	5.48303	10.1901
miRN162	miRN162	Novel	chr2	-	probably	807116193	807116393	TCTAGAGGCTGGCTGTTTTTT	ATGATGGTTATGCTGTTGGATC	GCAATGCGTCAAAATGATGGTTATGCTGTTGGATCGATTGAGTCGTCTTCAACTGCTATATATGGACTTGCTAATTGCTGGCCCTCTCTGTCAAACTTGGACTGCCAAGATTGTCTGAAGAAGGCGTTAAACAGGGTCCAAAATTGTTCTCCAATGCGCGAAGGCCGAGGTCTAGAGGCTGGCTGTTTTTTTGCGCTATTC	2.38238	1.65482	4.27832	0.386883	3.51275	1.39802	0.609195	4.8792	2.03109	1.40877	2.58482	0.769671	0.280167	0.245281	0.461296	0.493468	0	0.849173
miRN163	miRN163	Novel	chr3	-		8010254	8010385	TTAATGGAGAGATTGTTAAGC	TCAACAATCTCTCCATTAATA	CAATCTATCTGCTCAACAATCTCTCCATTAATAAGACTCAATGGCACCATTCAATTGGCTCAAAAGTCTAAAAACTTATTGAACAGCACCATGTGTCTTCATTAATGGAGAGATTGTTAAGCCGATAAACTG	70.5023	26.0641	27.6226	27.0154	53.8161	28.153	57.6455	29.4958	88.8899	40.3626	71.073	45.1638	4.20251	2.45281	3.69037	6.72911	1.82768	0
miRN164	miRN164	Novel	chr3	-		13041515	13041669	TTTATTTGCGGAAGAATTCTT	GAATTCTTCCACAAATAAAGA	ATCAGACTTCTTTATTTGCGGAAGAATTCTTCTGCAAATAAAAAAGTCTGATCCGATTGACGGACATAATGCAGATCCGATTGAAGGACACAATCAAATCGGATCTGACTTTTTTATTTGCAGAAGAATTCTTCCACAAATAAAGAAGTCTGATT	49.0854	3.72558	15.2227	1.68561	934.195	1372.07	310.133	1146.18	658.988	721.809	813.876	753.026	635.289	525.211	617.099	720.744	61.745	130.259
miRN165	miRN165	Novel	chr3	+		34434631	34434761	TAGCAGATCGCCACTTACATC	TGTGAGTGGCGGTCTGTTGCT	TTGGTGAGAGTAGCAGATCGCCACTTACATCTCGGAACTCCTTCCTGGGATATGGTGAACCATTGCTAAACGACCGTTCTGGACAACAATAGTCTCCGAGATGTGAGTGGCGGTCTGTTGCTCTGACCAAC	19.2945	3.57559	4.95679	3.62524	37.1436	21.7209	2.55345	1.93986	43.4851	58.5765	47.1413	48.2051	46.2276	87.0749	42.4392	78.0576	23.7598	33.1178
miRN166	miRN166	Novel	chr3	-		65301377	65301469	TCAAAATTGCTGCAAATGTTGC	AACATTTTAACAATTTTGAAT	TTACTTAACAGTAACATTTTAACAATTTTGAATATGCAGACTTCGTTAATGGCTGGCATATTCAAAATTGCTGCAAATGTTGCCGTTAACTAA	379.822	65.19	29.7153	30.7526	118.367	112.435	7132	2283.27	279.134	1359.22	403.638	365.031	2.80167	6.13203	0	1.34582	0	0
miRN167a	miRN167	Novel	chr3	+		76692324	76692570	TCAGCGTCGTAGGCCAAATCC	ATTTGGCCCAGGACGCTGAGG	ACGATCTTCGGGATTTGGCCCAGGACGCTGAGGATGTACTCGATGAATGCCTGAAGAAATTGCAGATCTGCGGCTTCTGCACGAATTGATTGAAGTCTGTCTTTCACATCTCTAATCTTTCGCACCATTCGATAGTGGAAGACAAGATGCGTAGAAGTGCAGAGACAATGGCTAAGATCATGTCGCTCAACCGGCAGACATTCATCGAGTACATCATCAGCGTCGTAGGCCAAATCCCGAGTACATC	2885.01	1277.99	1976.61	2124.29	902.794	1331.13	4823.47	1494.32	6818.31	4825.06	7060.47	5509.61	58282.3	53206.3	25870.6	32394.6	113251	77193.3
miRN167b	miRN167	Novel	chr3	+		768367507	768367753	TCAGCGTCGTAGGCCAAATCC	ATTTGGCCTAGGACGCTGAGG	ACGATCTTTGGGATTTGGCCTAGGACGCTGAGGATGTACTCGATGAATGCCTGAAGAAATTGCAGATCTGTGGCTTCTGCACGAATTGATTGAAGTCTGTCTTGCACATCTCTAATCTTTCGCCCCATTTGATAGCGGAAGACAAGATGCGTAGAAGTGCAGAAACAATGGCTATGATCATGACGCTCAACCAACCAACATTCATCGAGTACATCCTCAGCGTCGTAGGCCAAATCCCGAGTACATC	2632.38	1163.28	1819.13	2061.31	757.628	1149.3	4453.13	1266.53	5295.35	3748.29	5903.85	4427.18	55455.1	50202.4	24196.7	30573.7	108374	72606.1
miRN168	miRN168	Novel	chr3	-		92421891	92422166	TAAGATTGGCCCGACACTGCAG	GCAGTGTCGCGCCAGTCTTAAT	TCTATTACAACTGCAGTGTCGCGCCAGTCTTAATGTGATGTTCCACCGAAAATCTTGTTATTTTCCATGAATGTGATTAGGAGGTGCATAGAGCCTCAAATGTTGCATTACAACACTCAGTAGTTGGACAACCTGTAAATCCTTCAATGGGATGGTGTTCGTATTGTAATGCAACGTTTGAGGCTCCATGTGCATCCTAGTCAAATTCATGGAAAAGAATAAGATTGTCAGTGGAACATTGCATTAAGATTGGCCCGACACTGCAGTTGTAATAGT	1.06714	0	2.43702	181.611	2.46309	3.91935	198.989	27.9963	0	0	0	0	1361.61	588.675	525.877	633.882	2787.21	2078.78
miRN169	miRN169	Novel	chr3	-		92424845	92424985	AGGAGGTGAATGGAGCGTCAAA	TGAGGCTCCATGTGCATCCTAA	GAATGTGATTAGGAGGTGAATGGAGCGTCAAATGTTACATTACGACACTCAGTAGTTGGACAACCTATAAATCCTTCAATGGGATGGTGTCCGTGTTGTAATGCAACATTTGAGGCTCCATGTGCATCCTAATCACATTCA	0	0	0	7.66471	1.23771	1.09882	14.1618	1.93986	0	0	0	0	146.388	85.8485	119.937	193.125	432.245	494.219
miRN170	miRN170	Novel	chr3	-		94106184	94106405	TCCAGTCGGTTGGAAGATAGT	TGTCTTCCAACCAGCTAGAAG	GAATATTTTAAAACTGTCTTCCAACCAGCTAGAAGGGAACTGATTATCAGAGCATAAAAAGCGAAGGCGAAGGTGAAATTTGTTGGAAGATGGAGAGGGAAACGTTACCCCCAAGACTGCTAAAGCAGGGGTCGAAGTCGATGCAGGAAAGGCCAGTAAGATTTTGCAAGGAAGAAGCAGAAAAGTTCCCTTCCAGTCGGTTGGAAGATAGTCTTGAATATT	12841	1841.82	15694.7	24160.4	4527.95	9424.03	6397.35	24911.9	81250.2	54262.4	66590.6	106037	1105.73	759.146	658.73	655.415	414.882	262.395
miRN171	miRN171	Novel	chr3	+		140788708	140788808	CTTACCATCTAATACCTCTGT	AGAGGTATTAGACGGTAAGTC	CATTAATCGCCTTACCATCTAATACCTCTGTATCTCAATCTAAGGGAACCTCCAAGGCAAGGTCTGGATACAGAGGTATTAGACGGTAAGTCGTTTGATGC	7630.52	4746.76	4351.24	3825.78	7777.36	6909.01	5976.61	2869.38	23.6613	28.255	53.3351	54.0794	19.6117	12.2641	11.0711	9.42075	3.65535	0
miRN172	miRN172	Novel	chr3	+		140895814	140895916	CCAAAGAATTACAGCAACGCT	CATTGCTGTAATTCTTTAGCA	TAGGGCCGTAAGGCATTGCTGTAATTCTTTAGCAAAAGGCATTTCAGAAACGGAGTTCTGAAATGCCTTTTGCCAAAGAATTACAGCAACGCTTTACGGCCTT	231.232	71.2239	32.8052	1.30394	304.168	228.807	811.986	146.632	46.7127	89.0266	106.638	47.9102	4.20251	8.58485	7.38073	8.07493	1.82768	2.54752
miRN173	miRN173	Novel	chr3	+		227599572	227599828	TCAGACTCTTAAATTTTGATT	TTGGAATTTAAGAGTTTGATC	AAAGTGCAATTGGAATTTAAGAGTTTGATCATGTATGCAAATGTAAACATGTGGACGTGGTTGTGCATGAACGTGAACGTGAATGCTAATGAGAATGTGGACGTGGATGTAGATGTGAAGGTGTCGTGCATGTGAATGTGTGTGTGGATGTGGATGTGAATGTTAACTTGACGTGAACATGAACATGAATGGGAATGTGGACATATCAAAACATGAACATGTATGATCAGACTCTTAAATTTTGATTGTTGCGCGCA	36.743	5.25379	5.32507	1.16065	9.35065	13.1154	9.68806	6.09901	1.78086	1.26794	2.32423	2.00646	0	0	1.84518	0	0	0
miRN174	miRN174	Novel	chr3	+		241432951	241433067	TTGCTTTACCATTGGACATC	TGTCTAATTGGCAAAGCAAGA	GAGTGGTCTCTTGCTTTACCATTGGACATCACTTCTACCACCCTAAGTAGAAGTGACCATCAAAGGATAATAGGGTGGTAGAAGCAATGTCTAATTGGCAAAGCAAGAGACTATTCT	9.69022	1.58915	1.62468	1.16065	12.5978	3.41107	9.03835	1.52475	16.9885	23.1481	21.0252	18.4029	5.60335	6.13203	1.84518	5.38329	1.82768	0
miRN175	miRN175	Novel	chr3	+		317122274	317122442	TGGCTGCCATGTGAAGAGC	TCTTCACATTGCAGCCGAGG	TACATGTCCTGCCTGGCTGCCATGTGAAGAGCCGTATTTTCTCCGGGTGTAACCTGTGAGAGCAATCTTTAATGGCGCATTTGCTTGAAACAACGGCTCCAAATGTTCCTCACACAGGTTACAGAGAGGTTACACAGGCTCTTCACATTGCAGCCGAGGCAGGAGATGT	2313.56	2460.85	4032.87	3400.86	7480.46	7787.45	4527.88	13131.6	1214.39	451.216	1410.59	1079.98	982.337	704.979	587.691	989.986	3133.79	2708.91
miRN176	miRN176	Novel	chr3	-	probably	327149070	327149294	TTTCTGTGATCTTCGACAAT	TGTGGAAGATCACATAAACA	TCTTGGCTTGTTTCTGTGATCTTCGACAATTGGTGCTAAATCTTGGTATGACAAAGGCCATGGTCTTTAATACCACCAAAGAGGCCCTAGCCATAGCGTTTGTCTTACCAAGATTTAGCATCAACTATTGATGGCCTTTAATACCATCAAAGACGCTGTAGCCATAGCATTTGTCTTACCAAGATTTAGCACCAACTGTGGAAGATCACATAAACAAGCCAAGGA	0	0.632522	0.203085	0	0.3084	0.300659	0.946335	1.39769	0.113401	0.105662	0.106378	0.444184	1.40084	1.32861	1.69142	0.672911	0	0
miRN177	miRN177	Novel	chr3	+		329633158	329633387	TAGAGCATTGGTGATTAGAAC	TTTGGTCATCATTGTTCTTTA	GACAACGCAGATTTGGTCATCATTGTTCTTTAGATTCCTCACCCTCGAAACAATCCAACAATTTACAAAACATTAAGAAGCAGATATGGGCTAAACATTTATCACGGAAGAAGCATATGCGTGGTTACAACAACAAGCTAGGTTAATGGGAGTGTTGAACGTTTTGTAGATTGTTAGATTGTTGAGGGTGAGGAATCCATAGAGCATTGGTGATTAGAACTGTCATGCTG	74.9744	5.88625	1.62468	2.60789	199.384	111.549	194.272	156.467	15.0441	11.8896	8.16346	12.0122	26.6159	45.377	23.9874	21.5331	57.2672	50.9504
miRN178a	miRN178	Novel	chr3	+	probably	458423126	458423423	AATGCACCTTGAATCCCGTGC	ACGGAGTCCAAGATGCATTTA	CATGCACTTAAATGCACCTTGAATCCCGTGCAGAAACCACCGGGTGGAAACCGCCGGTGGAATTTTCACATGGATTGGAAATACAAGACAAAAGGATTCAAAAACACAATTTTATATTGAAATTCACGCAGGCGCAATGGAAAGTCGGTGTAGTGGAAAATCACAAGTTTCATGTTCCAATCACAAGGTCGATGGACGAAAAACTGGTATTTTTGTTGCAATTCCATTAGATGGAATTGCAACATGGTTTTTCCATCGTCGATTTTCGCACGGAGTCCAAGATGCATTTAATTGCAGA	5.11766	0.397288	0	0.434648	0	0.235044	0	0	0	0	0	0	0	0	0	0	0	0
miRN178b	miRN178	Novel	chr5	-	probably	623898707	623898989	AATGCACCTTGAATCCCGTGC	ACGGAGTCCAAGATGCATTTA	TATGCACTTAAATGCACCTTGAATCCCGTGCAGAAACCACAGGTGGAATTTTCACGTGGATTGGAAATACAAAACAAAAAGATTCAAAAACACAATCCTATATCAAAATTCACGCAGGCGCAACGGTAAGTGAAAGGAGTGGAAAATCACAGGTTTCATGTTCTAGTCACAGGGTCGATGGACGAAAATCTGTATTTTTGTTGCAATTCTATCTAATGGAATTGCAACATGGTTTTTCCATCGCCGGTTTTCGCACGGAGTCCAAGATGCATTTAATTGCAGA	5.11766	0.397288	0	0.434648	0	0.235044	0	0	0	0	0	0	0	0	0	0	0	0
miRN179a	miRN179	Novel	chr3	+		492785966	492786054	TCGGATAAAACGTTCTTTGAC	CAAAGAACGTCTTATTCGAAC	TCTAACATGTTCGGATAAAACGTTCTTTGACATAAAACATTTTTTCTCTTCTACTATGTCAAAGAACGTCTTATTCGAACGTGTTAGAA	4826.27	52.882	30.3392	3.11656	5041.62	3611.45	2584.22	807.451	95.8095	257.425	341.383	355.12	0	0	0	0	0	0
miRN179b	miRN179	Novel	chr3	+		492810372	492810460	TCGGATAAAACGTTCTTTGAC	CAAAGAACGTCTTATTCGAAC	TCCAACATGTTCGGATAAAACGTTCTTTGACACACAACGTTTTTTCTCTTCTACCATGTCAAAGAACGTCTTATTCGAACGTGTTAGAA	4817.24	52.882	30.3392	3.11656	5024.91	3590.51	2569.26	808.976	94.5669	255.52	342.021	356.119	0	0	0	0	0	0
miRN180	miRN180	Novel	chr3	-	probably	552984376	552984477	ACAATTTACAGCACGTGGCAC	CCATGCGCTGTAAGTTGTTG	TATGCGGCCAACAATTTACAGCACGTGGCACCGTGCAATTGGCTCTTGGACCTTTGAAAAATATTGAGCCAATTGCACAGGTCCATGCGCTGTAAGTTGTTG	0	0.291877	0	0	0	0	0	0	4.18617	4.19534	3.37661	2.15666	0	0.136267	0	0	0	0
miRN181	miRN181	Novel	chr3	-		594720019	594720135	TGAGTACGACTGCTGTAAGAC	TCTTACAGTAGTCGCACTCAG	GATGCCGGCTCTGAGTACGACTGCTGTAAGACATTCACCGGATGTCGACTCTGAGTGTGACTGCTATAAGACATTCGAAGTGAATGTCTTACAGTAGTCGCACTCAGAGCCGGCATC	60.9063	110.5	233.131	398.767	7.64693	8.62316	31.6035	25.0852	29.3082	13.1702	36.2218	23.146	134.986	120.597	111.326	103.18	481.166	273.752
miRN182	miRN182	Novel	chr3	-		598176699	598176961	TGATGTCTAAGTGAATGATGCG	CATCATTCATTAGACATGAAC	TTTGGAGGTTTGATGTCTAAGTGAATGATGCGTACTAAACACTTTTTTTTCTGCAGACTCAACATTTTTTTGCACAAGAAGATTGGGTTCTTGATACCCATTCATATCTCAAGTGGAGTTTTGTCACCTGTACACAGGGCCAAGTCTGTGAAATTCGATTGGGAGAATGGGTTTAATATAATCCTTCAATACATAGACGAAGTTGCACATATACATGAAGAGTGTTGAGAATGCATCATTCATTAGACATGAACCCTCTAAAC	136.934	36.2667	50.4466	57.2034	64.6854	67.3221	164.822	63.9514	93.1137	88.1194	94.6845	111.252	113.935	117.735	104.56	105.871	42.9504	42.0341
miRN183	miRN183	Novel	chr3	-		598185244	598185497	TGATGTCGAAGTGAATGATGC	ATCATTCATTAGACATGAAG	TTTGGAGGTTTGATGTCGAAGTGAATGATGCGTACTAAACACTTTTTTTTCTGCAGACTCAGCCATTTTTTGCACAAGAAGATCGGGTTCTTGATACCCATTCATATCTCAAGTGGAGTTTCATCATCTGTACACAGGGCCAAGTCTGTGAAATTCGATTGGGAGAATGGGTTTTATATAACCCTTCAATACATAGCCGAAGTTGCACATATACATGAAGAGTGTTGAGAATGCATCATTCATTAGACATGAAG	5531.92	9878.5	14262	13272.4	5355.98	4582.88	10062	6252.01	5580.09	5169.56	6620.77	7680.93	1324.22	1170.81	1009.32	1073.74	484.334	466.196
miRN184	miRN184	Novel	chr3	-		628553280	628553533	TTTCTAAATTTTCTTCGGCAA	TTGTTAAAGAAAGTTTGGAAA	TTAAGTTTAGTTTTCTAAATTTTCTTCGGCAAAAACACCTTTCACTGAGGAGAAGGCTACCATTTTCTTTTGTTAAAAAGTCCTATCACAGAACAATGAGGAGGAGGCTACCATTTTCTTTGTTCAAAATTCTCACCACAGAATAATTATATGCCCATCAAATTGTTTTACTGTGTCCTCTGGTAAAAATTTTTAAACGCTCCGTTCTCAGTCAGAATTGTTTTTGTTAAAGAAAGTTTGGAAAACTGAGCTTA	0	0	0	0	0	0	0	0	0	1.06831	0	0.999395	1.40084	18.3961	9.22592	9.42075	0	0
miRN185	miRN185	Novel	chr3	+		657001270	657001568	TCAGTTCTGCATTAATTCTAGC	TGGAATTAATGCAGAACTGAAA	TTCGTTGTTTTCAGTTCTGCATTAATTCTAGCTTTACATGCTTTCATTTGGCACGCCCGGTGGGACATCCCATAAACGTTGTGTTTTCTTTCGAATTTACTAATTGATTTTACAATTACATCCCTCTTATTAACTGGTTTTACAATTACATTTCACTTAAACCAGTTAGTAAGTGGGATGTAATTGTAAAACCAGTTAGTAAATTCGAAAGAAAACACAACGTTTATGGGATGTTCCACCGGGGGTGCCAAATGAAAGCATGTAAACCTGGAATTAATGCAGAACTGAAAACAACGAAT	34.8582	73.4193	63.497	188.075	25.4162	26.3818	22.3435	30.3513	0.680403	3.40456	1.68122	1.99879	1.40084	0	0	0	0	0
miRN186	miRN186	Novel	chr3	-		675022482	675022676	ACTTACTTAGGCTCATACTTT	AGTATGAGGCTAGGTAAGTGG	AGGAGAAATCACTTACTTAGGCTCATACTTTCATTCAGATGGTCCATTCCATGCCCCTGGTCTCTGCACATGCATTGTGATGATCTAATATATACATATGATTATCCCTACTCCCCCTATTCGAATATATATGATCTAATAATTTTGTTTCCCGAAATGGACCATCTGAACTGAAGTATGAGGCTAGGTAAGTGG	5.74872	0	3.01414	2.3213	7.13841	14.0884	8.70301	0	19.2924	21.0379	27.4481	22.6157	0	1.22641	0	4.03746	0	0
miRN187	miRN187	Novel	chr3	-		777433488	777433575	AAGGTGAATGGACATATCAAC	TGATATGTCCATTCAACTTGC	CAATAGAGACAAGGTGAATGGACATATCAACACAAATTGTATGTTTGTACAGACATACAATTTGTGTTGATATGTCCATTCAACTTGC	0	0	0.753536	0	9.53022	4.49618	6.93814	3.0495	13.8015	3.17276	12.4819	7.08394	0	3.67922	0	0	0	0
miRN188	miRN188	Novel	chr3	-	probably	782653817	782653938	AACAAAAGGGAGAGGTGTATT	TGCACCTCCCCCTTTTGTTTG	CCCCAGTTCCAATGCACCTCCCCCTTTTGTTTGCACCCCTTCTAACGAATTCCATCACCATGTGACCACCCCCTTCCTTAGCGGGGGTGCAAACAAAAGGGAGAGGTGTATTGGAATTGTGG	0	0	0	0	0.125004	0	1.15676	2.63279	6.5658	1.53328	2.04553	0.81758	0	0	0	0	0	1.52851
miRN189	miRN189	Novel	chr4	-		10065333	10065431	ATCAAAACCCGGACGTACCCT	GGGGTGCGTCGGGGTTTTGAT	TGGGGTTCTCTGGGGTGCGTCGGGGTTTTGATCGGGGTGTGCACTCGACGGATCGGGTGTGCACCCTGATCAAAACCCGGACGTACCCTCGAGAACCCT	236.823	23.1339	13.751	4.92918	107.774	97.0082	112.554	240.688	44.859	51.5897	50.8118	42.2282	7.00419	9.81125	16.6066	21.5331	111.488	76.4256
miRN190	miRN190	Novel	chr4	+		32555006	32555131	ATGCATCTGTGGGCAGCCTGA	TCAGGCTGTCCATTGATGCAT	TGCCCATCAGAATGCATCTGTGGGCAGCCTGATAAGAAAGGCCGGCAGCATATTCATATCTCAGCATGTTGAACACGAGTTGTCCGCATCTCTAATCAGGCTGTCCATTGATGCATTCTGATAAAC	34.4063	7.6397	9.68926	3.48195	23.2656	16.785	31.0797	14.8995	0	0	0	0	23.8142	24.5281	16.6066	18.8415	43.8642	28.0227
miRN191	miRN191	Novel	chr4	-		53933660	53933757	AACAGGTCGTACAGTTGCATT	TGCAGCTGTACGACCTGTTCA	TCCAGTTTTGAACAGGTCGTACAGTTGCATTTATTGCAGATTGCAGCCTGTTGAAACTGTACGGCTGCTGCAATAAATGCAGCTGTACGACCTGTTCA	13.5098	0	0	0	9.26432	6.58416	9.23368	3.0495	14.5057	14.6251	22.5024	10.3272	2.80167	3.67922	1.84518	1.34582	0	0
miRN192	miRN192	Novel	chr4	-		75687046	75687390	TTCAGTTCCAAGGTAAGAGTG	CACTTACCTTGGAACTGAAAG	TAAAGTCTAGCACACTTACCTTGGAACTGAAAGAAGGGATCCAAGACGTTCTCGTGAGGAATTTGTATCTGTAATGTGATCCTTACATGCAGGTATGCCTCCTTTCACGGTTGGATCGGTGAGTTTTTCTCGTTCTAACTTTAAAAAGGTTTATTTTTTTATTTTCATGCTTTTTTGGATCTATTTCCCTATCCCTTTCTATATATATATATATATATATATCTCACATAGACGATGAGCTTTGAATATTTGCTCAATGAAGAAAGCATGAGGATACAAGTTCTTCACAAGAATGTCCTGGCTTCCCTCTTTCTTTCAGTTCCAAGGTAAGAGTGCTAGACTTAT	1451.29	189.033	298.971	208.524	1298.48	1628.79	1079.43	508.585	5739.7	2611.72	4051.6	4934.58	48.5624	63.3643	45.1631	43.4027	13.403	21.2293
miRN193	miRN193	Novel	chr4	-		75688352	75688565	CCACGAGGCCTAAAGCGATC	CGCTTTAGGCCTGGTGACT	GCAGGTTGTATGTCGCTTTAGGCCTGGTGACTTTGATAACAACTTGCCAGTCAAAGGAAATTAATGGGTTTGCCAGTCAAAGGACATTATTGAGTTCGAGGACAAAACAACTTGCCAGTCAAAGGGCATTAATGGGTTCGAGGACAATATAGCCTGTGGATCAAACCCATTAATGTAATCAAAGCCACGAGGCCTAAAGCGATCATACAACCTG	4.51804	0	0	0	1.22538	4.62448	0.57112	4.98937	61.3529	36.0652	55.7531	31.0697	0	0	0	0	0	0
miRN194a	miRN194	Novel	chr4	-		75763574	75763835	TTCTTGTGAGGAATTTGTATC	TACAATTTCTTCACAAGAATG	ATCCAAGACGTTCTTGTGAGGAATTTGTATCTGTAATGTGATCCTTACATGCAGGTATGCCTCCCTTCACCCTTGGATCGGTGAGTTTTTCTCGTTCTAACTTTAAAAAGGTTTATTTTCTTATTTTCATGCTTTTTTGGATCTATTTTCCTATCGCTTTATATATATGTATATATATATCTCACATAGAGGATGAGCTTTGGATATTTTCTCAATGAAGAAAGCATGTGGATACAATTTCTTCACAAGAATGTCCTGGGTT	12.2426	3.97288	10.2983	3.37122	57.2977	73.3117	37.2976	22.0357	390.907	255.981	297.108	477.688	9.80586	7.35844	2.76777	3.36455	3.65535	1.27376
miRN195	miRN195	Novel	chr4	-		96796392	96796493	TGCAGCAGGTTGCACCGTTCA	AACGGTGCCACCTGCTGCATA	GCCAACACTATGCAGCAGGTTGCACCGTTCAATTGGCTCAATGACCCATCATTGAGCATCAATGAGCCAACTGAACGGTGCCACCTGCTGCATAGTGTTGGG	28.9071	0	8.38953	3.83236	16.7399	17.6782	26.0514	17.6224	271.405	137.325	186.748	247.65	15.4092	26.9809	36.9037	22.879	1.82768	17.8326
miRN196	miRN196	Novel	chr4	+		133947167	133947263	TTGTACAGTGCCACCTTCTGC	AGGAGGTGTTACCGTGCAATT	AACAACTTGCAGCAGGAGGTGTTACCGTGCAATTGACTCTTGGCCCTTCGAGGGACATTGAGCCAATTGTACAGTGCCACCTTCTGCTGCAAATTGT	5.96769	1.32429	2.26061	1.16065	12.3218	7.08149	93.8589	6.92923	26.7756	25.6322	37.9713	30.1508	0	1.22641	0	1.34582	1.82768	0
miRN197	miRN197	Novel	chr4	-		165403626	165403855	AAAAGTAACCTGAGCAAATGC	ATTTGCTTGGGTCACTTTGG	CATATTTACCAAAAGTAACCTGAGCAAATGCACTTCATTAGGACTGCAAGGCAATTTTGGGCCAGCTGCAGCGTGCTGTCTCCAATAGCTGTTAAATTCTGTGCTTGAGTCGTTTGTCTTCTCTGTCTGACCAGCACGTCATGAAGAGCTGTACAAACAGGAATTGCACGAGGAGCAAGCAGCACAGTCTTAATTAAGTGCATTTGCTTGGGTCACTTTGGTAAATATGT	5.13338	1.19186	0.753536	8.92892	4.33815	5.76443	11.3394	11.2241	44.5133	108.071	73.1189	114.492	0	0	1.84518	0	0	0
miRN198	miRN198	Novel	chr4	+		199642387	199642582	ATCGAATCAACACCCGAAGCC	TTTGGGTGTTAATACGAAGC	AATCCAAGAGCATCGAATCAACACCCGAAGCCCTCAATATGAAGCTCAAAAGTCCTGAAACCCACAAGCTCACATTGAGGGTTTTGAGTGTTAAGAGGGAGCTGTTGGCTTGAAGGAGGAGGGAAAGACTCAACATTTCAGGGCTTTTCAGTTCCAATTTAAGGGCTTTGGGTGTTAATACGAAGCCCTTGGGCTT	177.376	21.8926	24.2896	23.4853	48.135	51.2894	148.505	48.9197	466.485	622.306	511.767	464.885	2.80167	6.13203	5.53555	9.42075	3.65535	2.54752
miRN199	miRN199	Novel	chr4	+		219914110	219914313	TGCGCGCACGCACAGAAAAAC	TTTTGTGTGCGTGCGCGCGCG	CGGGCTGGCTTGCGCGCACGCACAGAAAAACATTGGGTATACACATTTAGCAGTTGACAGATCTGCCCTTCTTCCAGATCTCGCCGAAGTTTTGTGGGGGAAATATCTGCAAATGAGAGAGTAGAAGAGAATAAAAAAATGCAAATAATGGAGTTGTGTGTATATCTCAGTGCTTTTGTGTGCGTGCGCGCGCGCGCAAGTGCA	0	0	0	0	0.625021	0	0	0	22.0869	4.27324	6.07282	10.5416	0	0	0	0	0	0
miRN200	miRN200	Novel	chr4	+		223768253	223768507	CTAACATGCTCTCCGACACCA	ATGTCAGAGAGCATGCTAACC	CATCTATTGGCTAACATGCTCTCCGACACCAAATATTTTCAGAAATACATAGCAGAAAATGTCTCCGTTGGGTGTTTGGAGAAGATGTCTGAGATCCACCCAACAGAATAACTCTTCATTGCTCTTCAAGAGTTCAATGCCCGGTCGTTGCAGCCCTGTGGCAATCATTTTGTGTCTCTCTCGTAACCTTTTGTGATTTTCTGCTATGTATTTTTGAACAAATTTGATGTCAGAGAGCATGCTAACCATTAGATC	0	1.77598	0.812339	0	0	0.141026	73.5241	1.93986	0	0	0.280994	0	0	0	3.69037	10.0937	15.8399	11.4638
miRN201	miRN201	Novel	chr4	+		224616398	224616487	ATGATAATCTTGATAAGAAGC	TTCTTATCAAGATAATCATGG	AGGGAAATTGCTTCTTATCAAGATAATCATGGATTGTTTCTTAACAAGATTATTTATCCATGATAATCTTGATAAGAAGCAGTTTCCCTG	0.139017	0	0	0	0.155977	1.19169	0.615335	0.501086	148.964	168.445	148.272	217.63	0	0.094339	0	0.103525	0	0
miRN202	miRN202	Novel	chr4	+		224617320	224617580	TGTCAGAGAGCATGCTAGCCA	GCTAACATGCTCTCTGACACC	ACACATCTATTGGCTAACATGCTCTCTGACACCAAATATTTTCAGAAATACATAGCAGAAAATGTCTCCATTGCGTGTTTGAAGAAGATGTCTGAGATCCACCCAACAGAATAACTCTTCATTGCTCTTCAAGAGTTCAATGCCCGGTCGTTGCAGCCCTGTGGCAATCATTTTGTGTCTCTCTCGTAACCTTTTGTGATTTTCTGCTATGTTTTTTTGAACAAATTTGATGTCAGAGAGCATGCTAGCCATTAGATCTTG	0	0	0	0	0.41257	0.784456	1.14224	5.28873	853.532	500.253	1303.02	689.321	2.33473	2.86162	1.23012	0.448607	1.82768	0.849173
miRN203	miRN203	Novel	chr4	+		238991052	238991189	AGACTTTGACTTCACTGGCC	CCAGTGAAGTCAAAGTCTCC	TCGGCACTATGCCAGTGAAGTCAAAGTCTCCACCGCGGTCCGCTACAGTAAACTATCCAGGCGATTGTTTACTCCTTCAAAATGTTGCAAAGCTCGCAGTAGCGGAGGAGACTTTGACTTCACTGGCCATAGTGCCGA	0	0	0	0	0.612688	0.549412	0	3.87973	973.117	284.594	851.749	497.593	0	0	5.53555	1.34582	1.82768	0
miRN204	miRN204	Novel	chr4	-	probably	271125249	271125346	TTACAACTTTAGATCTTCATG	TGAAGATCTAAAGCTGTAAAA	TAGTTTCGTTTTACAACTTTAGATCTTCATGCATTCATTCTGGCATGCTTTCTATCTGAATGAATGCATGAAGATCTAAAGCTGTAAAACGAAACTAC	1.66889	2.51131	1.6984	0.386883	2.36892	2.37715	9.75126	7.96563	0.842352	1.73513	1.02346	2.1656	3.43842	2.80432	0.820081	2.81399	0.369227	0.283058
miRN205	miRN205	Novel	chr4	+		283855541	283855739	TATGCAGTGGTCTACAAGCTT	AGCTTGTAGCTTACTGTATT	GGATAAGCTTTTATGCAGTGGTCTACAAGCTTCTATGTTCATTGATATGTCTAATCTTTGACAGCTAATAGTGAGCGGAGGGGTCTCATGCATTTGGCATAAATGGTATGGATTCAGCTCTGCCAAAGAAAAGGTTTACGCTTGTATCTTTATGTATTAAAATCATTGAAGCTTGTAGCTTACTGTATTAAAGTGTATT	6.65233	0	0.753536	4.78589	1.86273	3.21422	0	0	22.9647	67.5993	47.5453	46.8153	50.4301	66.226	54.4329	71.3285	34.7258	33.1178
miRN206	miRN206	Novel	chr4	-		299951539	299951662	CCGAAGAGAGAGAGCACATT	TGTGCTATCTCTCTTCTTGT	GACTCGCAACCCGAAGAGAGAGAGCACATTCTGTACTGTTGAGTTGAAGAAGCTTACCATAGCATCAATTTTAAATGGTATGTTAAACCGACCAATGCATTGGCTGTGCTATCTCTCTTCTTGT	36.2256	2.38373	1.50707	0	79.6779	43.0795	83.8132	8.27038	1317.48	1213.51	930.67	1091.17	2.80167	1.22641	0	0	3.65535	2.54752
miRN207a	miRN207	Novel	chr4	+		320098140	320098243	ACGCCATTTTCCTGTCCAAGA	CTGGCGCAGGAGAGATGGCGTCG	GTGCCGGGTTTCCTGGCGCAGGAGAGATGGCGTCGACCTTCGCTCTGGCTTAGCTATCCACTGAACGAGGCCGACGCCATTTTCCTGTCCAAGAATCCATGTAA	179.731	0.584118	0	1.30394	289.824	642.49	7.06709	104.749	1130.5	1637.62	1667.86	481.35	7.00419	11.0377	16.6066	4.03746	5.48303	2.54752
miRN208	miRN208	Novel	chr4	+		320418248	320418350	TTACGCGGGAAAGATGACATTG	ATGTCATCTTTCTGCGCAAGA	GCGGGGTCTCTTACGCGGGAAAGATGACATTGGCCTCTGTTGCTTAAGATCTTACTGCAGATGCCAATGTCATCTTTCTGCGCAAGAATACACGTAACCCAAA	25.3357	0	0.753536	2.60789	30.2191	16.785	1043.71	180.99	10.6284	5.51192	6.88375	19.2032	0	3.67922	1.84518	1.34582	0	7.64256
miRN209	miRN209	Novel	chr4	-		321760148	321760240	AGGCCGACGTCATTTCTCTGC	AGGAGAGATGACGTCGGCCTTC	CGGGTTTCCTGCGCAGGAGAGATGACGTCGGCCTTCGCTCTGGCTTAGCTATCCACTGAACGAGGCCGACGTCATTTCTCTGCCCATGAATCC	91.3851	0	0	0	20.4715	43.9222	1.56228	6.16686	0.340202	2.01927	4.36351	3.93448	11.2067	14.1037	23.0648	18.8415	45.6919	15.2851
miRN210	miRN210	Novel	chr4	-		336950908	336951187	AATGTGCTCCTGTGTAGTTGA	AATTGCACTGAAGCCGATTCA	TTCCGTCTTGAATGTGCTCCTGTGTAGTTGATATGAATATCTATCTATTCGTTCAACAGGCAGTCTCAGGATTGGGCAATTCATTGAGCCTCTGGAAGTTGTCAAGGTCGCAAAGGGAATAAGAATCTTCAGCAGTTGTTTCTGTTCAGTTGCACTAAACACAAGCTTTGACATTTGAACCTTCTATCAAACATGGTAGTGTCATCAAATTGGCAGTCAAGGCTGGGTATAGACAGATAGATTTTCAGATTAATTGCACTGAAGCCGATTCAAAATGAAA	201.665	10.1072	24.75	16.0758	348.432	246.529	227.659	220.075	42.455	190.118	38.882	137.733	9.80586	13.4905	12.9163	5.38329	3.65535	7.64256
miRN211	miRN211	Novel	chr4	-		337923243	337923364	TCTATCTGAGTCACAAGCGCC	CACTTGTGACTCAAATAGATC	TTCCAAATGATCTATCTGAGTCACAAGCGCCATACACAAATTCCCGACTACCATCGCAACAGCTGAGGCGGGTGTACTGTTGTTTGTGTATGGCACTTGTGACTCAAATAGATCGTTCGGAT	0	0	0	5.07248	0.612688	1.80396	0	0	306.863	113.827	176.126	102.904	2.80167	6.13203	1.84518	4.03746	7.3107	0
miRN212	miRN212	Novel	chr4	-		373502530	373502682	TCTTGTACCTCGAACTGCAAC	TGCAGTTTGAGGTGCAAGAAC	TAAATTATCAGTTCTTGTACCTCGAACTGCAACTGTGTATAGCCCTGCAGTATAGCACTGTGTAAATTCCTATCAATTTTCATGCTGACAATGCCTTGGATAAGTTCAGGGCTATACTCAGTTGCAGTTTGAGGTGCAAGAACTGATAAATTA	141.79	117.028	248.698	550.923	91.0029	115.728	546.277	119.009	153.892	101.943	249.954	362.263	113.818	80.1252	92.2592	105.647	120.627	110.817
miRN213	miRN213	Novel	chr4	-		373611041	373611247	TTGGAAAATTCGCGTCGTGGT	CACGACGTGAATTTTCCAAAG	TGCTACGTCTTTGGAAAATTCGCGTCGTGGTTCCGTTTTGAAGGATTTGGAGGTCTCTCAGCCAGGGTTTTCGGTGATTGGAAACAAATACTTCTTTACCTGCTTGTACAGACCGACAACGTTGGAGCTTTCACCTCTGGTGAGAATGAGAGACCTCCAAATTCTCAAAAACGGTCCCACGACGTGAATTTTCCAAAGATGTAGCAA	6437.28	2661	2986.05	2964.93	4694.25	5956.04	12773.1	4816.84	6037.32	6819.73	6758.39	9952.01	33974.7	28215.5	11285	19199.9	77097.2	56152.9
miRN214	miRN214	Novel	chr4	+		426286856	426287050	TAAGTCAGATAGTTCTTACCT	GGAAGGACTCCTTGACTTACT	GTTCCTGGTGTAAGTCAGATAGTTCTTACCTAAATCCACTGATCCTTTCACAGAGCACCATTTGAAACTGATATTCTCTAAGATCATATAGCCACGGTAGTTATCAGATTGCCTTGGAGCCTTTCTGTACAGTTATATTTTTATCAAGAGGATCGTTTGCTTTAGGGAAGGACTCCTTGACTTACTCCATGAATA	20.6111	1.19186	0.753536	0	24.8337	13.6962	9.64266	18.4327	13.6103	40.842	21.2906	8.78785	0	1.22641	0	0	0	0
miRN215	miRN215	Novel	chr4	+	probably	535890817	535890917	CTTCGTATCATGTGTGTCTTT	AGACACACATGATACAAAGGA	AATAACAATCCTTCGTATCATGTGTGTCTTTCTTGCAACTTACACGCCATTTTTTTTTGAAGTTGTGAGAAAGACACACATGATACAAAGGATTGTTATTC	2.60041	2.06749	0.753536	0	5.52456	5.62562	9.94596	7.89916	0.64892	0	0.560405	1.50293	0	0	0	0	0	0
miRN216	miRN216	Novel	chr4	-	probably	583141639	583141919	ATTCGCAATGCACCATGAAGC	TTCATGGTGCATTGTGAACAA	TTGTTTGTTCATTCGCAATGCACCATGAAGCCATTTGTGAACGGTCAGCTTGACCGTTCGCAAACAATCTCATTGTACATTGCAGTATGAAGCCATTTGCAAACAGTCAAGCCGACCATTTGCAAACAACTTCATGGTGCATTCCATGAAGTCATTTATAAACAGTCCGCTTGAGCATTTACAAACGGTTTCATGGTACATTGCAATATGAAGTCGTTTGCAAATGGCCAAGCCAACTATTTGCAAATGATTTCATGGTGCATTGTGAACAAACAAATGAC	0	0	0	0	0.334899	0.164824	0.168017	0.152475	1.60401	1.12849	1.6232	1.41181	0	0	0	0	0	0
miRN217	miRN217	Novel	chr4	-		712276306	712276405	TTCGGAAAAGAATGATAAAGG	TTTATCATTCTTTTCCGACGA	AGATAGAATCTTCGGAAAAGAATGATAAAGGGGATTATTTTTTACAAAATCCTTGTAAGAAATAATGCCCTTTATCATTCTTTTCCGACGATTCTATCTA	1.80722	2.38373	1.50707	0	34.368	23.5934	77.4818	27.8566	28.6103	29.7226	26.673	31.0621	1.40084	0	0	0	0	0
miRN218	miRN218	Novel	chr5	+		44102609	44102761	AATACAGTTTTGCTTTACCACA	CGGTAAAGCAAAACTGTTTTAT	GAGAGAACAAATGCGGTAAAGCAAAACTGTTTTATTAACTGTGAAATCATTACAGAGAGCAAGCACAGAGAGCAAGGGGAGGCCGCAAAACTGTATTATTAACTGTGAAATCACAGTTAATAATACAGTTTTGCTTTACCACATATGTTCTCT	70.1723	6.49509	7.06735	5.21578	42.4598	35.9239	55.9435	71.783	514.984	595.636	706.909	490.81	2.80167	4.90563	3.69037	1.34582	0	2.54752
miRN219	miRN219	Novel	chr5	-		53746003	53746106	TAATCAGAGCTAACATGGAAA	TCCATGTTGGTTTTGATTACC	GTTGGACCCATTTCCATGTTGGTTTTGATTACCTTTGTGATGTTGGATTGACATGGGTAGACCATCACAAAGGTAATCAGAGCTAACATGGAAATGGGTCCACC	1.06714	0	0	0	7.42626	7.80197	6.45172	9.14851	9.18748	8.0449	23.2202	4.77492	2.80167	2.45281	0	1.34582	0	0
miRN220	miRN220	Novel	chr5	+		63267292	63267587	ATGTTTGATGAAACTTGTTCT	AACAAGATGCATCAAACATAG	AGATTAAATCTATGTTTGATGAAACTTGTTCTCTCATTTTTATCTTGAAAGGGCAAAGGAATCTAATAAGGGACTAACCAAATTACAGAAGCAGATTTTCAATGGATTTCCCTGAGGCCGTTTTCAAGGATATTAAGTCTATGTTTGATGTCCGCAAAAGGCTAAGAAAGGACTAACGAAATTGCAAAGCAGCTTGGATGAAGGGTTTGTTAAAAATTAAATTCGAAGCCAATAGCGTGGATGAAAGGCAAAGTGAGAATGAAAGAACAAGATGCATCAAACATAGATTTAATGAA	1057.54	123.622	556.149	409.462	1927.69	2010.15	2855.37	748.119	905.405	1256.46	1003.53	1677.14	71.4427	45.6836	40.594	59.5526	3.65535	10.1901
miRN221	miRN221	Novel	chr5	-		119113443	119113530	TGTTGCTGAGAAACGAAAGAG	CTTTTGTTTCTCAGCAACATC	ATCAGGCAGGCTCTTTTGTTTCTCAGCAACATCCCTTTTCTGAGTATGTTAAAGGAATGTTGCTGAGAAACGAAAGAGCATGCCTACA	4967.52	481.106	705.212	673.565	10753.4	11761	22777.8	13945.8	615.494	738.639	2701.59	555.809	845.405	765.482	830.025	1221.11	373.76	383.402
miRN222	miRN222	Novel	chr5	-		268881146	268881361	CCTCAGTTAGGTAGCACTTCT	TGGTGCTACCCGACCGAGGGA	GTTGATAATCCCTCAGTTAGGTAGCACTTCTCTGTCCTGACTCCAACTCACCCTTATTTGGAAAAACTACTGTCTTACTACTGGAGATTTTTCCAAGCTGGGAAAAATCATGGATGAAAAAAAAAGAAGCATCCTTTGTGTTTTTTCCATAACTTAAACAAAAGTTGCTTTGCTTTTAGGATAGAGTGGTGCTACCCGACCGAGGGATTCTCAACG	6.36405	4.17152	3.26532	0	39.3716	24.9503	19.3418	41.1603	0	0	0	0	1.40084	0	0	1.34582	1.82768	0
miRN223	miRN223	Novel	chr5	-		333551605	333551696	TGGAAAATCATCCACGCCTGT	AGGCGTAGATGACTTCCCATC	AGGGGACAGATGGAAAATCATCCACGCCTGTAAATCACTCCGATAAAGTTGGAATAATTTATAGGCGTAGATGACTTCCCATCTTTCGCTTA	0	1.19186	0	0	0	0.137353	0	3.87973	84.1886	54.3151	107.39	52.5496	1.40084	0	0	1.34582	1.82768	2.54752
miRN224	miRN224	Novel	chr5	+		339582012	339582106	TATTGTACAAAACTTCTCTTC	AGAGATGTATTGTACAATAGA	ATAATCATTTTATTGTACAAAACTTCTCTTCCAATCGTAGGGTACGATCATAACAAACAATTGGAAGAGATGTATTGTACAATAGAATGATTATA	10.7574	18.5496	7.78654	15.8856	31.6966	15.7165	92.9661	24.577	88.0007	104.309	137.559	120.482	0	1.22641	0	2.69164	0	0
miRN225	miRN225	Novel	chr5	-		362776831	362776965	ACAGTCTGTGAGAACCAACCC	GCTGATTCTCACAGACTGTCA	TTCCGAGTGCATTGGGGCTGATTCTCACAGACTGTCATGTCAAGGTAGGTTCCAGCAATAATGCTTCAGATCAATCACCTAATTACTGAAGTTATCTGAACGTAACAGTCTGTGAGAACCAACCCTTGCTTGTAT	49.3075	0	3.50852	23.0554	28.7243	23.804	18.3623	19.5383	20.096	47.7931	34.7501	36.8345	0	0	0	1.34582	0	0
miRN226	miRN226	Novel	chr5	-		387915384	387915593	AGATTAGTTTGAATAAGTGGC	CACTTATTCAATCTAATCTGT	AATTCAATTCTGCCACTTATTCAATCTAATCTGTTAATTGTCATCGGAGATAACATTGTTCAGACTTTCAGCATGACCATATGGTTTTGAATGTTTGGTTTCTATTGTTTGAAGGATCTCAACATGATCAATTTTGTGGATATTGGGCTCTCTCTCTCTCTCTCTGTCTGACAATTTACAGATTAGTTTGAATAAGTGGCAGAATCGAAT	44.9683	13.5496	25.3114	30.1469	456.629	388.604	461.168	492.692	321.145	252.845	342.18	341.818	152.691	125.093	147.615	170.246	31.0705	33.1178
miRN227	miRN227	Novel	chr5	-		395398749	395398876	TTGCTCTTGGACAGCTTTTCT	AAAAGGGTGTCCAAGAGCAAAT	TATGTAGTAGTTGCTCTTGGACAGCTTTTCTTCATCAATGTCAACACTATTCTACCCGAATGGCACAGCGAATCCTCCCTCAACAAAATGTTGGGCTTGAATGAAGAAAAGGGTGTCCAAGAGCAAAT	2.19665	0	0	0	4.92617	3.0585	27.3417	17.7043	0	0	0	0.999395	0	0	0	0	0	0
miRN228	miRN228	Novel	chr5	+		405698974	405699264	TGTGCGCAATCCTCACTTTGA	AAGGTGAGGGTTGCACACATG	AGGCCATTCATGTGCGCAATCCTCACTTTGATGGGAGGAGTTTATTCACCCATAAGAGTGCAATTGATTAGAGAGGGTATGGTGTCATTTAGTCGTCCATGTCGTAATACGTTGAAGTTGACAGGGAACTAAGGATGTTGTTTGAGGGGATGGTGTCCTCTAGCTATCCATGTTGTAATATGTTGAAGTCGAGGCTACAACAAGTAGTTAAGGATGTTGTCTGTCATTTGTACTCTTATGGGCGGATAATCTCCTCCCTTGAAGGTGAGGGTTGCACACATGTATGGCCTT	29.3977	16.3509	15.6333	2.3213	11.7274	11.6023	5.91379	9.28421	19.0888	15.6642	17.6315	17.1891	0	0	0	0	1.82768	0
miRN229	miRN229	Novel	chr5	+		409082376	409082476	TATATACGGATAGCTCTCTGC	AGAGAGCTACCTGTATATAGA	GAATGGCCTTGGTAGAGAGCTACCTGTATATAGAAGTGACCTTAAGACAATGCTGTCTTAAGGTCACTTCTATATACGGATAGCTCTCTGCGAAAGCCATT	103.141	18.3406	14.7779	6.15365	132.343	91.5362	85.4592	54.0591	13.8687	12.2066	14.9656	13.6471	0	0	0	0	0	0
miRN230	miRN230	Novel	chr5	+		508197200	508197443	tgaaggaaggaatctcagttg	actgagatcccttacttcatc	agtctcaagatgaaggaaggaatctcagttgcaagcacttaaaatgagtttcaacatggtgacaagccaacttatgttcgtaaagatgaagcatagaagattgaaatgaaaagcgtactcttgtgtgccgctttgcggatagttggaaaatctcactgtgcaaatcaaaacaatacagccaccggcgggtaccactaatttaagtgctctgccaactgagatcccttacttcatcttgagactg	50.2486	18.2166	8.54755	10.4434	75.7952	54.3166	416.386	164.26	12.8407	5.03344	9.45856	6.75108	0.500299	0.613203	0.658994	0.672911	0.130548	0.545897
miRN231a	miRN231	Novel	chr5	-	probably	523285638	523285721	CGATCATCGACGGCTGTAGAT	CTACAGTCGTCGATGATCGGC	GACAGATAGCCGATCATCGACGGCTGTAGATGATTCCAACTTTATTGGAATCATCTACAGTCGTCGATGATCGGCTATCTGTCG	2.29139	0.75337	0.517958	1.48431	1.22928	0.668986	0.172591	0.396693	0	0.0452837	0.246074	0.0713854	0	0	0	0	0	0
miRN231b	miRN231	Novel	chr8	+	probably	660759426	660759509	CGATCATCGACGGCTGTAGAT	CTGCAGCCGTCGATGATTGGC	GACAGATAGCCGATCATCGACGGCTGTAGATGACTCCAACTTTATTGGAATCATCTGCAGCCGTCGATGATTGGCTATCTGTCG	2.29139	0.75337	0.517958	1.48431	1.22928	0.668986	0.172591	0.396693	0	0.0452837	0.246074	0.0713854	0	0	0	0	0	0
miRN232	miRN232	Novel	chr5	-		537137546	537137710	TCAATGTGTGGACAACTTGCA	TAGGTTATCCACACATTGCTT	TTGGCAAGGATCAATGTGTGGACAACTTGCATATTTTTTGATGTATTTGAATACCCAATAAAGATGCACTTTGGACTTTTTACATCCAACTTTTGCCTTGTCTCCATTGGAATATGTTGTACAACAAAAAATATGTAGGTTATCCACACATTGCTTCTTGCCAGT	12.5646	4.13499	11.8308	2.60789	23.9969	16.6367	19.4219	18.0176	160.07	47.5702	109.34	95.16	6.30377	8.58485	3.69037	6.72911	0	0
miRN233	miRN233	Novel	chr5	-		539995488	539995649	AGTGCTATAGCAACCTTTAAC	TAAAGGTTGATATAGCTTTCT	CCCGAAGGCTTGCTCAAAAACGCTACTAAAGGTTGATATAGCTTTCTGTTCGGCTGCTCCTTTTGGAATCATTGGCAAAGCACAGGGGAAGGAATGAATAACAATGAATTCGAGCAGGAATAGCTAAGTGGAGTGCTATAGCAACCTTTAACATCCTTTTCG	0	0	0	0	0	0	4.53577	0	4.91485	6.60949	11.7579	3.5458	0	0	0	0	0	0
miRN234	miRN234	Novel	chr5	-		572311428	572311694	CTCTGCACCAAAACCATGGAC	CAATGGTTTTGGTGCAGAACC	AAGTGTTGAACTCTGCACCAAAACCATGGACTGAAAACCAATGTGGAATTATGAAATTCCACAGGACTTCCAAGATACAATTTTTTATAATGCATATGTGGGTGTGATGGTTAGGTGTGGCTCTAGAATGATGCAGGTTCTGGGTTTGAAATTCAATGAGATAGAAATGATTTTTTTATTACAATTCCATTTTAATTCGAATTGCATCATTGCAACAAAAAACCCACCAGTTTTCTGTCAATGGTTTTGGTGCAGAACCCAACGCTC	127.999	33.9893	47.7207	166.159	3.9153	9.79838	28.6092	17.6025	76.8133	67.5777	67.8162	97.2384	0	0	0	0	0	0
miRN235	miRN235	Novel	chr5	-	probably	638529586	638529785	TTTTTAGGGTTGGCTAACATC	TGTCAACTGACCCTAAAAACA	TATGGAAGGGTGATGTCAACTGACCCTAAAAACACGTCATCAGTCATAAAAATGTGGGTTTGATCTGGTCAACACAGAGTTAATGAGGGAAGTCAACATGTATGACGTGGTTTGACCTGCTCAACGCTTAACCAACCTTGAAATTTGTGCTTTTATGATTGCTAATGCGTTTTTAGGGTTGGCTAACATCATCCTTCTGT	0.958119	0	0.541559	0	0.41257	1.07141	1.41121	0.646621	6.00194	2.25681	6.13354	0.922821	0.933892	0.817604	0	0	0	0
miRN236	miRN236	Novel	chr5	-		656744450	656744725	AGGCTGCAGCTGCGTTATGTG	CATGATGCGGCCGCAGCCTGC	TATATGAATATCACATGATGCGGCCGCAGCCTGCCTAGGGTGAAGACACTTAATGGTTGTTGACATCTGCTTCTACATTCAAATCGCTCTTATGATCATAAACAACAGAGCTGGAGCCAAGAATTTCAGATCCAGTGCCCCTCCTTTTTCCTTATCCATAGTATGGTATTATAAGCATGATTTCAGTTTCCTGTCATGTAGTTCAGGTGAGGGAATCATGAACCAAAGTGTCAATCTCCCTAAGCAGGCTGCAGCTGCGTTATGTGATATTCATAT	15.2754	1.19186	0.753536	2.52841	45.8199	33.7258	24.0237	18.8478	5.62674	0.633971	0.560405	1.99879	8.40502	14.7169	22.1422	22.879	42.0365	12.7376
miRN237a	miRN237	Novel	chr5	-		656805777	656805905	CTAATTGTGAGATGTGAGCAT	ATTCACGTCTCACAATTAATG	AACACACAACTATATTCACGTCTCACAATTAATGAAATTTAGTGCAAATACATGTCGTAGGGTGGATTCCCTCAGCTGTTTATGCAAATTAAATTTCACTAATTGTGAGATGTGAGCATAGTTACGTGT	3.32616	1.45975	1.53647	0	15.9682	15.4511	18.217	30.2369	9.15983	3.49999	9.56922	8.69152	38.523	48.8519	44.8995	47.7767	9.13838	5.09504
miRN237b	miRN237	Novel	chr5	-		657168865	657168992	CTAATTGTGAGATGTGAGCAT	ACCCACGTCTCACAATTAATG	ACACACAACTATACCCACGTCTCACAATTAATGAAATTTAGTGCAAATACATGTCGTAGGGTGGATTCCCTCATACGTTTATGCAAATTAAATTTCACTAATTGTGAGATGTGAGCATAGTTATGTGC	3.32616	1.45975	1.53647	0	15.9682	15.4511	18.217	30.2369	9.15983	3.49999	9.56922	8.69152	38.523	48.8519	44.8995	47.7767	9.13838	5.09504
miRN238	miRN238	Novel	chr5	-		660582370	660582598	AGATTTGATATGAACTGCAAT	TGAAGTTCATATCAAATCTTG	TTGGCTTTTATTGAAGTTCATATCAAATCTTGTGTGGAATTATGTTTTGAATCATTCGTTATATGTATTCATTAAAATTTTCCATTTGAGTCATTGCAAGTGGTATGATTATTTCCTGTTTGAATCATTTGTGTATTAGAGCAGTCATTACAAGCGGATACAGATACACAAACGAGTTAGAATAAGCAATTCCATGCAAGATTTGATATGAACTGCAATAAATGCTAAA	11.3339	0	0.753536	0	8.62286	6.39171	1.14224	0	19.4359	3.40456	24.9109	15.2785	0	0	0	0	0	0
miRN239	miRN239	Novel	chr6	+	probably	5900765	5900909	TCCTCTGTAATCATTTGCATT	TGCAAATGAATGTAGAGGAGG	GCACAATGCGTCCTCTGTAATCATTTGCATTGCTAAAACCCCATAATATCCCCTTTTACAATAATGACATAGGCCGATGCAATTATAGTATTGGGAATCTTATGGGGTTTTAATAGTGCAAATGAATGTAGAGGAGGGGTTCTGG	1.43718	0	0	1.16065	0	0.549412	0	0	2.51656	1.06831	1.20026	2.99819	4.20251	3.67922	7.38073	4.03746	3.65535	0
miRN240	miRN240	Novel	chr6	-		18444059	18444299	TTGTATGAACAGCTTCGTTTA	AACAAAGTTGTTCATACAATA	CCTTCAACTATTGTATGAACAGCTTCGTTTAATGTTTTTGTGTCAAGAAATACATTCTGTGATTTATCAAAAGATGTATGCACTCTTCATTGTTTGATCAAACAATCTATCAAACAATGAACATGTTATACATTTATTTAGAAAATATTTTTATGTTGGTTAAGATTCTCCTCGAGTTAATCACAGAATGTTTATTCAGACAGAAACATTAAACAAAGTTGTTCATACAATAGTTTAAGGA	10426.4	3187.04	3381.9	1115.09	4807.83	5614.89	5767.27	3395.74	7074.69	6667.06	6688.41	7534.94	364.218	292.498	295.229	379.522	49.3472	45.8554
miRN241	miRN241	Novel	chr6	-		38155536	38155637	ATGGTGGACTGACATGGGCCC	ACCCTTGTCAATCCGCCATCT	CTGTGATTGTGGACCCTTGTCAATCCGCCATCTTCATGGTGGTGGACCAACATAGATCCACCATCACAGAGATGGTGGACTGACATGGGCCCACCATTACAA	17.9191	2.43758	4.96423	11.3957	12.8685	12.4521	6.93754	7.89498	2.37527	2.06868	1.95602	0.932883	0	0	0	0	0	0
miRN242	miRN242	Novel	chr6	-		80345844	80345940	CCGCGATCAAAGGTGAATGAAT	TCATCCACCTTGTTCGTGGAC	GTAACCGTTTCCACTCATCCACCTTGTTCGTGGACTCTTCCACTCAATTTAATTCGCCAATGAGTCCGCGATCAAAGGTGAATGAATTGAAGGTGTT	231.376	162.289	786.235	693.003	332.444	287.837	188.99	110.866	23.9381	57.4844	18.5927	60.2289	4.20251	3.06602	0.922592	3.36455	0.913838	0
miRN243	miRN243	Novel	chr6	+		81621370	81621461	TCATCCACCTTGTTCGTGGAC	CCGCGATCAAAGGTGAATGAAT	CCGTTTCCACTCATCCACCTTGTTCGTGGACTCTTCCACTCAATTTAATTCGCCAATGAGTCCGCGATCAAAGGTGAATGAATTGAAAGTGT	1.79289	30.7714	25.3506	15.9182	1.9669	2.16482	0.602849	8.81056	0.340202	0.635423	0.561196	0	116.27	4.90563	6.45814	47.1037	1.82768	1.27376
miRN244	miRN244	Novel	chr6	-		89593772	89594084	TGGCAGCTAGAACAATAACTC	GTTATTGTTCTCGCTGCCACC	GGCAACAGTGGGGTTATTGTTCTCGCTGCCACCAATAGGCCGGATGTTCTGGATTCTGCGCTCTTGCGGCCGGGGAGATTTGACCGCCAGGTTACTGTTGATCGGCCGGATGTTGCTGGCAGAGTGAAAATTCTGCAGGTAGGTCTTCAATTATAAGTTTTGTTCTTTAAAATTTCTTCAATTATAAGTTTTGTTCTTTAAAATTTATAATACAAATCCACAATTTTATTCAAACTAAGCGAATTAGTTGCTCTCTCTCTCTATACACATATGGCCTATTGGTGGCAGCTAGAACAATAACTCCATATATATG	0	0	0	0	0	1.41026	0	1.52475	35.8079	11.018	38.9772	26.1034	0	0	0	0	0	0
miRN245	miRN245	Novel	chr6	+	probably	113786996	113787116	CCAAGGTAGTATCCTCACCCTT	GGGTGGCGGAACTGCCTTGCAG	CTTCTATAGAGAGGGTGGCGGAACTGCCTTGCAGCATTAAAGCTCTTTCTCTTAATCAATATAAATTAATTGAGGAGGAGATTAGTGCTCCAAGGTAGTATCCTCACCCTTTCTAAATCAG	0.903609	0	0	0	0	1.80396	0	0	1.00486	1.3853	0.373603	0	1.40084	4.90563	8.91839	8.07493	0.913838	6.3688
miRN246	miRN246	Novel	chr6	+		113937561	113937691	CCAAGGTAGTATCCGCACCCTT	GGGTGGTGGAACTACCTTGCAG	CTTCTATAGAGAGGGTGGTGGAACTACCTTGCAGCATTAAGACTCTTTCTCTCTTAATCAACATTAATTAATTAATTAATGGAAGAGGAGATTAGTGCTCCAAGGTAGTATCCGCACCCTTTCTAAATCAG	0	1.19186	7.53536	2.52841	3.75013	0	0	0	104.85	32.7951	114.521	41.4736	1.40084	2.45281	0	0	1.82768	0
miRN247	miRN247	Novel	chr6	+		114116274	114116393	GGGTGGTGGAACTGCCTTGCAG	CCAAGGTAGTATCCTCACCCTT	TTCTATAGAGGGGGTGGTGGAACTGCCTTGCAGCATTAAAGCTCTTTCTCCTAATCAATATAAATTAATTGAGGAGGAGATTAGTGCTCCAAGGTAGTATCCTCACCCTTTCTAAATCAG	1.35541	0	0	0	12.0523	33.6846	0.57112	0	0	0.633971	0	0	93.8561	237.923	44.2844	77.3847	20.1044	35.6653
miRN248	miRN248	Novel	chr6	+		137810521	137810679	AACTGTACGATCTGTCCTAGC	AGGACAGGCTGTACAGTTCTC	TCTTCCCAGAGAACTGTACGATCTGTCCTAGCAGTAGTACGACCTGTTCATACACTGAACAGTACGGCCTGCTACAGTATGTAAATGTACAAAACTTCTAGGTCAAAAACTCACTCCGTACTACTGCTAGGACAGGCTGTACAGTTCTCTGGGAAGAGG	5.91225	2.94312	4.68914	7.54421	23.598	21.245	111.757	237.588	28.9409	8.47924	12.5471	9.10574	1.40084	2.45281	0	1.34582	0	0
miRN249a	miRN249	Novel	chr6	-		141879916	141880061	CCAGAAGGATTTTCGGAGCTT	GCTTTTAGAAGATCTCTGGAT	GAAGGAGTTTCCAGAAGGATTTTCGGAGCTTCCTTTACAAAATCTATCATTGAACAGATGCAGCAGTTGAACGAGTCTTCCTCCAAATCTGAAGCTTTTAGAAGATCTCTGGATTTCTGATTGCAAAAGCTTGACGAGTCTCCCCG	46.7445	73.132	135.306	136.198	289.43	293.56	264.322	182.094	22.4566	20.1896	13.1024	20.0265	371.048	254.348	304.824	333.104	37.2846	46.2799
miRN249b	miRN249	Novel	chr6	+		152167771	152167893	CCAGAAGGATTTTCGGAGCTT	AAGCTTTTAGAAGATCTCTGG	TGAAGGAGTTTCCAGAAGGATTTTCGGAGCTTCCTTTACAAAATCTATCATTTGACAGATACAGCAGTTTAACGAGTCTTCCTCCAAATCTGAAGCTTTTAGAAGATCTCTGGATTTGTGATT	46.7445	73.132	135.306	136.198	289.43	293.56	264.322	182.094	22.4566	20.1896	13.1024	20.0265	371.048	254.348	304.824	333.104	37.2846	46.2799
miRN250	miRN250	Novel	chr6	+		252291342	252291529	ACTACTACGGCTTCTACTCAC	GAGTAGCAACCGTAGTAGTTC	CGGGCGACGAACTACTACGGCTTCTACTCACGCAGCTCTGATACCACTTATCGACGTTCGACGAGCAGAGATTTCCAAAAAGCAAAAAAAAAGACAGAATTTCCGCAGTGAAAAAGAATTTTCCTTGCCCATCTTTTGTAATGGTATCAGAGTTGCGCGAGTAGCAACCGTAGTAGTTCGTCGCCCGG	0	0	0	0	0	0.705131	0	0	8.1986	0.633971	5.3551	4.05701	49.0293	36.7922	23.9874	75.366	73.107	43.3078
miRN251	miRN251	Novel	chr6	+		253746659	253746834	ACAGTGTAGACTAGATGCAGA	TGGATCTAGCCTACACTGTTG	CACTAGGTTGACAGTGTAGACTAGATGCAGATGTAGGAAACCATACTTTTGGCAATGAATCAAATGGTGGATCATATTCCTACAATTTTATGCAAGTCTATTTCAACAAAGGGAAACATCAATCAATTTTAAAAAGATTCCAACATCTGGATCTAGCCTACACTGTTGACCTACTC	26.3598	9.43821	6.89943	6.21747	85.9257	81.1457	54.8781	68.2735	61.3038	33.9402	51.6663	41.0867	18.2109	30.6602	38.7488	28.2622	3.65535	15.2851
miRN252	miRN252	Novel	chr6	+		270149775	270150115	TCAATGCACGTTGGAGGTTATA	CGACCTCCAACGTGCATTAAAG	AATCTCGACTTCAATGCACGTTGGAGGTTATACGAAAACCAGCAGTTGGAAAACCACAAATGGAAATGTTGCAGTTCCATTCAGTGGAATTGCAACAAAAATATTACCTTTTCTCATCGAGCTTCGAGCCTGCAACCTGTGTTCTTCCAAGCCAACAACTTACTATCACGCCTGCATGGATTATGATACAAGCATTTGTTTCTAAATTGTTTGTGTTGTATTTCCACTGGGACTCACAATTCCATTGGCGGTTTCCAGCGGGTGGAACTGCAGTATTTCCACTTGTGGTTTTCCAACAGCTGGTTTTCGTACGACCTCCAACGTGCATTAAAGTCGAAATT	110.424	15.3975	15.2217	2.52841	133.016	90.4366	107.455	57.7888	10.3504	6.37769	7.52519	9.30478	60.703	109.763	118.092	102.282	164.491	63.688
miRN253	miRN253	Novel	chr6	+		272381396	272381509	TTTAGTTGATTTAGGAAAGTC	CTAACCTAAATCAACTAAAAT	TTTCATTCATTTTAGTTGATTTAGGAAAGTCATGTACAATTTAATTAAAACAATCATTTACAACTGCAATTAGATTGTATAGGACTAACCTAAATCAACTAAAATAATAGAAAT	2.44953	1.80144	1.11889	1.01137	8.701	8.62164	22.2427	11.2631	10.5517	26.9738	19.7589	18.9867	0.653724	2.50537	1.75292	1.88415	0	0.509504
miRN254	miRN254	Novel	chr6	+		311480611	311480839	TTAAGAGCGCTGTGATTTTC	AAATCACAACGCTCTTAACC	AAATCACAACGCTCTTAACCTTTTATGGGAAGATTGAGGGCAAGAAGGTATTTTATTGGTTTAAGAATCGCGAAGCAAGGGAGAGTCTGAAGCTGCGTCTTCGAAATGTGGATGCCAAACTGAATATTTTGGGCAGTTTTGAAGATCAGGTATAAACTTTGTTTTAGTGACATATTTACCTCAATCTTCCCATAAAAGGTTAAGAGCGCTGTGATTTTCTGTCTGTGTT	32.2876	13.4007	13.0459	11.9545	12.1711	5.20376	19.6458	5.26611	0.340202	0.422648	4.58463	1.55847	0	0	0	0	0	0
miRN255	miRN255	Novel	chr6	-		315838319	315838429	TTTTGGAACCAGTAAAACACG	TGTTTTACTCGTTCCACAATC	GAGCAAAAGAAGTGTTTTACTCGTTCCACAATCATTTAGTGATTTCCAAATCATTGAGTGATTTCAAAATCATTTAATGATTTTGGAACCAGTAAAACACGTTTTTTGGCT	0	72.4351	49.3728	10.9395	0	0	1.37191	0	0	0	14.0489	0	0	0	0	0	0	0
miRN256	miRN256	Novel	chr6	-		334610729	334610867	ATGTAGGAGGACGCATTATTC	ATAATGTGTCTTACGACATCC	AACAATTTGGATGTAGGAGGACGCATTATTCTCAGGTTTCTTCACATTGCACTGTACAACTAGTGAGGGGATTTCACAGAACTACAGTACAATGCGAAGAACAACTATGAATAATGTGTCTTACGACATCCAAATTTTT	13.9588	0	0	0	45.8076	18.3422	11.0207	25.6374	14.7511	24.1814	19.5246	18.6633	250.049	377.733	207.583	226.098	135.248	140.114
miRN257	miRN257	Novel	chr6	-		383420746	383420961	AGAGGAATTGGTGCAAAAGAC	CTTTTGCACCCATTCCTCTCA	TGTAATTCGAAGTCTTTTGCACCCATTCCTCTCAATTTCTTTGATTGGAAGAACAACGAGATTTACAAAAGGAGGCTTAACTTAAAGAACAACGAGATTACCTGAGCTGCAAAAGGATTATGGGCAGCTTGTGAAAAGAAGAAGTCAACATTAGAGATCGAAGCTTGAGACCATAAGAGAAATTGAGAGGAATTGGTGCAAAAGACTTTGAATTAC	15.2754	3.52833	2.26061	2.3213	65.9405	68.4633	92.3337	28.3013	294.458	400.538	292.917	175.272	411.846	486.27	271.242	333.764	640.692	435.881
miRN258a	miRN258	Novel	chr6	-		418054515	418054663	TGCTATTTCATCAATCCGCTC	GCGGATTCATGAAATAGCAGA	AGAAAGAATTAGGGCGGATTCATGAAATAGCAGAGACAAAGCGAAGCAAATGCTTCATCAAAAGAGCACTCACTTCCATCTTTACTTTAAGAAGCAATGGGACGCCACCACATGCCTCTGCTATTTCATCAATCCGCTCTAATTCATTC	645.714	158.658	166.965	190.167	233.197	218.144	350.283	154.885	3226.33	4018	4145.61	3981.89	170.902	134.292	245.525	77.6539	34.7258	38.2128
miRN258b	miRN258	Novel	chr6	-		418054807	418054955	TGCTATTTCATCAATCCGCTC	GCGGATTCATGAAATAGCAGA	AGAAAGAATTAGGGCGGATTCATGAAATAGCAGAGACAAAGCGAAGCAAATGCTTCATCAAAAGAGCACTCACTTCCATCTTTACTTTAAGAAGCAATGGGACGCCACCACATGCCTCTGCTATTTCATCAATCCGCTCTAATTCATTC	645.714	158.658	166.965	190.167	233.197	218.144	350.283	154.885	3226.33	4018	4145.61	3981.89	170.902	134.292	245.525	77.6539	34.7258	38.2128
miRN259	miRN259	Novel	chr6	+	probably	439550162	439550315	TCTCATTCTCTCGTCTGGATC	TCCAGACGAGAGGATGAGAAC	GGAGAGAATCCGATCCAGACGAGAGGATGAGAACAGATTCGAATGAAAGGATGAAAAGGAGAGGATCCGGAATAGCGTTGAAGCTATGAGATGAGAATCAACAAATATTGAGGGCGGATCCGTTCTCATTCTCTCGTCTGGATCGAATCCTCTC	0	0	0	0.386883	0.20834	0.73255	0.380747	0	0.453602	0.633971	0.399558	0.848803	1.86778	3.27042	0	0.448607	3.04613	0
miRN260	miRN260	Novel	chr6	-	probably	461640729	461640864	TCGATGTTCATAGTGTGGCTC	GCCACACAATGAACACCGAAT	CTGATTCATTTCGATGTTCATAGTGTGGCTCCCCAAGCTCACACCAATTGGTATCAGAACCATAGTTAATGGTTCTCAAAACCACTCTCAATGGTGTGGACTCGAAGAGCCACACAATGAACACCGAATGAATCAA	6.01279	1.18399	0.676949	1.19517	3.0202	3.10702	1.32875	1.36291	3.05463	2.1215	2.38983	3.35053	0	0.204401	0.307531	0.672911	0	0
miRN261	miRN261	Novel	chr6	+		473963458	473963605	TGACAATGGACAACTAAGATG	TCTTAGTTGTCCATTTTCGTT	CAATCAATCACATCTTAGTTGTCCATTTTCGTTGGGTGCTTTGCTAGTGTTGAGGTGTTTATCCCCTTGTCGCACCTGACAAGCGGTTAAACACCTTGACACTAGCAAAGTGCTTGATGACAATGGACAACTAAGATGCGATTGATCG	41.4203	10.6559	6.19621	5.05683	42.5235	34.6904	38.377	15.9819	25.6868	22.9192	15.2029	11.1256	102.261	199.904	114.401	122.47	25.5875	48.4029
miRN262	miRN262	Novel	chr6	-		506059945	506060028	ACTGAAGGCTTAAGCATGAGA	TCATGCTCAAACGCTTCAGTGA	TTCAAATTTTCTCATGCTCAAACGCTTCAGTGAAAGTTATAGTAGACGCCATCACTGAAGGCTTAAGCATGAGAAAATGTTAAA	1357.22	102.818	206.351	149.279	4332.68	2880.03	3335	1698.1	7292.3	6005.84	9646.45	7250.3	499.399	554.54	389.334	420.673	162.663	211.444
miRN263	miRN263	Novel	chr6	+		506276860	506276943	ACTGAGGGCTTAAGCATGATA	TCATGCTCAAGCACTTCAGTGA	TCCATATTTTCTCATGCTCAAGCACTTCAGTGATAGTTTCGGTAGATGCAACCACTGAGGGCTTAAGCATGATAAAATATGAGA	2259.72	1493.32	3867.38	4948.91	5205.4	4167.05	2871.97	2654.74	5840.15	3463.27	5165.36	8971.84	3947.74	5170.89	6670.26	7145.9	5334.38	6520.36
miRN264	miRN264	Novel	chr6	+		542172217	542172541	CCTTCTGGCAGGACAGAGCGG	GCTCTGTCCTGCCAGATGGTT	TTTTATGATAACCTTCTGGCAGGACAGAGCGGCATTGGTCCTTTCTTTATTTCTTTCTAGTTATAGATCGGCATTGGTCCTTTCTTTCTTTCTAGTTATAGATCGGTTTGATGCTTCATCTTCTTCTGTTAGATTTTCAGGTCAAATTCATGATTTTTTTGCGGCAGAATATATCGGTCCCCTCTCTTTAACAGCCACTAGAAAGAAAGGACTAAAAATCATGAATTTGACCTGCAAATCTATAGATCGGTTATTATAAAATGTATAACTAGATAGAAAGAAAGGACCAATGCCGCTCTGTCCTGCCAGATGGTTATTATAAAAT	0.358579	0	0	0	0.333345	2.28604	0	1.38585	41.4477	37.0022	39.3096	78.853	15.5026	16.5156	20.051	17.72	6.03133	1.27376
miRN265	miRN265	Novel	chr6	-		578291736	578291846	TTTGTTATTGGTAGTCTACA	TACACTACCAGTCACAAATT	TGGTTGGCAACTATACACTACCAGTCACAAATTTAAATTCCACAGAGTAATTTCAAAATTTCAATCTCTGTGAAATTCAAATTTGTTATTGGTAGTCTACAATTGCCAACC	30.1378	0.595931	2.31941	0	83.8471	49.8629	74.7463	80.599	5.68204	4.44361	3.51816	6.85421	4.20251	11.0377	4.61296	8.74784	0	0
miRN266	miRN266	Novel	chr6	-	probably	630296717	630296806	TTGAAATGAATCTTGATGACA	TCAACAAGAGTCATTTCAACA	AGAAAATTTGTTGAAATGAATCTTGATGACAAATTTTAACAAGAATGAGGATCAAGGTGTTAAAATTTTTCAACAAGAGTCATTTCAACA	2.2447	5.94762	3.41013	1.29678	1.23702	0.945233	1.58295	1.43206	0.0756004	0.211808	0.222701	0	0.311297	0.408802	0.717571	0.672911	0.101538	0
miRN267	miRN267	Novel	chr6	-		640315369	640315512	CGCCCCATCTGATTACCAGTC	CTGGTAAGCATATGGGGCACT	GTGAGATAGGACTGGTAAGCATATGGGGCACTCGAAGAAATTTATGAATTTATATTTTGGATTTGGACAAATTTGTGAACTATGGTTGAATGAATCGAATTCATATTCTTCGGCGCCCCATCTGATTACCAGTCTTTCTCGTTC	5.00864	1635.73	1825.47	7436.13	33.9075	19.1384	44.4512	35.4764	1.29784	0	39.3391	0.769671	0	0	0	0	1.82768	0
miRN268	miRN268	Novel	chr6	+		662113264	662113384	CAACCCCCTGTTTGGATCACT	TGGTCCAAGCAAGGGGTTCGT	TCTGCCATTCAAGTGGTCCAAGCAAGGGGTTCGTCGCATGCAACATTTGTCATACTGAGAGTTTATTTAATCCCAAGTGTTGCATGGGGCCAACCCCCTGTTTGGATCACTTGGGTGGCAG	75.1972	14.4166	6.99562	2.53624	61.0677	51.1024	33.4519	33.3415	73.4239	77.3751	99.5115	49.7923	1.40084	1.22641	0	0	7.3107	0
miRN269	miRN269	Novel	chr6	-		730578101	730578200	AGGTGGCACTCCAATCAGGGT	TCTGGTTGGTGTAGCACCTCG	CTCGTATGCTCACTCTGGTTGGTGTAGCACCTCGACTGTAATAGCAAATCCATATGCTCCTTGCACCCGAGGTGGCACTCCAATCAGGGTAGGCTTTCGA	150.819	46.178	57.2241	61.3764	448.307	315.363	484.09	178.037	21.3539	30.0273	47.0991	46.5956	2.80167	1.22641	0	0	0.913838	0
miRN270	miRN270	Novel	chr6	-		730581572	730581658	TCTGGTTGGTGTACCACCTCG	AGGTGGCACTCCAATCAGGGT	GTATGCTCACTCTGGTTGGTGTACCACCTCGACTGTAATAGCAAATCCATATGCTGCTTGCACCCGAGGTGGCACTCCAATCAGGGT	263.725	82.2036	104.07	39.3879	53.8835	28.5519	93.0924	18.8931	0.593618	0	1.12397	0.999395	0	0	0	0	0	0
miRN271	miRN271	Novel	chr6	-		745444046	745444268	TTGAGAAGACAACAAGCGCTG	GCGCTTGCTGTCTTCTCAATG	CTGAGCACTATTGAGAAGACAACAAGCGCTGCAGGGTTTGTGGTTAACTGAGGATTCACTATAGGAGGCACAATTACCTAAGGTTGTAAGATATTGAGTCTCTGTTGGCTGAATGAGGAGAGTTGCACAAGCACGAGGAGCACAAGAGGCGGACGACGTCTATGAACCAAGGGAGATAACCACAAACTCTACAGCGCTTGCTGTCTTCTCAATGGTGCTTAGT	743.327	176.177	307.384	703.21	1251.71	1226.22	3570.85	1185.2	564.02	460.816	615.073	510.342	5488.48	4476.38	3224.46	3203.05	2174.93	2109.35
miRN272a	miRN272	Novel	chr7	-		2232262	2232621	TGGACCTCCTTGCCCTGTTCC	TACAGGGCAACGATGTCCATG	CAAGCAGCTGTGGTACAGGGCAACGATGTCCATGCCCACACCATGAAAAAACTGGTTTTGTTTCGGATGTGGTTTCGGGTGACAACTGTGTGTTTTAAGGACTTCGGCCTTAGGGAGGCACGCCAAGTGTTTGCTGGCCAAGTAGCTGTGGAACTGGGCAACGACGTCCATGCCCTCATCATAAAGAAAACTGGGTTCAAGTGGTGTGGGATGATCCGAGTTTTCAGAAGCTTTAGCTTTGTGGATGCGCGCCATGTGTTTGACAAAACGTCCAAACGGGCAACCGTCTCAGATTCTGAAAATTTTCTAGGTTTTTGCCGATGTGGGCATGGACCTCCTTGCCCTGTTCCAAAGCTGCTT	586.818	215.529	136.225	120.988	221.997	259.639	238.503	290.183	148.133	92.1722	163.036	125.727	11.0316	9.89301	19.525	13.2066	42.9976	87.1777
miRN272b	miRN272	Novel	chr7	-		2252832	2253191	TGGACCTCCTTGCCCTGTTCC	TACAGGGCAACGATGTCCATG	CAAGCAGCTGTGGTACAGGGCAACGATGTCCATGCCCACACCATGAAAAAACTGGTTTTGTTTCGGATGTGGTTTCGGGTGACAACTGTGTGTTTTAAGGACTTCGGCCTTAGGGAGGCACGCCAAGTGTTTGCTGGCCAAGTAGCTGTGGAACTGGGCAACGACGTCCATGCCCTCATCATAAAGAAAAACTGGGTTCAAGTGGTGTGGGATGATCCGAGTTTTCAGAAGCTTTAGCTTTGTGGATGCGCGCCATGTGTTTGACAAAACGTCCAAACGGGCAACCGTCTCAGATTCTGAAAATTTCTAGGTTTTTGCCGATGTGGGCATGGACCTCCTTGCCCTGTTCCAAAGCTGCTT	586.818	215.529	136.225	120.988	221.997	259.639	238.503	290.183	148.133	92.1722	163.036	125.727	11.0316	9.89301	19.525	13.2066	42.9976	87.1777
miRN273	miRN273	Novel	chr7	-		81605079	81605387	TCCGCAAGAACACAATTCATC	TGGATTGTGTTCTTGCAGAGA	TTATTTCAAGGATGGATTGTGTTCTTGCAGAGACTATTGGTGATGCTTTTTGAAAGAGAGTAACAAATAAAAGCATGCCTACATATTATTGTTCTTTCGAGGCTGGGGACTAGATATAATTTTTTCTAAAAGTACAGCGTATGATAAGGGATCCAAAATTATTAATTTACTTCATAATGCAAGCAGTCTTTTCTTTGTGTCATATTCAGTGGCACAGACTAGTCAAACCATCCATATGAATTGATATGCTAAGCTAAAGTCATGAATTGCCAATAGTCTCCGCAAGAACACAATTCATCTGAGCAGCAA	1.97075	0	0	0	0	0	0	0	94.8004	46.8833	54.7983	76.8989	0	0	0	0	0	0
miRN274	miRN274	Novel	chr7	-		119745824	119745912	AAAATTAGGAAACGGGCTCCA	AAGCTCGCTTCTTAATTTTTT	GGGACCACCCTGTGAAGCTCGCTTCTTAATTTTTTTCAGTGGACACATTCCATTAAAAAAAATTAGGAAACGGGCTCCATAGGACCTCC	194.884	0.584118	0.753536	7.79173	72.7781	84.5277	50.5532	58.4142	5.899	1.26939	2.39814	0.769671	24.9816	20.5423	18.1443	26.58	33.0505	35.5379
miRN275	miRN275	Novel	chr7	+		122371965	122372173	TGTGACTACAACATTGGTAAC	TACCAATGCTGTAGTCACAGA	CTTCATTTTTCTGTGACTACAACATTGGTAACCTTATCAAAATGGGTCTCAGTGTGGTTTTACCTGTTGTGGTTTTAATGATAATGCAAAAGGATGAGGAAAATGAAATAAAAACTGAGACGAATGTAAAAAAATGAGGGTAAGGGTACAAAATATAAGAAGATACCTGTGATAAGGTTACCAATGCTGTAGTCACAGAAAAATGAAGT	8.78661	0	2.81752	1.07337	4.26613	2.0772	2.99602	3.46462	27.9104	15.8885	27.3196	10.5857	1.40084	1.83961	0	0.672911	0	0
miRN276	miRN276	Novel	chr7	-		130940655	130940763	AACAAACATCAGTCTGACATGA	ATTTAGACTTATGTTTGTTTG	ACCAATTTTGGCATTTAGACTTATGTTTGTTTGTTCGTCTTGGGTAGTTCTGGTATTTATTGTACCCAAGATGAGCAAACAAACATCAGTCTGACATGAAAACCTCATA	0	0	0	0	0	0	0	4.57425	16.0639	40.6553	10.1593	56.7557	4.20251	7.35844	5.53555	4.03746	1.82768	0
miRN277	miRN277	Novel	chr7	-		132591574	132591769	ATGGAGATGGCAGATTGAAAT	TTCAGTCCACCATCTCCATAA	ATGGTGGATCCATTTCAGTCCACCATCTCCATAATGGTGGACCTATGTGGAACCACCATCATGAAGATTGTAGGCCCATTCCTCTATGATGGTGGACCATGAGATTGTAAACTTATACCTTTATAATGGCAGACCATTATGGTGGGCCCACATGGGTCCACCGTCATGGAGATGGCAGATTGAAATTTATTTGCCA	1.97075	0	0.812339	0	1.25004	5.17389	3.6625	3.46462	2.69013	3.6071	5.131	2.76846	12.6075	15.9433	1.84518	5.38329	7.3107	2.54752
miRN278a	miRN278	Novel	chr7	-		133404790	133404888	TATGTAGACGTTGACGATGCC	TTATCGTCACCGTCAACATATA	ATGTTACTAGTGATTATCGTCACCGTCAACATATATGATATGATATCATTATATATATATATTTCATATATGTAGACGTTGACGATGCCAGTAGTAACA	2.99701	12.9477	11.3356	15.8808	5.86062	3.25535	1057.5	16929.7	0.961471	0.959726	0.319135	0.499698	1.40084	0.306602	4.61296	2.69164	0.913838	1.27376
miRN278b	miRN278	Novel	chr7	-		133412146	133412244	TATGTAGACGTTGACGATGCC	TTATCGTCACCGTCAACATATA	ATGTTACTAGTGATTATCGTCACCGTCAACATATATGATACGATATCATTATATATATATTTTTCATATATGTAGACGTTGACGATGCCAGTAGTAACA	2.99701	12.9477	11.3356	15.8808	5.86062	3.25535	1057.5	16929.7	0.961471	0.959726	0.319135	0.499698	1.40084	0.306602	4.61296	2.69164	0.913838	1.27376
miRN278c	miRN278	Novel	chr7	-		133419307	133419405	TATGTAGACGTTGACGATGCC	TTATCGTCACCGTCAACATATA	ATGTTACTAGTGATTATCGTCACCGTCAACATATATGGTATGATATCATTATATATATATTTTTCATATATGTAGACGTTGACGATGCCAGTAGTAACA	2.99701	12.9477	11.3356	15.8808	5.86062	3.25535	1057.5	16929.7	0.961471	0.959726	0.319135	0.499698	1.40084	0.306602	4.61296	2.69164	0.913838	1.27376
miRN279a	miRN279	Novel	chr7	+		154436365	154436452	ACTTGGATCTCAGATAGGACA	TCCTAGCCTGAGTTCTAAGTCT	TAGTCAGGGTGTCCTAGCCTGAGTTCTAAGTCTACTTTCATATTTCTAATATGGTGGACTTGGATCTCAGATAGGACACTCTGCCTAC	0	0	0	0.928519	2.08738	1.00363	5273.22	43.1119	0	0	0	0	0	0	0	0	0	0
miRN279b	miRN279	Novel	chr7	+		154449370	154449456	ACTTGGATCTCAGATAGGACA	TCCTAGCCTGAGTTCTAAGTCT	TAGTCAGGGTGTCCTAGCCTGAGTTCTAAGTCTACTTTCATATTTCAATATGGTGGACTTGGATCTCAGATAGGACACTCTGCCTAC	0	0	0	0.928519	2.08738	1.00363	5273.22	43.1119	0	0	0	0	0	0	0	0	0	0
miRN279c	miRN279	Novel	chr7	+		155209876	155209963	ACTTGGATCTCAGATAGGACA	TCCTAGCCTGAGTTCTAAGTCT	TAGTCAGGGTGTCCTAGCCTGAGTTCTAAGTCTACTTTCATATTTCAAATATGGTGGACTTGGATCTCAGATAGGACACTCTGCCTAC	0	0	0	0.928519	2.08738	1.00363	5273.22	43.1119	0	0	0	0	0	0	0	0	0	0
miRN279d	miRN279	Novel	chr7	+		161082636	161082723	ACTTGGATCTCAGATAGGACA	TCCTAGCCTGAGTTCTAAGTCT	TAGTCAGGGTGTCCTAGCCTGAGTTCTAAGTCTACTTTCATATTTCAAATATGGTGGACTTGGATCTCAGATAGGACACTCTGCCTAC	0	0	0	0.928519	2.08738	1.00363	5273.22	43.1119	0	0	0	0	0	0	0	0	0	0
miRN279e	miRN279	Novel	chr7	+		161099382	161099470	ACTTGGATCTCAGATAGGACA	TCCTAGCCTGAGTTCTAAGTCT	GTAGTCAGGGTTCCTAGCCTGAGTTCTAAGTCTACTTTCATATTTCTAAATATGGTGGACTTGGATCTCAGATAGGACACTCTGCCTAC	0	0	0	0.928519	2.08738	1.00363	5273.22	43.1119	0	0	0	0	0	0	0	0	0	0
miRN280	miRN280	Novel	chr7	-	probably	154808461	154808720	TACATGTTAGAGTTTGATCGC	GATTGAACTCTAACATGTAGT	GTATTTTGACTACATGTTAGAGTTTGATCGCAACCAAAATAGTGTTCAGTTGCAACTTGCAGAAGTTGATCATCTTAGACAATCTCCGATCGCAATAGACAACATTGTTCGATTGCGATACCAATAAACAATTTTCAATCGCAATAGATAGTAGAGTTCAATTGCAAGCAATCATGCATTTGTTCATCTGTAACTTCTGCAAATTGCAACTAAACACTATTTTGGCTATGATTGAACTCTAACATGTAGTAAAAAATACC	0	0	0	0	0.0471299	0.452426	0	0	0	0	0	0	0.916702	1.36387	0.896232	0.38452	0.843543	0.363931
miRN281	miRN281	Novel	chr7	+		199160679	199161025	TCCCACATTTGGCATACGTG	TGTATGCCAAATGCTGGAGT	CACTTATAGACATGTATGCCAAATGCTGGAGTACAGAGGTTGGGCTGCAAAATGACCAGAAGACATATGGCCTCCTGCCATGCCATGAATACGTCTTATACGTCAAAAGCATTTCATTGTCAAATTGAACGAGAAGGTATAAAGGAAAATTCAATCACATGGAATCCTATGGTTGGTGGATGTATCCAAGATTGAGAAGGTAACGAGGCTCTAAATTTCATCTTTGTCTGGTGTAAATGCAAGTGTGATTACATGGAATGCATTGATTGCAAGGCATCTCCAGCATTGGCAGGGTTTCAGGCCTTGAAACTCTATGCTCCCACATTTGGCATACGTGCCTACAAGGG	44.6396	43.9787	43.6085	49.9848	10.47	14.5059	22.6227	13.1659	69.5044	50.6032	55.0953	78.3013	1.40084	0	0	0	0	0
miRN282	miRN282	Novel	chr7	-		233276958	233277084	TGATGAGGGTGTGCACTTGAC	CAAGTGCGCACCCTGATCAAG	ACCCTGTGCTTGATGAGGGTGTGCACTTGACAAAACCCATATATATATATATATATATATATATATATATATATATATATATATATAGGGGTTTTGTCAAGTGCGCACCCTGATCAAGCACAGGGTG	7.45477	7.00942	17.6866	23.9294	0.612688	0	15.1216	27.683	7.47791	4.24397	7.11893	8.62328	0	2.45281	7.38073	2.69164	21.9321	15.2851
miRN283a	miRN283	Novel	chr7	-		240389822	240389909	TTCTATTCATACTGTCTGGCA	CTAGACACTATGAATAGCAGA	TTCCACGATTGCTAGACACTATGAATAGCAGAAATCGGCTGTACAAAGTCGCCCTCCTTCTATTCATACTGTCTGGCAAGCATGGAAG	1297.29	91.2524	29.1414	3.65715	1303.27	1598.26	859.585	1487.6	740.674	315.645	770.831	638.445	20066.1	26075.7	18183.9	18533.4	3190.82	2750.61
miRN283b	miRN283	Novel	chr7	-		240426876	240426963	TTCTATTCATACTGTCTGGCA	CTAGACACTATGAATAGCAGA	TTCCACGACTGCTAGACACTATGAATAGCAGAAATCGGCTGTACAAAGTCGCCCTCCTTCTATTCATACTGTCTGGCAAGCATGGAAG	1297.29	91.2524	29.1414	3.65715	1303.27	1598.26	859.585	1487.6	740.674	315.645	770.831	638.445	20066.1	26075.7	18183.9	18533.4	3190.82	2750.61
miRN284	miRN284	Novel	chr7	+		389543643	389543962	TATGAGCTAGAGTTGGATGAT	CATCCAACTCTACCGCATAAG	ATCATCCAACTCTACCGCATAAGAATAACAGGCTTCATAGATTTTGAAGCCTATTTTCATAGAAAATTCTTTAGAGATAAAGTTGTGGGTACATCCATTATTTACTAAGATAGTTGCCTCATGCTTAATGATTTTTCCATTAATAATAATTATTTATACATCATGGAACCTCTAAAAATTCTTAAGACTTACTTTTTGTGGCAATGTATTTTTTTATTTCCTCTCTTTATAGACAATAACTATTTACTTATCTTTCTCAAGATTGTTTTGTTGAATTTTTGGGTATTCTTATGAGCTAGAGTTGGATGATGGAAAAGGAA	0	0	0	0	0	0	0	0	0.918078	0.890259	1.48125	2.69533	52.5314	74.1976	36.9037	54.2815	21.0183	24.2014
miRN285	miRN285	Novel	chr7	+		422554837	422554982	TCTGAATTTTGTGGAAGTTTA	AACTTCCACAGAATTTAGAGT	TGGTGGTTGCTCTGAATTTTGTGGAAGTTTAAGCAGTAGTAGGAAACATGACAAAATAGGATCGAAATATACAAGGCAACGGGTCAGGTGCGATGTTTGTTTTCCTGCTATTGCTTAAACTTCCACAGAATTTAGAGTGACCACAA	7.84135	4.76874	3.12303	3.20025	4.2623	4.86085	18.4776	10.2561	20.2341	53.091	16.9182	11.9021	161.513	119.56	152.03	133.589	30.1567	34.1186
miRN286	miRN286	Novel	chr7	-		452928966	452929171	TAACGACAAGGATTTAGGGAC	CCTTATATTCTTGTGGTTAGC	CATTCCCCACTAACGACAAGGATTTAGGGACTCCTCATATACTGGTAAGGAAATTTACAGGAGATTGGATCACTATTACAGATGTGGTACAGCGCACATTTCGTGCAATTAGCCAGCAGCTCATCAAGCAATCACATGCCACACACATTGTCGAGCATGCACCATTGAATGTGGAGTCCTTATATTCTTGTGGTTAGCGGGGCCAT	286.601	29.9499	31.0259	74.2244	182.482	97.2403	172.654	220.346	35.8782	23.6001	23.1874	23.7599	586.017	640.797	328.443	487.187	173.629	150.304
miRN287	miRN287	Novel	chr7	-		459369276	459369423	TGTTATGTTCCTCTTGCCTGG	AGGCTAGAGGAACATAACAAC	AATAGTTCAAACCAGGCTAGAGGAACATAACAACTGCTACTGAGCAATTGCATTTGAGTAAAGATTGGTTGAACGGGGTCTACACAGATAAATAAGAGAAGATCGCTCAGTAGCGGTTGTTATGTTCCTCTTGCCTGGTTTGAACTAT	16.8331	9.99979	11.3139	2.46459	19.9925	7.86146	13.1798	1.93986	8.45895	5.08338	4.08489	1.76907	0	0	0	0	0	0
miRN288	miRN288	Novel	chr7	-		463877454	463877713	TTTCAGCTCGCATCCGGTTACT	CAACCGTATGGAAGCTGCAATT	TATCTTCAAGAGCAACCGTATGGAAGCTGCAATTTTGAAGGATTATGCATTAAGCCGCTCATTTTTGAAGAATTAGGCGGCGGTTCAAATTCATTCAATTTGTTACTTTGGACTCAATCTTTGAAGGTTCGAAATATTGTACCGCGGCTGGGTGTTTTCTTGAAAGATTTGATGCTCTGAGAGCCAAATTGTTGGTGTTTGAGCTGTTATTTGCACAGTCCTTCAAGATTTCAGCTCGCATCCGGTTACTTTTGAAGATT	989.552	280.599	304.008	533.883	598.143	634.514	751.939	337.305	118.136	129.386	202.922	166.396	463.677	543.298	756.525	1064.54	2631.85	1818.93
miRN289	miRN289	Novel	chr7	+		494724104	494724299	CCTAGGCCTCCTACACTACT	TAGTGCAGGAGGCCTAAATC	TACACCTAGGCAGTAGTGCAGGAGGCCTAAATCTTTACGTCAAAAGCATTGATAGTGAGATCATCCTTCTGGTCATCTATGTGGATGATATTATTATTACAGGCAGTGAGGCAAGTGGAATTGAAAAGGTAAAATCTAACTTGAGATCTGCTTTTGACATGACAGACCTAGGCCTCCTACACTACTGCCTAGGTGT	4.75761	0.584118	0.251179	0.651972	2.37742	1.43768	13.8252	4.49921	14.6162	4.99385	16.6124	6.29087	0	0.613203	0	0	0.203075	0
miRN290	miRN290	Novel	chr7	-		496204236	496204338	TGGTAGACAAAATTAAATGCA	CATTTAATTTTGGCTACCACA	AACCCTAGATTTGCATTTAATTTTGGCTACCACAAATTAATGTAATCTTGCCGTCAAAATTGCATAAATTTGTGGTAGACAAAATTAAATGCAAAGCTAGGGT	2.13428	0	0	0	3.92969	1.25454	4.03604	8.45398	37.9424	48.677	44.7636	47.4585	0	0	0	0	0	0
miRN291	miRN291	Novel	chr7	-		498884312	498884456	ACGTGCTGAGTCACAGAACATG	TGTCCGTGAATCAGCACGTTA	CGCTGCTCACTTGTCCGTGAATCAGCACGTTAATATATATATATATATATATATACATATAACGTTATAATATGTAATATGTATGTGTATATATGTATATATTACATATTATAACGTGCTGAGTCACAGAACATGCGAGCAACGG	0	0	0	0	18.6396	14.7519	0	0	319.128	938.816	218.377	800.12	0	0	0	0	0	0
miRN292	miRN292	Novel	chr7	-		509781676	509781778	ATTAAGTACGGCTTTGGTTG	ATCAAAGTCGTACTTAAAGAT	ACATCGATTCAATCAAAGTCGTACTTAAAGATGGTAAAGTACCAACCTAACCAATGAATGTTACTTTACTGTCATTAAGTACGGCTTTGGTTGAATGGATGTC	108.434	11.1895	10.2903	14.7081	121.546	112.665	104.711	94.786	28.3588	26.7465	29.2214	36.7446	25.9155	26.3677	9.22592	20.1873	16.4491	20.3802
miRN293	miRN293	Novel	chr7	-		516084660	516084791	TTTGGTTCTCTATGATTATGG	ATAATCATAGAGCACCAAAAG	TTGTGTAGTCACCATAATCATAGAGCACCAAAAGCTTGCTATGTGGAAACACAAATTGGAATCCATGAAGAATTATAAAGCTATTTTCCACATAGCAAGCTTTTGGTTCTCTATGATTATGGTGACACCACA	63.0769	172.685	134.295	82.3971	79.4353	61.8069	71.9659	77.1516	86.7087	100.9	69.2563	108.591	0	2.45281	0	0	0	0
miRN294	miRN294	Novel	chr7	+		600875143	600875333	TCACACAATTTTAGCACACGA	TAGTGCTAAAGTTGTGTGAAA	GATCAATTTTTCTAGTGCTAAAGTTGTGTGAAAATATGGATATCATATTCAGCAAAAATTTGTGAGAACTTTCAAGCATGCATAGTGGAAGAAATTTGAAATACTTGAATCGAAACATCAATAAAAGCTGTCATCTTTCAGACATATGAACACCATGTTCTCACACAATTTTAGCACACGAAAATATTTAT	4.51158	1.19186	1.33696	1.90956	3.17556	6.48969	2.31947	1.90594	98.5465	54.9876	102.827	50.818	1.07398	4.49682	5.53555	5.27861	0.609225	1.69835
miRN295	miRN295	Novel	chr7	+		675961691	675961876	TTCTTCATAAAACATTGTTCA	AATGATGTTTTATGGAGAAAT	TAAAGTATTATGAATGATGTTTTATGGAGAAATTAAAATTTCATTAACGTCTACGAAACCATAGAAATCATTGGTGGAGATCCATCCGATAAATAGAATGCATAGTGGCAACAAAAATAAATTATGGTTTCATGGATATTAATAGAAATTTCAATTTCTTCATAAAACATTGTTCACAATACCTTA	2.05252	1.78779	1.50707	2.52841	0.919033	5.0593	1.98233	5.54419	39.0219	57.3969	63.9062	61.8588	7.00419	3.67922	11.9937	5.38329	0	0
miRN296	miRN296	Novel	chr7	+		681997443	681997721	AAGTGTGCTCTCTATCACAGT	TGTGATGGAGAGTACTTTTG	TATGAGCATAAAGTGTGCTCTCTATCACAGTTACAAAGTTGGTTTAGTCTAGTCTTTCCGTAGCACCTTTCACTTGCCAGTGTAGAGGTCATTTCCAGCGGAGTCTCTTCAGGGCTTTACGCCCAAAGAGTGTGTAATAATTGGGAATTGGGCGTTTTAACAGCCAAATCAGATAATGCTATGGATTCTTTTTGGTATGCATTAGTTGTCGTTTTTATTGTTTTATTTAAACCAAACTTATTTTTGTAACTGTGATGGAGAGTACTTTTGAAGTTACTA	13.4252	0	0	0	13.8965	10.4712	0.840085	9.97873	0.593618	0	0.638269	1.00707	0	0	1.84518	0	0	0
miRN297	miRN297	Novel	chr8	+		34846942	34847067	ATGCATCGATGGGCTGCATGA	AGGCTGCCCTTCTGTGCATTT	GTGCATCAGAATGCATCGATGGGCTGCATGATTAAACATGCAGGCAACTCTTCTTCAGCGTGCTATAAGACGGGGTACGCTGTCTGCTTCTCTAATCAGGCTGCCCTTCTGTGCATTTTGATGAGT	19.4867	4.69657	2.26061	0	4.32582	5.56759	11.1386	4.57425	0	1.90191	0.561987	2.00646	0	1.22641	3.69037	9.42075	0	5.09504
miRN298	miRN298	Novel	chr8	+		36362748	36362844	TTGCATGGTCCATGTGCGGTA	CTACACATGGCACCATGCAATA	TCAACACTTCACTACACATGGCACCATGCAATAAATTCTTCAACGTTTGAGGGCCCTTTGAATCAATTGCATGGTCCATGTGCGGTAAAGTGTTGGC	0	0	0	0	0	1.09882	0	0	0	0.633971	0	2.01413	26.6159	111.603	97.3334	134.582	9.13838	35.6653
miRN299	miRN299	Novel	chr8	+		44648041	44648175	TATTCTGCTATTACTCAGCC	CAGAGTAATAGCAGAATACA	GTATTTCGTGTATTCTGCTATTACTCAGCCTTTTATATCATTTGGAGCGATATTTTGGTAGTGGGACCCCGTTTGGGGCACTACAAGTGGTATTAGATATAAAAGGCAGAGTAATAGCAGAATACACGAAATATA	14.739	2.38373	5.82343	0	8.53855	5.16924	36.1969	53.5891	14.5761	10.5953	19.2147	5.53692	0	0	0	1.34582	0	0
miRN300	miRN300	Novel	chr8	+		66329464	66329606	CCGTGGGTCGGGGACAGGCTG	ACTTGTCCCCAACCTATGGTC	TACCTCAGTGACCGTGGGTCGGGGACAGGCTGGTTGAGCCTGCTACCAACACTCAGTGAGACCAACCAACCTCAACCAGTGGAGTCATCAAAGAATGTAGCAGGCTCTATCAACTTGTCCCCAACCTATGGTCACTGAGGTAT	47.3237	3.57559	3.07295	0	133.191	91.2788	87.185	59.4533	0	0	0	0	205.923	239.762	167.912	239.825	1653.44	1796
miRN301	miRN301	Novel	chr8	+		92142191	92142512	TGTTTGAACAGTCTGCATTGC	TATGCATCCTGGTCAAACATA	CTCGTATATGTGTTTGAACAGTCTGCATTGCATTGCACTGAGCCAAGGGGACAAAATCAAGTGTAGCGAAGAGGATATAAAATCTCAGTTCTTAGAGGAATGTTTTAATGCCTTTCTAATCTTATAATGCCTTTCAAAATGCAAGTGGATCCAACTAAGTTGCTGTATTTGATGCTGTCTTGGATACTATTCTTTATGGTACGGTGCAATATGTAAATTGTTGGAAATCCCCAATTGTTTTCACATTGCACCGTACTATAAAAAATAGTGTCCTTTTGGCCCACTACAATGCTATGCATCCTGGTCAAACATATATACGAGG	46.5191	272.163	827.329	2591.06	204.465	98.774	17343.5	8235.22	850.038	1165.28	3223.86	6128.3	139.383	91.9805	94.7194	103.628	34.7258	53.4979
miRN302	miRN302	Novel	chr8	+		101755290	101755372	AGATGGCACTGCACAATTGGC	CAATTGTACAGTACCACCTGC	CAATTTACAGCAGATGGCACTGCACAATTGGCTCTTGGACTTTTCCAACAGCCAATTGTACAGTACCACCTGCTGTAATTCCA	20.3078	0	0	0	42.37	42.7416	13.7811	4.84966	20.4588	18.553	32.806	38.4344	0	0	1.84518	0	0	0
miRN303	miRN303	Novel	chr8	-		110150974	110151221	AAGAAGGCTTAGCGATGGTGT	ACCATCTCTAAGCCTTCTCGT	TGAAATGAATACACCATCTCTAAGCCTTCTCGTTTTGTTACTGTGTAATTCTTCTTGGCATCTGATAACTTTCTATAGGCGAAGTAGATTGGATGATCTATGTTGTTTTCACTAGGTTGCACTAATATGCTACCGATAGCATTAAGTGACGCGTCTACATGCACATGGAATTCTTTCTTCCAATTTGGAAAATGCAAAATGGGAGTAGTAACAAAACAAGAAGGCTTAGCGATGGTGTATTCATTTAA	3.77797	5.25379	3.818	0.842804	23.1855	15.4159	26.7448	51.5541	73.8946	35.1138	38.9539	76.4259	57.4343	77.8768	68.7331	67.2911	104.178	61.1405
miRN304	miRN304	Novel	chr8	+		112363190	112363381	ATATTGGAATCATTCAAGAG	TTTGAATGATTCCAATATCT	ATTAAAACAGATATTGGAATCATTCAAGAGTTATTGGTCGGGGCCCCAAAATGGTACCTGGAGACACATGAAATCGATGTAGTCGTAGAAGCGGAAGTCCAAGGGCCGTAGTATTGAGATCTGTAAGACTGCAAATACACTCTTCCTGCCCCGACCAATGCCTTTTGAATGATTCCAATATCTGCTTTAATT	2.87436	0	0	0	66.304	61.6591	0	0.50825	854.447	975.799	748.906	515.532	0.466946	0	0	0	0	0
miRN305	miRN305	Novel	chr8	-		116539873	116539950	TGCCCGGGCAAGAGTATCTTG	AGATACTCTTGCCCGGGCATC	ATCATTTAATCCAGATACTCTTGCCCGGGCATCTTAACCTGTTAATATGCCCGGGCAAGAGTATCTTGATTAATATAT	10.7186	2.3601	12.1263	16.0915	12.3154	13.4885	8.34934	9.28421	8.91049	6.14879	13.1324	8.63095	0	2.45281	0	0	1.82768	5.09504
miRN306	miRN306	Novel	chr8	-		120708380	120708626	ATTGGATTCCAAAGAAGCATG	TGTTTGTTTGGAATCCTATGT	AGGACTAACCACGTGTTTGTTTGGAATCCTATGTAACTGAAAGCCTGTAGGCAAATTTGTGAGATGTACAACAGCTACTGTGAGATCTACAGCAAAACAATTTATTGAGATCTAGAGCAATTTGTGAGATTTACAGCAGCCTACAGAACCATATGTAAATCTCACAGAAGCTATCGTAACTCTTACAAATTGCTGCTCTTATAGGTTTTTGTGTCCATTGGATTCCAAAGAAGCATGTGGCTGGTTC	9.91612	5.84972	3.76768	3.83236	21.9231	17.1699	22.5112	22.033	66.3622	46.4696	66.0355	87.9769	145.103	224.432	94.1043	90.17	21.9321	20.3802
miRN307	miRN307	Novel	chr8	-		121805603	121805749	TTAGTGAGAGTTCTGTTGATG	TCAACAGAACTCTCACTGATA	TCAACTCATGTTAGTGAGAGTTCTGTTGATGTTGACTCATTTCCTTCGAATAGGATAGGTTCACCAACAAGCATCGACCGTAAGATGACCACCATTGACGAAGCATCAAAAGGAAATGAGCCAAAATCAACAGAACTCTCACTGATA	0	0	0.753536	2.3213	3.10044	2.50909	169.924	1.93986	12.3037	5.31228	25.9366	15.1903	0	1.22641	0	0	0	0
miRN308	miRN308	Novel	chr8	+		133183293	133183391	TTGTGTCATGTCTGGGATTAT	AACCCCAGACATAACACAATT	GAGTGTAAAATTGTGTCATGTCTGGGATTATAAGGGTAATCTGAATTTAAAGATTCTGGATTACTCTTACAACCCCAGACATAACACAATTGTGCACAC	6.36405	1.19186	0.753536	1.30394	7.37116	17.0965	3.93146	10.0466	0.680403	10.1902	3.51974	1.00707	14.0084	7.35844	9.22592	2.69164	5.48303	0
miRN309	miRN309	Novel	chr8	+		164605998	164606100	GGACTTGATGAGCACATAGAT	CTATGTGCCCATCAGGTCCTC	CTAAGGAGGAATCTATGTGCCCATCAGGTCCTCCCTACGCAATGCCATTCAATGAATGGTGTCACGAAGGGAGGACTTGATGAGCACATAGATTGCTCTATTG	0.544751	0	0.208671	0.666778	4.40252	3.08304	1.27583	2.46089	7.12783	6.16935	3.55089	3.87254	14.522	16.937	18.5133	24.3145	66.5753	28.6171
miRN310	miRN310	Novel	chr8	+		168032447	168032557	GAGATGTCGGATTGCGCGAGT	TCATGCAATCCGACATCTATT	GCCTTTGTAAGAGATGTCGGATTGCGCGAGTTTTGTAATAGACGTTCCCAAAACTCTTTTTGGGGACGTCTGTTACAAAACTCATGCAATCCGACATCTATTACAAAGGCA	42.7024	4.76745	14.0256	20.5908	50.7584	68.9352	48.9206	68.4621	10.2636	6.58023	13.0329	10.3349	0	2.45281	0	1.34582	2.74151	0
miRN311a	miRN311	Novel	chr8	-		197013245	197013591	TTTATTTTTTCTGTCTGCATTG	CAGCAGGCAGAGAAAATAAACG	AAATCACTTCGTTTATTTTTTCTGTCTGCATTGTCACCCGTATTTTCACAATCCGTCTCAACAGTAATATCCTCATCTGACACCCTTTTGATGGTTTGGAAGAGTTGGAAGTCATTTATGGCCATGCCAATATAAAAGAGTAATTTATGGCCATACAAAGTTACAGTGCCTCCAACTTCATACCCGTCTGGTAAATGAAAAAATGTAATAATTGTTGTTAAGACAGTCTCCATGTTCTACTTACTACTCTCCAAAGACATCAAATAGTCATGTCAAGATGGGATTGCTTGTGCTGATGGAAAGCACTGAGAGACACAGCAGGCAGAGAAAATAAACGAGGTTATTCC	0	0	0	0	0	0	0	0.762376	0	0	0	0	1.40084	0.613203	393.086	2.69164	0	1.27376
miRN311b	miRN311	Novel	chr8	-		197030726	197031027	TTTATTTTTTCTGTCTGCATTG	CAACAGGCAGAGAAAATAAACG	AATCACCTCGTTTATTTTTTCTGTCTGCATTGTCTCCCGTATTTTCACAATCCGTCTCAACAGTAATACCCTCATCTGACACCATTTTGATCGTTTGGAAGAGTTGGAAGTAAAAGAGTAATTTATGGCCATACCAAGTTACAGTGCCTCCAACTTCATACCTGTCTGATAGATGAAAAAGTGTAATAATTGTTGTTAAGACAGTCTCCATGTTTTACTTACTACTCTCCAAAGATGGGATTGATTGTGATGATGGAAAGAACTGAGAGACACAACAGGCAGAGAAAATAAACGAGGTTATT	0	0	0	0	0	0	0	0.762376	0	0	0	0	1.40084	0.613203	393.086	2.69164	0	1.27376
miRN312	miRN312	Novel	chr8	-		235524319	235524503	TCTTTAGGATGAGCGCCCTTC	AGGACGCTCATCCTAAAGACG	CAAATTGGCCTCTTTAGGATGAGCGCCCTTCTTTGCATGCATGCACATACGTGAGCTTTTGTGGACAAGAAGATTGTTTTAGCAGATGGAGGAGTTTGACTGGTTGCATGCGGTCAAACTAGGTCAGGAGAAGGTGGACAACGTGCATGCAAAGAAGGACGCTCATCCTAAAGACGCCAATTTGC	2.71083	1.19186	0.094192	5.1363	0.625021	2.50909	2.25129	4.57425	27.0003	21.6339	21.9888	38.6936	0	0	0	0	1.82768	0
miRN313	miRN313	Novel	chr8	-		267366406	267366496	TTTCCGTCGCATATAACTGGC	CGGTTATATTCGACGGAAAAC	TCACTCCCGCGCCGGTTATATTCGACGGAAAACGTTGTTATTCTTTCGGAATAACAACGTTTTCCGTCGCATATAACTGGCGCGTGAGTAA	16.9967	38.1447	62.3149	158.57	58.8956	96.7614	85.9954	248.902	12.8516	15.5025	17.0726	18.4489	9.80586	11.0377	16.6066	21.5331	9.13838	2.54752
miRN314	miRN314	Novel	chr8	-		270902656	270902743	TTGAAGAAGACAAGGAGGGCA	CCTTTCTTGTTTTCTTCAAGA	GAGTTGGATGCTGCCTTTCTTGTTTTCTTCAAGATCAGTTATCAGAGTTATATGTTCTTGAAGAAGACAAGGAGGGCAATTTCCCACT	0.53357	1.16824	1.74598	0.651972	0.416681	0	12.6211	26.838	5.5035	0	23.9738	0	2.10126	0.613203	0.922592	0.672911	0	5.09504
miRN315	miRN315	Novel	chr8	-	probably	302325462	302325583	CTTCCCATCTATCGCCTAGATA	TCTAGGCGACAGATGGAAAATC	CAGAGTAAACTATCTAGGCGACAGATGGAAAATCATCTACAATTAGAAATCACTCCAAAGTCAATTGGAATGATTGCTAGGCGTAGATGACTTCCCATCTATCGCCTAGATAATTTACTCCA	0.353911	3.98501	7.34464	7.46848	0.214334	0.394159	0.164158	0.815204	0.0690299	0.131864	0.199551	0.545506	0	0	0	0	0	0
miRN316	miRN316	Novel	chr8	-		328960364	328960546	TTGGTCGTGCATTATGAGGCGA	GCCTCATACTGCGCAATCACC	GTTCCAGAAGATTGGTCGTGCATTATGAGGCGATGATACTTTTATTCTATAAACTTACGCAACTCAGTTTGAGGGTTTAGATCTAAGAGTTTGCCGTAATCTATAAAACCCTCGAACTGAAGTGTTACAGTGGAATTCGAGGTATTAAAATGGCCTCATACTGCGCAATCACCCTCTTGATCC	4278.34	3038.01	3704.83	3667.29	2111.38	1785.94	3979.15	1632.08	8893.47	8795.9	8302.05	10383.7	2341.27	2595.86	1937.44	2162.03	2431.72	1827.85
miRN317	miRN317	Novel	chr8	-		350011567	350011655	GAAGCTAGGGAACAGTGGATC	TCCACTCTTCCCCGGCTTCCC	GTAGAGCTAGGAAGCTAGGGAACAGTGGATCCGAATTGGCTTCCCAGCTCTATGAGAGGAAATTTAGATCCACTCTTCCCCGGCTTCCC	7.55593	2.38373	3.01414	0	55.0349	40.2364	27.2146	21.6179	0	0.633971	1.83694	1.00707	5.60335	2.45281	5.53555	0	5.48303	5.09504
miRN318	miRN318	Novel	chr8	+		392345608	392345701	TTTTACCTACACCTCCGAAACC	TTTTGGAGGAAAGGTAAAAGA	AGGCCTTCAGGTTTTGGAGGAAAGGTAAAAGACTTGTAGGATTTTTCTGATCTGATGTAGTCTTTTACCTACACCTCCGAAACCTATTGTCCTT	12700.2	10309.3	12674	18889.4	8983.11	12111.6	13579.7	6895.42	106586	158222	139871	77177.1	605.162	572.119	642.124	698.481	1784.42	1994.71
miRN319a	miRN319	Novel	chr8	+		393057520	393057622	TTTTCCCGGCTCCTCCCATGCC	TGTGGGATGACCGGAGAAAACT	ACTTTTGTGGGTGTGGGATGACCGGAGAAAACTCAGTCAGTTTTCTGAGTTTCTTATGTGATCTTTCATAGTTTTCCCGGCTCCTCCCATGCCTGCAGCCCTC	684.118	213.95	252.875	149.007	357.365	524.629	118.24	200.626	10230	14588.1	10258.7	18793.4	5.88352	7.2358	16.2376	5.65245	49.4691	87.1676
miRN319b	miRN319	Novel	chr8	+		393085623	393085818	TTTTCCCGGCTCCTCCCATGCC	TGTGGGATGACCTGAGAAAACT	ATCTGACATAATTTTCCCGGCTCCTCCCATGCCTGCTATTCCTAATGCCTTCACAACACATTCCACACTCTTCGCTGCTCATCTACGCCATCAGAAGAGGAAAGAATGATGAATATCTGTGGGGTTTTAGTAGGGATGTAGTGTAGTTTGAGGGCTTTTGTGGGTGTGGGATGACCTGAGAAAACTCAGTCAGTTT	683.762	213.95	252.875	149.007	357.161	524.629	118.24	200.626	10257.5	14618	10281.8	18807.6	5.88352	7.2358	16.2376	6.54966	49.4691	88.0168
miRN319c	miRN319	Novel	chr8	+		393107538	393107645	TTTTCCCGGCTCCTCCCATGCC	TGTGGGATGACCGGATAAAACT	TGAGGGCTTTTGTGGGTGTGGGATGACCGGATAAAACTCAGTCAGTTTTCAGAGTTTCTTATGTGATCTGACATAGTTTTCCCGGCTCCTCCCATGCCTGCAGCCCTC	684.118	213.95	252.875	149.007	357.365	524.629	118.24	200.626	10230	14588.1	10258.7	18793.4	5.88352	7.2358	16.2376	5.65245	49.4691	87.1676
miRN320	miRN320	Novel	chr8	+		393085375	393085470	TCTTACCAATGCCTGCTATTCC	AGTAGAAGGATTGGGGGAGATT	GAGGCTCGAGGAGTAGAAGGATTGGGGGAGATTATCTCTTTTAAGATTCTGTTAACAGAGATAGTCTTACCAATGCCTGCTATTCCTAATGCCTTC	48.9085	21.8559	17.8693	28.9702	75.9616	33.0943	48.7247	22.981	515.673	839.789	343.051	636.482	1.40084	1.63521	4.92049	1.79443	3.04613	31.4194
miRN321	miRN321	Novel	chr8	+		396533529	396533630	TTTTGGATGAAAGGCAAATGC	TTTTACCTATTCCTCCGAAACC	AGGTCTTCAGGTTTTGGATGAAAGGCAAATGCCGAGTCGGTCCCCGTTACTAATATGGGTACCGACAAGTTTTTACCTATTCCTCCGAAACCCTTTGCTCTC	1053.43	391.63	400.441	217.721	1418.11	910.56	1773.13	579.957	149.961	612.274	163.046	330.444	1639.4	2597.75	1083.74	1236	287.554	1040.15
miRN322a	miRN322	Novel	chr8	+		396647797	396647884	TTTTCCCTATACCTCCAAATCC	AGTGGGAGGTTAGGAAAAAAC	TGAAGATCATGGGAGTGGGAGGTTAGGAAAAAACTCTATCAGATAAATGAGAGAGTTTTTCCCTATACCTCCAAATCCTATTGCCTTC	2307.49	1052.8	1923.26	861.136	1207.6	1742.1	355.533	614.292	9035.93	17341.5	12013	12686.3	320.675	138.604	702.246	373.658	379.09	822.849
miRN322b	miRN322	Novel	chr8	+		396648245	396648332	TTTTCCCTATACCTCCAAATCC	AGTGGGAGGTTAGGAAAAAAC	TGAAGATCATGGGAGTGGGAGGTTAGGAAAAAACTCTATCAGATAAATGAGAGAGTTTTTCCCTATACCTCCAAATCCTATTGCCTTC	2307.49	1052.8	1923.26	861.136	1207.6	1742.1	355.533	614.292	9035.93	17341.5	12013	12686.3	320.675	138.604	702.246	373.658	379.09	822.849
miRN323	miRN323	Novel	chr8	-		431310121	431310246	TGGATCAATCTATGGAATTTT	AATTCCATAGATTAAGCCAAT	AGGGGGTTAAAAAAATTCCATAGATTAAGCCAATAGAGACTTGATACCTAAGGGCATAAACAACAAGGACGTATAAGGTAGGAGCAAGTCTTTATTGGATCAATCTATGGAATTTTCTTACCCCCC	57.6035	11.8477	3.07295	8.74589	76.2548	45.9845	56.4949	35.0866	7.04285	11.6368	9.28901	12.9311	4.20251	7.35844	3.69037	2.69164	1.82768	0
miRN324	miRN324	Novel	chr8	+		456249839	456249935	TAACTGATACGTCCTGGGAG	CCCGGGATGTATCAGTTACG	CGCTATTCTGTAACTGATACGTCCTGGGAGCGGGTAAGGCATGGAAACGTTTCCGATCTGTACCCACTCCCGGGATGTATCAGTTACGGAATCGTGA	9.69022	0	0.753536	0	8.07595	8.54383	23.7713	1.93986	2.48508	3.6042	1.83853	2.76846	7.00419	9.81125	11.0711	16.1499	7.3107	7.64256
miRN325a	miRN325	Novel	chr8	-		493903682	493903783	TGTCTAATCAACCTGCCCATT	ATGGGCAACTTGATTAGACAG	AGATTCCATTGATGGGCAACTTGATTAGACAGGCGGTCAGCTCTTATCCTGGTGAACAAGAGCTGCACACCTGTCTAATCAACCTGCCCATTGGTGGAATCT	9.67589	0	0	0	11.1904	7.51575	1.47227	5.19692	10.0231	3.82137	3.93879	4.2829	0	0	0	0	0	0
miRN325b	miRN325	Novel	chr8	-		493922038	493922139	TGTCTAATCAACCTGCCCATT	ATGGGCAACTTGATTAGACAG	AGATTCCACCGATGGGCAACTTGATTAGACAGGCGGTCAGCTCTTATCCTGGTGAACAAGAGCTGCCCACCTGTCTAATCAACCTGCCCATTGGTGGAATCT	9.67589	0	0	0	11.1904	7.51575	1.47227	5.19692	10.0231	3.82137	3.93879	4.2829	0	0	0	0	0	0
miRN326	miRN326	Novel	chr8	+	probably	496749944	496750061	ATGTGCGGTAAAGTGTTGGC	CGACACTTTACCATACATGG	GGTCTATGCGGCCGACACTTTACCATACATGGCACCATGCAATTGGCTCAAGTCTCGTCAAAGGCCCAAGAACTTATTGCACGGTGCCATGTGCGGTAAAGTGTTGGCCGCATAGATT	2.91996	0.690927	0.391469	0.684571	3.78351	3.75802	4.0631	5.61216	2.91199	2.22156	3.08412	3.76453	0.280167	0.459902	0	0	0.365535	0
miRN327	miRN327	Novel	chr8	+		504024464	504024638	TTGTCCACAGGTGAATTAATT	TTAATTCACCTGTGGACACTA	TTAAACAAAAATTAATTCACCTGTGGACACTAACTTGTGATATTTGTCGATAGATCTTCAACCTATATCCATTCGCAAAAAAATCTTAAGTGGTGCCATCAATTGTTTGGTGAATTGATGTTTACATGCAAATATCACAAATTATTGTCCACAGGTGAATTAATTTTTGTTTAAA	0	0	0	0	0	0	0.57112	0	23.2903	16.9994	14.3062	23.5033	0	0	0	0	0	0
miRN328	miRN328	Novel	chr8	-		508104472	508104671	ACGACTTTTGTATAATACCTGA	AGGTATTATACAAGAGTCTTTGG	GAGATTTTCTACGACTTTTGTATAATACCTGACAAGTTCTTGCAAGAAACATCCATGTCCACAGCTAAGATGGGATTGGACCTTTAGAGAGTCTGAAGGTCCAATCCCATCTTAGCTTGGTAGGTTACATAGCTTCATGGACATGGATCTGTCTTGCAACAACTTGTCAGGTATTATACAAGAGTCTTTGGGAAATCTTA	9883.47	4784.61	2962.46	7595.38	1975.11	1368.59	1345.18	2317.49	231.213	273.704	201.258	293.834	64.4385	60.0939	44.2844	56.5245	3.65535	2.54752
miRN329	miRN329	Novel	chr8	+		605406046	605406250	TGTTGACAGGCTCGAGGGCAG	GCCCCCGAGACTATCAAGATG	CTGAATTACATGTTGACAGGCTCGAGGGCAGCCTTACTGCTTCCTTCCTGTAATTGCCATCTGCAAACTATCCATAGCAATGCATTTTCATTATCCAATGAAATATTTTTCCCTTTCATTTTTCCGTAGTCTCTCCCTCAAAGACATATCCAAACTTACAGAGGAAGCTACAGACTGCCCCCGAGACTATCAAGATGTAATTTAT	734.963	68.7881	76.4358	212.668	235.52	465.64	1499.25	221.223	1390.23	1826.74	1084.46	1569.31	840.502	2020.66	1164.62	2489.1	2825.59	11327.1
miRN330a	miRN330	Novel	chr8	-		640460317	640460506	TGTGTCGAACCTTTCCCAGCA	CTGGGCAAGGTTCGACACAGG	ACAAGATTTCTGTGTCGAACCTTTCCCAGCACTTTGCATCCAGGATAAAACTCCTGTGAGCTTCTTCATTTTGCAAATCCAGAACCTTAACAGTGGCCATCACTTCTATAAGGGAATTTTAAGTGAAGCTCACAGGAGTTTAATCTCAGAATGCAAAGTGCTGGGCAAGGTTCGACACAGGAATCTTGTA	10.2095	219.271	128.413	55.3836	49.6535	99.6039	15.3987	29.6568	110.375	34.2687	56.0097	31.4966	31.5188	22.6885	11.0711	16.8228	48.4334	40.7603
miRN331	miRN331	Novel	chr8	+		651429980	651430104	TAGCGAGGGGCAATCCTTTGCA	CAGAGGAATGCCCCTGGCGATG	CGACATTCAAATGCAGAGGAATGCCCCTGGCGATGAAAGTCACAGAGTAGTTCTTGGTGAAAGAATTCATGGACCCACTTCTTGTGAATTTTATAGCGAGGGGCAATCCTTTGCATTTGGGTTTC	4.04475	2.38373	1.56587	0	0.612688	1.09882	0.109967	3.46462	2.5876	2.26092	2.00035	0	513.407	355.658	227.88	224.752	61.2271	101.901
miRN332	miRN332	Novel	chr8	-		652328638	652328752	TTTTATTGCCAGGGGCAAACC	ATGCCCTTTGGCAATGAAAGT	TTAATGCAAAGGATGCCCTTTGGCAATGAAAGTCACAGTCAGCGTTGGTTGGGATTTGATTCATTACCATTGCTATGAGATTACTTTTATTGCCAGGGGCAAACCTTTGCATTTG	7.55593	2.9195	1.88384	2.60789	1.23771	0	5.34267	0	115.76	177.36	150.396	154.276	16.81	9.81125	12.9163	18.8415	0.913838	12.7376
miRN333	miRN333	Novel	chr8	-		652414371	652414488	TTTATTGCTAGGGGCAAACCTT	GGATGCCCTTAGCAATGAAAG	GGTTGATGCAAAGGATGCCCTTAGCAATGAAAGTTACGGTTAGCGGTGGTTGGGTTTCGATTCGCTGCCATTGCTGTGTGATGACTTTTATTGCTAGGGGCAAACCTTTGCATTTGGT	358.601	281.719	248.54	400.125	49.276	56.71	89.4771	118.635	266.68	387.512	282.646	287.764	14.0084	14.7169	11.0711	10.7666	1.82768	0
miRN334	miRN334	Novel	chr8	-	probably	676256645	676256765	TTTCCATCTGTCGCCTAGATA	TCTAGGCGACAAATGGGAAGT	TGGAATAAACTATCTAGGCGACAAATGGGAAGTCATCTACGTCTCTAGATTACTCCAACAAAGTTGGAGTGATTTTCAGGTATAGATGACTTTCCATCTGTCGCCTAGATAGTTTACTCCG	0.0903609	0.379513	0.443846	0.503354	0.0618855	0.0979838	0.226789	0.152475	0	0	0.0840608	0	0	0	0	0	0	0
miRN335	miRN335	Novel	chr8	+		704055914	704056022	ATGATTGGCTATCTGTAATC	CGACAGATAGCCAATCATCG	ATTCTATTCAGACGACAGATAGCCAATCATCGACGGCTGTAGATGACTCCAACTTTATTGAAATTATCTACAGCCGTCGATGATTGGCTATCTGTAATCCAAATAGATT	53.1628	0	0	0	9.96334	12.1122	0	0	135.35	148.449	112.042	192.255	0	12.2641	0	5.38329	0	2.54752
miRN336	miRN336	Novel	chr9	+		12535681	12535860	TCAAGGATGAGAAGCTATTGC	AAGAGCTTCTAATCCTTGATT	AAGAATTTAATCAAGGATGAGAAGCTATTGCTTGTGGCAGAAGTTAGAATCACATGCAATGATCTAAAAGCCTTTCCTTTCTGATCACTCGGAGTCAGAGCTGCGGACAGTTTTTTCACAATGTCAAAAGATGCAACTCTTGCCACAAGCAAGAGCTTCTAATCCTTGATTAGATTCTTC	15.1507	30.6912	12.1029	17.0017	63.6223	53.0052	152.087	57.9884	270.472	194.102	362.116	190.699	60.236	83.3956	71.9621	46.4308	51.1749	35.6653
miRN337	miRN337	Novel	chr9	-		21582890	21583013	CTTGGCTTCTAACTTGAGGAA	CCTGAAGTTAGGAAGCCAACTT	TTATTCATATTTCCTGAAGTTAGGAAGCCAACTTTGGCTCAAAGGCCAGCATCGCAGCTTCTTTGCATGCGAGCGCCGCTTTTAGGGGCTAAGCTTGGCTTCTAACTTGAGGAAATATGAGAAA	130.292	25.2588	34.2357	18.7476	85.0565	71.2768	79.4025	57.733	117.386	76.7822	83.547	111.09	9.80586	9.81125	5.53555	8.07493	10.9661	7.64256
miRN338	miRN338	Novel	chr9	+		22951439	22951581	TTCTGATTTTGATTATTTCCA	GAGAAAATGGAAATGTGAATA	CTGAATCTGATTCTGATTTTGATTATTTCCATAAACCACCGTGGAGACTCTGCACAATTGTTGGAGAAAATGGAAATGTGAATATAAGTGCCATCCTCAATCTGAATTTTTGAGGTTGTGAAAGAGTGGAATAAATGATTCGA	536.045	1465.96	1439.84	934.323	439.696	431.939	409.931	716.693	297.869	448.628	298.139	371.501	16.81	6.13203	1.84518	8.07493	0	0
miRN339	miRN339	Novel	chr9	+		115508580	115508745	AATGTCTGATCTTGGAGAGCC	GACTTCAAGATCAGATTTTCG	TCACCAATTTGGGACTTCAAGATCAGATTTTCGTCAATGTTGTGAGCAATCGCAGTCATTATTGGACTGCTACTAAGCAGGTTGAGTCACATTTAATATTATTCGAATGTGACAGCCTTGCTATACTCCTCGTAGAATGTCTGATCTTGGAGAGCCAGATTGGTGT	58.5889	2.3601	1.50707	1.16065	66.3305	58.8663	17.1274	41.4357	11.8268	6.97804	12.1705	8.87602	0	2.45281	1.84518	1.34582	1.82768	0
miRN340	miRN340	Novel	chr9	+		138099551	138099717	TGCAGAAGGCTCAACAAAGGT	CTTTGTTGAGCCTTCTGTAAC	CGCTCCTTGTACCTTTGTTGAGCCTTCTGTAACTACTCTGACACCAGTCCGGCAGAGGATAAGTCCGTGGCAGAAGGTGATGGGAAACAAAGGGCCATCAAGTTCATGGAGAAGATACAACAGGTGTCAGAGTAGTTGCAGAAGGCTCAACAAAGGTACAAGGAGCA	0.804653	0	0	0	0.660809	0.443203	1.73136	2.45917	10.7348	8.34609	8.2961	10.3497	1.681	1.10377	0.738073	0.403746	0	0.764256
miRN341	miRN341	Novel	chr9	+		151633186	151633403	TGTGTAGAAACAAGTTACTAG	AGTGAATTGTTTCTGCACATG	ATTTTCAAAACCTAGTGAATTGTTTCTGCACATGCACTGTGTCCTCTTTGACTTGTAAATTGAGTCATTGCTTCTTAAAGGGGTGAATTAAGATGTTTTGGTCAAGAGGTATTTAACATCTTAAAATATTCGCTTTTAACTAGTTTAAGAGGTGGGGTTGTTAAAGCATTAAAGATGATGTAGTACATGTGTAGAAACAAGTTACTAGGTGCTGGAAA	47.8639	7.07811	1.50707	1.30394	6.77657	6.27272	13.5962	12.7488	17.4409	14.9743	11.8188	3.55348	49.0293	64.9995	44.2844	47.1037	10.9661	7.64256
miRN342	miRN342	Novel	chr9	+		158765855	158765982	AAGCCACTCTGCACAATGTTG	ACCTTGTGCTCAGGGTGGTTCTTTG	TCTGCTGCAATCAACCTTGTGCTCAGGGTGGTTCTTTGTTTCTGGAGGATCATGGCCTCCCCCGGCTTTGAACCCAAGCCAAACCATTAATAAAATAAAGCCACTCTGCACAATGTTGAATGCTTCGG	0	0	0	0	18.541	14.1937	3.6625	4.57425	0	0	0	0	0	0	0	0	0	0
miRN343	miRN343	Novel	chr9	-		163620084	163620185	TAGGAAACAAGAAAGAATAGG	TGTTCTTTCCTGTTTCTTGCA	GAAATCTCCATCCTGTTCTTTCCTGTTTCTTGCACCATGGGACTGCGCTCTAAGAGTGTGGTCTCATCGTGTAGGAAACAAGAAAGAATAGGATGGAGATTT	5.08219	0.968247	0	1.44782	17.1856	12.4739	18.2078	12.9588	16.7808	40.0672	14.9759	36.1169	18.5611	25.7545	13.6851	13.7947	6.85378	19.7433
miRN344	miRN344	Novel	chr9	+		175998330	175998441	TAACATAACAGTCTGCAGGAA	CCTGCATTCTGTTATGCTAAA	CAAGGGCCACTTCCTGCATTCTGTTATGCTAAAGTTTTAGTACAAGTGTTCCAGATGATGGACTGATACTCGAGTTTACCTTAACATAACAGTCTGCAGGAACTGGCCCCCA	186.637	39.8908	58.7829	30.3143	92.038	112.602	160.151	63.9131	497.165	224.235	650.081	739.23	3136.71	2192.61	1385.43	1776.82	1031.11	841.106
miRN345	miRN345	Novel	chr9	-	probably	194404082	194404240	TGTGGAGAGGGACAAAGTGTC	CACTTTGTGCCTCTCCACGCA	AGTAAATGTGTGTGGAGAGGGACAAAGTGTCCAATGGAGAGGTTTCTTTTGTACAGGTTTCCACTGTAATAGAATATCTGCAACATTGTCTTCAATAAAAACCTGTACGAGAGAAACCTCTCCATTGGACACTTTGTGCCTCTCCACGCACCTTCACTT	0	0	0	0	0.625021	1.56891	0.560057	3.09474	4.04914	3.80867	1.52142	3.36326	0	0	0	0	0	0
miRN346	miRN346	Novel	chr9	-		258611723	258611813	TCTTCATGGACATCCTTGGGA	CCAAGGAGGTCCGCGAAGACA	TTCTAATAATGTCTTCATGGACATCCTTGGGATGTGCTAACTTGGCAGCTTCAGTACCTGCCAAGGAGGTCCGCGAAGACATAATTGGTAA	46.2804	9.56261	27.0723	21.164	3.44637	1.26483	3.20423	3.0495	249.607	230.322	288.757	107.038	4.20251	6.13203	12.9163	12.1124	49.3472	25.4752
miRN347	miRN347	Novel	chr9	-		271068495	271068652	TTTTGATGTGTAGGGCAATC	AAGCCCCACACATCGAAACT	CGCTGCAAAGTTTTGATGTGTAGGGCAATCCAATGACTGTATATGATGGAAGGGGAAATACATAGCTGAACCCTTTGTGTATATAATGTATTCATGAGGGTTGGCTTGCATATATACTATTGTTCGAAAGCCCCACACATCGAAACTCTATAGAGCGG	0	0	0	0	0	0	0	0	8.55838	11.2878	9.5894	10.3195	1.40084	1.22641	0	0	0	0
miRN348	miRN348	Novel	chr9	+		354896205	354896486	TACGAGTCAGTAAGAAAACGC	GTTTTCTTACTGACTTGTATG	ACTAGTGCAGAGGACAGTTCGTTTGGCGTATTATAGGGCGTTTTCTTACTGACTTGTATGTAGGTATCGAAATAAATCAGGTAAATTAATTGTTGGCAACTCAAATATTTAGATTCCGCTTTCAAAAGTTAATCTACTGGGAATCTAATAATCAAATCCCCTTGCAAGTGCCCTAGACTAGGTCTCCATGTACTTTTCTAAAGCGCCCAAAGTGCTAATAAGGTGGAAAATAATTTATTTCGACACCTACATACGAGTCAGTAAGAAAACGCCCTAGACTAG	25.3786	2.38373	4.63034	0	9.583	6.97785	10.4164	5.40448	388.429	336.014	307.88	373.01	46.2276	69.9052	57.2007	55.1787	10.9661	30.5702
miRN349	miRN349	Novel	chr9	-		369224810	369224913	CTGGTCTGTTACTATTGGAGC	TTCAATAGCAACAGCCCAACA	GAAATATATAGCTTCAATAGCAACAGCCCAACAAGCAAACATTACATATATGTCTATATGTGACATTTGCTTGCTGGTCTGTTACTATTGGAGCTATATACGTT	132.436	50.9458	78.3907	87.0058	108.943	87.0071	54.3352	44.2098	4.4395	1.26794	7.6078	5.84715	0	0	0	0	0	2.54752
miRN350	miRN350	Novel	chr9	+		373398538	373398736	CAGCATGGGATATGGATGATG	TCATCCATATCCCATGTTCCC	AAGAAATGAGACAGCATGGGATATGGATGATGTTGCAGGTTTTTTTTGAATACTATGCAGATCTTGGGGAGGCTTCGGATAGCAAGCAAAATGTAACGGTTTCTCTTCCCATGGAGATTTTTAAGAGTTGTCTGGAAAGAACCCAATGGCTTCTTTCAACCTGCAACATCATCCATATCCCATGTTCCCTCATTTCTTC	0.903609	0	0	0	28.6267	17.0737	1.98233	46.1496	0	0	0	0	0	2.45281	0	1.34582	0	5.09504
miRN351	miRN351	Novel	chr9	-		374208226	374208305	CTTGGCAGGCATTTCTTCAAA	TGAAGAAATGCCTGCCAAAG	GAGCGAAGGATTGAAGAAATGCCTGCCAAAGATTCAACTCGAGCAAATCCTTGGCAGGCATTTCTTCAAATCCTTGGTAG	7.71947	0	2.26061	0	5.25102	2.50909	3.93146	0.969932	9.50411	10.4743	15.757	22.2863	2.80167	1.22641	1.84518	6.72911	3.65535	7.64256
miRN352	miRN352	Novel	chr9	-		404797835	404797927	TGAATCCAATCCTGACCTTCTG	GAAGTTAGGATTGGATTCATG	CTTATCATGGCAGAAGTTAGGATTGGATTCATGTAAAGAGGATCTGTATGTTCTACTTTGATGAATCCAATCCTGACCTTCTGCCATGAATAT	330.571	4.13499	0.406169	0.580324	131.253	123.572	9.70286	12.359	0.340202	0	0.187329	0.384835	0	0	0	0	0	0
miRN353	miRN353	Novel	chr9	-		432957288	432957393	TTGAGCGAGGTAAAGTGGCTG	ACCCCTTTACCTTGCCCGACA	TAGCTAAGTGTTGAGCGAGGTAAAGTGGCTGGGAGACACTCGCGGTTGGTGAGTAGAAAGCCTTGAGTGTCTCCCAACCCCTTTACCTTGCCCGACACTTGGCTAC	6.07578	2.33647	5.45116	1.16065	24.7049	24.1154	34.4069	33.9516	0	0	0	0	11.2067	24.5281	5.53555	17.4957	25.5875	25.4752
miRN354	miRN354	Novel	chr9	+		438998723	438998834	TGTTTGGCAGCTCTAGGTCT	ACGTAGCGCTGCTAATCATG	AATGGGAATACGAGTTAATGGACGTAGCGCTGCTAATCATGATTTTAATTGATCACAAGTCCAATGTGATCATTATCATCAATGTTTGGCAGCTCTAGGTCTATTAACCCAT	247.989	1.58915	1.15971	0	85.1457	62.5739	844.877	148.372	237.892	89.49	121.473	108.685	1.40084	3.06602	11.9937	23.5519	18.2768	5.09504
miRN355	miRN355	Novel	chr9	+		471910090	471910444	ACTTCCTTGGCAATGAGTTTC	AGCTTATTGCCAAGGAAGTGG	CTGAAGCTGTGAAGCTTATTGCCAAGGAAGTGGGTAATTGCGTGGATGAGGATGGGCACGAGTGAAATTTATTTGAAACACAAATTGAAAAAATCCAGAGAGAGGCTGTGCGTATTGCCAGAGAAATGGTGGCGTATGCTTGTAGTCTCGGATGTCAGGATATCGAATTCGGTGCCGAGGATGTCACGATATAGAGAAATGGTGGCGTATGCTGGTGGTGTAGGTTGTCAAGAATCCAATTCGGTGTCGAGGACGCTGCAAGTGAGTAGACCGGGCAATTGTGCAGATAACAGGCACGTGTCCATCCCATCCACGCAGTTACCCACTTCCTTGGCAATGAGTTTCATAGCTTCAA	5.74872	0	1.56587	5.05683	6.80124	14.3861	8.88117	13.4433	475.354	298.698	507.03	396.44	1.40084	0	0	0	0	0
miRN356	miRN356	Novel	chr9	+		485367469	485367542	TCCTTTGGCTGGGAGAATGAT	TCATCCTGCCCGCCAAAGGAGA	CAGGCAGCTCTCCTTTGGCTGGGAGAATGATGGCCATGGACTATTCATCCTGCCCGCCAAAGGAGAGTTGCCCT	0	0	0	0	0	0.549412	0	0	106.045	2657.54	67.5593	21.1333	0	2.45281	22.1422	2.69164	3.65535	7.64256
miRN357	miRN357	Novel	chr9	-		595295860	595296113	TAGTGGTTTGGGTGCGGAGCC	CTCTGCACTCAAACCATTAAG	GACAAGTGTTGGGCTCTGCACTCAAACCATTAAGTGGAAAACGAATGTGGAATTGTGAAATTCCATAGCAATTACAACATAAAAAAATTTAAAATCAGATGTTAACATCGCTGCTCATGTGGGCATGATGGTAAGGCATTGCTATGGAATGACCCAAGTTTTGGGTTTGAAACACAACGTCATAGAAATAGTTTTTGCAACAAAAAACTGCTGGTTTTCCACTTAGTGGTTTGGGTGCGGAGCCCGACACTTGT	8.13248	5.31613	11.3139	4.78589	25.4285	25.6447	8.76939	16.6286	66.5025	30.9699	77.6027	53.1487	2.80167	1.83961	1.84518	1.34582	10.0522	6.3688
miRN358	miRN358	Novel	chr9	-	probably	693069814	693069905	TAGCCAATCATCGATGACTGT	AACCGTCAATGATTGGCTATC	AGGCGACAGATAGCCAATCATCGATGACTGTAGATGACTCCAACTTTATTGGAATCATCTACAACCGTCAATGATTGGCTATCTGTCGCCTA	0.328585	0	0	0	0	0	0.0494168	0.176351	0.0589927	0.0971191	0	0	0.636744	0.668949	0.503232	1.22347	0.332305	0
miRN359	miRN330	Novel	chr8	-	probably	640563210	640563398	TGTGTCGAACCTTTCCCAGCA	CTGGGCAAGGTTCGACACAGG	ACAAGATTTCTGTGTCGAACCTTTCCCAGCACTTTGCATCCAGGATAAAACTCCTGTGAGCTTCTTCATTTTGCAAATCCAGAACCTTAACAGTGGCATCACTTCTATAAGGGAATTTTAAGTGAAGCTCACAGGAGTTTAATCTCAGAATGCAAAGTGCTGGGCAAGGTTCGACACAGGAATCTTGTA	4.68814	0.16689	0.2237	0.18628	1.85727	1.10218	1.54544	0.43336	0.77298	0.2717	0.16057	0.82929	0	0	0	0	0	0

## Sheet: Table S3
Table S3. PHAS loci in G. biloba
information of PHAS							Abundance(RP10M) of PHAS
PHASID	Chr_ID	Start_Pos	End_Pos	Pvalue	Max_Region_Phase_Score	group	ovule	embryo1	embryo2	embryo3	FB	OS	MB	MS	leaf1	leaf2	leaf3	leaf4	cambium15	cambium20	cambium193	cambium211	cambium538	cambium553
PHAS21-1	chr1	123116357	123116526	0.000554841	10.98	PHAS21	29.0193	25.2405	12.5858	11.2857	189.403	125.827	103.391	86.6194	2.04121	0	1.27654	2.00646	33.0758	56.1081	1.84518	0	1.82768	15.2851
PHAS21-2	chr1	123381367	123383140	2.96e-05	15.52	PHAS21	60.5811	11.4887	20.8177	32.1914	401.474	503.019	193.758	451.404	990.934	470.588	647.1	784.674	1980.69	2032.33	1713.84	1848.81	1167.8	1059.33
PHAS21-3	chr1	123405169	123405552	6.14e-10	18.48	PHAS21	24.4877	13.366	24.829	103.042	126.663	189.355	69.609	103.583	330.275	183.691	296.341	262.079	1754.61	1004.3	686.541	727.952	739.683	639.648
PHAS21-4	chr1	138659498	138660071	7.59e-05	16.21	PHAS21	7280.5	15464.6	11619	28301.1	18327.2	15915.1	14822	24009.4	971.641	959.678	928.924	1257.74	1631.1	1494.72	1822.66	2104.85	1545.09	2015.29
PHAS21-5	chr1	175084141	175085376	2.39e-09	35.68	PHAS21	34552.9	6399.02	3196.25	1269.38	27182.2	24909	7947.81	3251.2	2599.86	4061.86	3730.79	5761.54	349.314	395.283	218.193	161.723	342.232	188.516
PHAS21-6	chr1	179213287	179213804	2.96e-07	10.19	PHAS21	16.7472	0	0.753536	12.1002	68.6744	65.8881	151.732	113.71	0	0	0	1.99879	23.8142	19.6225	12.9163	13.4582	0	53.4979
PHAS21-7	chr1	231478884	231479635	3.12e-07	10.93	PHAS21	114.921	71.7891	87.6092	347.116	77.2509	73.0931	103.809	39.2078	62.7622	11.7992	31.1182	31.6339	37.1222	39.1428	46.7446	40.8232	149.412	81.9452
PHAS21-8	chr1	231882350	231882959	5.64e-07	10.8	PHAS21	113.114	66.8268	88.212	339.572	77.1549	73.29	105.791	37.2679	60.8392	11.7992	30.9301	30.8643	37.1222	39.1428	46.7446	40.8232	149.412	79.3977
PHAS21-9	chr1	248413667	248414600	4.02e-13	20.42	PHAS21	11.6222	2.38373	33.7696	161.919	8.92904	7.56368	18.1664	15.5229	42.216	119.544	49.4008	77.5031	10.5063	8.58485	130.103	142.803	196.292	44.5228
PHAS21-10	chr1	321557368	321558280	4.93e-08	18.91	PHAS21	43.2608	6.47179	36.2215	119.318	38.5183	52.6863	3.2194	14.3434	210.158	152.87	172.76	183.483	59.3021	58.5405	192.207	313.141	120.231	112.36
PHAS21-11	chr1	321584420	321585221	5.15e-07	19.86	PHAS21	13.2526	2.31177	17.8327	41.9972	15.4343	21.2073	1.5764	6.16233	122.721	90.198	88.4693	116.495	39.6904	47.2167	96.011	159.246	91.2315	89.7718
PHAS21-12	chr1	321661659	321662560	4.34e-09	16.81	PHAS21	39.3595	3.83199	21.6068	70.5198	33.3182	43.134	5.59964	9.6773	194.19	138.845	134.301	145.299	77.2795	85.5214	177.138	268.28	126.932	115.332
PHAS21-13	chr1	321678900	321679915	3.66e-08	16.27	PHAS21	36.711	3.83199	19.6642	67.9914	31.7742	42.5846	5.11097	8.11862	182.051	130.798	130.277	142.761	71.6762	78.163	173.447	254.822	115.966	112.784
PHAS21-14	chr1	392295393	392296195	3.59e-12	21.02	PHAS21	27.0848	21.5174	15.7575	22.6601	44.4694	111.173	3.53885	31.1309	200.404	115.978	83.814	88.197	7.98477	3.27042	4.15166	1.68228	2.74151	0
PHAS21-15	chr1	394349582	394350662	3.84e-06	14.94	PHAS21	74.6432	62.4282	74.0187	61.7593	99.528	88.0714	82.2814	87.9144	168.55	82.8462	79.1139	152.54	273.864	210.022	330.288	385.69	275.065	191.064
PHAS21-16	chr1	397710056	397710430	0.000200304	14.4	PHAS21	30999.7	1236.45	2556.15	993.8	36428.7	34795.2	21516.2	19720.2	330.135	942.07	985.296	2459.03	31.2854	22.4841	8.61086	7.06556	7.3107	9.34091
PHAS21-17	chr1	399964084	399965030	7.9e-07	16.01	PHAS21	181.478	26.1622	16.2217	12.9326	261.806	336.842	208.085	96.9078	1.16901	3.68881	4.66387	8.45198	0.350209	1.43081	0	1.34582	1.21845	0
PHAS21-18	chr1	403324461	403325547	3.28e-11	26.41	PHAS21	8747.05	1015.84	780.209	890.59	6043.09	6899.71	3986.56	2568.09	21.724	41.0774	79.1273	66.1708	22.4134	137.358	10.1485	12.1124	61.5318	10.1901
PHAS21-19	chr1	408700930	408703830	1.03e-08	24.28	PHAS21	160.182	10.6836	9.82902	11.4335	76.5993	106.361	96.2755	142.294	915.852	874.269	682.435	847.651	25.7573	20.4959	14.2441	16.735	5.4767	6.3041
PHAS21-20	chr1	413789014	413789629	0.000426572	14.84	PHAS21	0.580891	0	0	0.290162	0.448012	3.12697	4.84944	4.64182	47.3078	33.9724	20.6302	27.1837	0.400239	1.13589	0.461296	1.51405	1.34465	3.50284
PHAS21-21	chr1	446257259	446257795	1.18e-12	19.63	PHAS21	224.252	1.16824	3.06446	2.46459	166.587	230.116	75.1283	97.6678	30.995	55.1134	58.2183	93.2015	6.30377	5.51883	3.69037	5.38329	0	5.09504
PHAS21-22	chr1	563886565	563887404	1.93e-06	18.12	PHAS21	508.934	272.255	458.803	371.342	918.489	1245.94	811.512	926.867	1845.65	1674.16	1540.32	1886.75	487.847	424.582	354.116	335.602	152.843	234.619
PHAS21-23	chr1	575646620	575648051	3.17e-09	22.46	PHAS21	356.853	109.519	198.626	224.975	752.327	915.974	582.03	929.787	1434.85	934.368	1391.13	1976.97	373.828	388.877	315.476	420.189	404.812	485.561
PHAS21-24	chr1	619173226	619173626	8.45e-08	14.44	PHAS21	0	0	0	0	0.612688	2.55021	0	1.93986	27.2824	3.92118	57.8106	1.38423	2.10126	4.29242	1.29163	6.72911	0	0
PHAS21-25	chr1	631728412	631729430	3.22e-15	32.16	PHAS21	44585.8	20604.9	26889.3	30936.9	32078	29403.2	50352.2	21790.7	57177.2	34748.4	57067.2	60156.2	16269.2	15149	13465	15686.9	13577.9	11172.3
PHAS21-26	chr1	655955009	655956217	1.8e-06	14.79	PHAS21	239.059	119.068	214.236	21.6051	1217.06	1405.77	684.451	736.971	249.972	168.51	180.978	138.011	1911.59	1504.25	1022.87	1370.4	968.48	1263.88
PHAS21-27	chr1	675398891	675399263	5.64e-06	18.13	PHAS21	2865.49	756.167	1215.4	1821.57	1183.55	1313.52	636.298	686.965	12262.9	5580.33	7261.94	5798.46	527.088	480.211	598.977	772.322	191.784	205.658
PHAS21-28	chr1	770697736	770698731	4.53e-08	20.71	PHAS21	57.6544	15.8857	37.223	22.2373	81.1068	101.695	26.0521	98.9943	579.51	855.548	376.14	791.612	53.2318	49.0563	125.472	138.62	183.377	180.662
PHAS21-29	chr1	860884216	860884898	0.000236007	10.4	PHAS21	107.384	55.7695	100.835	106.656	164.887	166.94	677.231	594.769	158.016	104.991	118.911	137.032	514.598	388.123	388.002	491.166	584.206	960.654
PHAS21-30	chr1	861443978	861444725	1.51e-06	17.69	PHAS21	1053.93	577.445	744.298	768.095	1062.71	1129.33	735.818	660.086	491.447	348.144	471.96	546.762	756.482	448.544	402.283	480.573	857.09	976.516
PHAS21-31	chr1	871703073	871703266	2.68e-07	11.73	PHAS21	19.6983	10.2703	5.44227	0.47627	5.31243	7.58718	5.98875	4.01829	0.508199	0.686802	0.719995	0.999395	1.54537	3.20715	2.67991	5.39263	2.74151	3.26325
PHAS21-32	chr1	882712609	882713080	7.73e-09	14.95	PHAS21	4.55683	4.67076	8.16401	3.68906	7.46326	1.80521	132.728	48.0722	0.340202	0.633971	1.16132	0.503533	1.40084	2.45281	2.76777	0	0	2.54752
PHAS21-33	chr1	892664395	892666270	1.52e-06	19.37	PHAS21	16.8499	1.72786	4.7429	5.24904	11.5346	26.9952	11.7681	15.0789	758.052	870.146	684.081	459.398	10.9567	12.0578	13.0204	9.78718	4.26011	66.4996
PHAS21-34	chr1	893537005	893538461	3.61e-06	14.26	PHAS21	13.2722	0.873858	4.56116	4.48598	7.80565	14.083	9.29834	11.9923	554.766	549.482	433.02	285.461	7.06971	7.63418	7.08236	4.96466	1.18353	66.8393
PHAS21-35	chr1	893538783	893539099	1.9e-05	12.75	PHAS21	1.99872	0	0	0.130573	2.65699	5.58395	2.58877	4.03266	81.9849	134.019	81.0491	55.4255	0.466946	0.766325	0.848428	0.897214	0	0
PHAS21-36	chr1	894378898	894380334	1.75e-05	15.62	PHAS21	10.8325	1.49706	1.08897	1.72521	14.3064	32.0996	4.68007	14.6389	1251.12	1893.12	1331.76	949.747	41.1058	23.5224	35.7503	29.3252	15.5679	11.0898
PHAS21-37	chr1	958639156	958640259	0	28.47	PHAS21	20.4818	2.15364	8.90011	85.7263	84.2866	78.4988	169.686	128.878	58.1859	82.0478	53.4644	87.3351	134.701	104.344	280.719	379.896	93.2308	198.095
PHAS21-38	chr1	958646185	958647808	0	28.47	PHAS21	33.9007	8.62567	25.5064	196.885	80.667	93.5307	304.26	142.594	75.4107	77.7409	75.1749	107.922	185.752	135.973	363.028	467.052	120.023	181.24
PHAS21-39	chr1	959667721	959668239	7.38e-08	12.05	PHAS21	6.7764	2.63156	7.06652	58.4941	10.2086	14.0509	30.1518	28.4523	11.3646	12.4496	11.6639	20.1703	10.0094	6.33884	12.2756	29.0824	8.30935	11.1575
PHAS21-40	chr1	986906250	986906472	6.85e-06	13.73	PHAS21	71.5934	97.6383	43.229	193.962	231.008	127.988	129.315	209.886	3.19498	1.06831	0.638269	0.999395	12.6075	10.4245	20.297	10.7666	0	10.827
PHAS21-41	chr1	994065882	994067030	1.62e-11	32.7	PHAS21	597.844	246.762	292.351	150.091	592.084	571.194	769.477	378.104	2530.52	1876.37	2219.06	2328.54	125.984	141.276	83.4288	143.183	186.621	93.3715
PHAS21-42	chr1	1006326826	1006328743	1.74e-09	39.4	PHAS21	7702.57	151.028	563.399	636.757	25376.3	29604.2	15813.2	10878.7	49421.5	32562.4	33898.6	34225.9	31244	33394.3	41654.6	34713.9	8903.8	13572.5
PHAS21-43	chr1	1006765589	1006766801	4.46e-09	14.69	PHAS21	9.36315	3.76671	0.232097	1.5953	107.682	89.5242	40.4478	103.34	18.5186	24.4091	25.9412	35.9602	1142.97	1263.79	1497.22	1365.23	1160.88	2413.44
PHAS21-44	chr1	1019277520	1019278631	7.87e-05	16.4	PHAS21	4.96444	0.499235	0.850438	1.82177	1.87821	5.22159	0.508042	8.38613	106.774	117.419	92.865	68.2282	1.48693	1.00741	5.31588	9.03943	0.875761	3.13133
PHAS21-45	chr1	1028521249	1028522884	4.86e-07	26.84	PHAS21	12.7536	0.170266	0.101542	0	6.1546	14.036	3.08785	29.228	592.734	771.586	500.527	545.447	5.9619	11.2154	3.34054	12.1396	0.610313	4.34848
PHAS21-46	chr1	1028685998	1028687857	8.99e-06	18.69	PHAS21	37.7706	8.91286	7.54101	12.311	53.653	88.1633	24.5031	140.418	3776.78	2326.47	1564.81	2078.72	36.4551	30.7107	76.6488	123.056	12.2614	18.9114
PHAS21-47	chr1	1037395874	1037397887	6.01e-06	10.65	PHAS21	8.45639	6.8971	6.71304	6.63928	28.2013	33.9422	9.45643	96.812	187.278	172.984	211.167	83.2678	57.5083	19.9834	51.6779	64.3076	87.7438	65.1945
PHAS21-48	chr1	1037499820	1037501686	3e-12	19.54	PHAS21	28127.2	1666.91	1449.78	859.28	16087.6	13894.6	9317.88	7262.02	45449	64542	64037.1	65418.3	661.456	668.195	636.778	623.948	585.394	693.979
PHAS21-49	chr1	1037559340	1037559604	2.89e-05	11.46	PHAS21	4944.54	47.1254	53.49	47.5558	22219	19003	12187.3	12773.7	3476.07	5095.61	7840.93	6059.75	35.4178	25.6932	23.9874	20.1649	13.2506	17.1958
PHAS21-50	chr1	1045500293	1045501030	8.71e-11	11.65	PHAS21	16.8916	133.532	148.062	202.052	46.741	63.0242	39.9728	39.4464	13.8627	4.5398	9.01657	9.02131	155.796	113.943	107.957	109.114	185.814	153.509
PHAS21-51	chr1	1045523117	1045523884	8.71e-11	11.65	PHAS21	16.8916	133.532	148.062	202.474	46.741	63.0242	39.9728	39.4464	13.8627	4.5398	9.01657	9.02131	155.796	114.25	107.957	109.451	185.814	155.42
PHAS21-52	chr1	1045977609	1045978341	1.66e-07	10.77	PHAS21	11.1235	85.2402	98.2018	131.312	25.4141	40.3309	25.4674	27.2504	9.25319	3.31592	6.29731	4.46557	69.2948	57.5287	50.7565	49.1129	88.9469	79.2066
PHAS21-53	chr1	1051377360	1051377821	8.74e-10	25.52	PHAS21	13.6932	1.16824	0.251179	2.46638	149.979	184.06	29.6069	120.71	458.509	507.297	462.369	763.232	9642.05	10986.4	8311.87	8678.39	7852.1	6770.22
PHAS21-54	chr1	1051378817	1051379253	0.000528969	11.36	PHAS21	30.3529	0.297966	0.753536	0	188.923	248.44	22.451	168.689	227.282	237.181	264.552	363.965	2240.89	2695.34	2633.08	2567.47	2446.31	2501.19
PHAS21-55	chr1	1053948944	1053950328	1.78e-14	21.52	PHAS21	0	342.493	827.726	1485.89	0	0	9.60947	1.93986	0	0	0	0	0	0	1.84518	0	0	0
PHAS21-56	chr1	1069703951	1069705354	0	20.85	PHAS21	206.535	24.4282	37.6917	53.4312	940.599	1142.66	450.87	878.902	1413.46	654.259	1041.09	905.06	7243.47	8562.51	3163.94	3521.92	5578.22	24977.2
PHAS21-57	chr1	1070156246	1070156702	2.82e-05	11.71	PHAS21	15.7991	5.15692	19.0242	92.5451	154.453	164.63	58.867	161.086	131.296	77.2573	93.6684	83.1497	1602.32	1497.28	673.378	666.86	1325.5	1038.68
PHAS21-58	chr1	1152144093	1152148712	2.71e-11	18.94	PHAS21	4995.55	1547.85	1681.86	2490.44	4005.01	4094.54	2071.51	3557.54	1466.73	1668.06	1436.96	1342.07	2456.01	1942.48	2224.96	2181.03	1462.6	1230.66
PHAS21-59	chr1	1170614144	1170614606	0.00015529	15.25	PHAS21	41192.6	1832.39	3571.62	1365.68	70789.9	59778.6	53527.9	30579.4	530.277	1225.11	1396.52	3618.28	34.7875	29.8426	23.3723	9.08429	7.3107	4.24587
PHAS21-60	chr10	7801496	7803140	7.67e-08	15.55	PHAS21	0	0	4.22417	1.30394	0	0.549412	2.12511	0	637.515	597.453	378.472	543.104	0	1.22641	1.84518	0	0.609225	2.54752
PHAS21-61	chr10	31075240	31076010	2.82e-10	13.61	PHAS21	19.871	22.2136	10.6501	22.6594	24.1477	25.6736	18.5443	23.007	91.1822	122.688	45.1794	141.666	74.3319	123.867	128.855	98.9179	53.0026	97.1697
PHAS21-62	chr10	33046508	33046933	3.47e-07	16.1	PHAS21	25.3213	14.0639	25.6423	73.1848	20.7779	18.3572	70.8931	24.2846	96.0206	139.381	94.6484	166.491	98.0586	82.7313	70.732	112.645	32.5936	56.47
PHAS21-63	chr10	44581772	44582133	2.26e-10	33.35	PHAS21	48.167	7.81471	3.29402	12.3311	82.8047	95.8115	17.788	62.5999	16.4208	13.3071	7.08237	21.874	121.569	125.748	132.392	172.871	243.081	271.735
PHAS21-64	chr10	44582454	44583801	1.05e-06	15.27	PHAS21	136.207	9.52544	15.9644	18.627	119.121	158.998	38.2021	68.9481	162.368	91.7981	59.4657	112.665	207.557	219.731	271.908	299.266	259.225	285.322
PHAS21-65	chr10	64989631	64989860	4.85e-06	18.49	PHAS21	542.615	204.121	293.66	255.176	611.482	930.386	220.118	787.842	1224.41	737.751	988.043	844.017	1592.87	1850.71	1414.67	2020.65	2294.98	1152.19
PHAS21-66	chr10	65023357	65024072	0.000651387	11.54	PHAS21	738.585	522.936	770.209	434.783	873.211	1475.45	456.822	1141.18	1927.19	1492.1	1461.73	1508.75	1560.35	1791.05	1385.25	1971.33	2220.56	1057.67
PHAS21-67	chr10	65275503	65276063	6.4e-05	13.2	PHAS21	878.925	486.893	627.516	481.814	1408.64	1851.54	672.534	1566.31	6235.16	3635.34	5345.92	4710.73	4295.15	4016.83	3474.53	5339.47	5402.74	3363.7
PHAS21-68	chr10	105025552	105026995	5.45e-13	17.99	PHAS21	354.608	1.75126	0	0	75.9389	81.0753	299.961	80.7137	23.7002	69.9205	51.039	3.82918	15.4092	16.3521	27.0627	31.4025	8.83377	33.1178
PHAS21-69	chr10	109131206	109132071	8.43e-07	10.21	PHAS21	0.399296	0.690321	0	0	1.12884	3.5486	0.28556	24.435	26.6437	15.9305	22.972	6.44838	3.13392	0.817604	0.57662	3.00006	5.83195	0
PHAS21-70	chr10	117295543	117297650	2.21e-07	14.65	PHAS21	478.075	671.973	1144.71	975.924	668.561	832.955	367.569	595.048	383.126	232.992	325.347	315.588	2386.2	1570.77	1783.86	1898.15	1423.66	1231.08
PHAS21-71	chr10	117733450	117735034	5.23e-06	30.68	PHAS21	839.854	877.51	781.933	1934.89	1040.05	1108.31	1187.53	1384.74	1663.67	1575.08	1667.98	1596.4	1385.46	1267.99	1253.32	1465.43	662.11	1078.26
PHAS21-72	chr10	117882578	117884262	8.19e-09	27.43	PHAS21	415.562	639.356	1097.3	911.252	500.427	613.405	285.075	496.014	332.784	215.581	368.926	298.389	2096.35	1005.16	2441.69	2458.76	1182.07	912.881
PHAS21-73	chr10	132565901	132566949	5.57e-13	29.08	PHAS21	353.543	263.338	378.96	434.981	569.248	899.898	553.98	711.319	2809.66	2363.89	2658.75	2986.47	186.42	140.961	187.019	188.336	82.3855	77.783
PHAS21-74	chr10	142159986	142160182	0.000667913	12.65	PHAS21	71.7181	44.574	50.2938	32.965	150.915	144.705	321.156	105.314	295.271	185.617	291.719	248.459	118.01	120.953	88.2741	101.087	32.2551	37.5041
PHAS21-75	chr10	143033415	143034307	6.72e-11	25.01	PHAS21	83097	1185.75	1155.8	460.015	14038.3	15374.3	1675.88	600.512	59.7004	137.214	218.404	152.418	9.80586	4.29242	5.53555	3.14025	7.3107	10.1901
PHAS21-76	chr10	213675474	213675955	1.32e-07	21.39	PHAS21	87.1087	36.3044	37.848	31.8892	46.3593	52.7451	15.8254	32.5706	18.8585	29.6727	18.0783	11.0815	11.2067	7.35844	9.22592	2.69164	3.65535	12.7376
PHAS21-77	chr10	228578824	228579425	1.21e-07	11.11	PHAS21	70.2929	0	0.162468	0	39.2387	94.5557	8.91303	32.842	0	0	1.20026	2.09806	2.80167	1.22641	0	1.34582	0	0
PHAS21-78	chr10	241504985	241506924	5.42e-10	28.2	PHAS21	50.9577	10.2974	7.8685	13.1935	91.6958	122.824	82.7134	134.988	1656.38	1490.65	1348.24	1320.09	170.62	136.741	101.007	133.598	286.292	488.823
PHAS21-79	chr10	252033661	252033972	4.06e-08	19.62	PHAS21	48.3345	9.34152	6.02829	8.47495	366.222	313.281	364.158	250.007	3.22078	5.10975	2.39893	2.76846	505.002	730.938	217.732	339.147	58.4856	744.088
PHAS21-80	chr10	263820095	263820492	2.93e-09	31.72	PHAS21	0	278.157	162.087	125.804	0	0	0	0	0	0	0	0	0	0	0	0	0	0
PHAS21-81	chr10	314326379	314327427	2.6e-06	18.69	PHAS21	2319.93	708.678	1090.76	1527.18	1243.78	1264.46	2761.36	1863.5	2058.56	1474.55	2003.11	1900.59	4216.07	3410.31	6598.38	8194.69	4407.38	6316.47
PHAS21-82	chr10	349830747	349832695	1.11e-11	18.23	PHAS21	47.0049	8.05597	12.3451	11.3692	364.463	418.269	184.651	243.53	1690.42	1548.52	1073.76	1164.78	149.445	165.3	209.356	252.174	331.374	320.603
PHAS21-83	chr10	349895416	349896579	4.5e-05	15.16	PHAS21	20.0522	4.926	2.27641	5.27514	64.2175	80.4313	44.1211	66.4756	925.695	880.038	635.477	556.227	45.8176	45.6472	65.8126	92.0005	81.8463	61.0163
PHAS21-84	chr10	349939928	349941336	1.41e-10	27.7	PHAS21	2.76144	1.17969	1.21572	0.795845	5.32801	9.47838	4.53891	24.5742	237.337	549.746	311.012	151.655	9.77946	16.0573	11.2609	18.0855	10.4828	14.1918
PHAS21-85	chr10	362841395	362842692	1.44e-10	26.11	PHAS21	2.29546	3.36477	1.6499	0.758524	2.88684	7.91353	4.1614	26.107	262.411	323.965	362.277	151.745	15.7656	20.7363	21.2205	26.1806	15.0188	9.59212
PHAS21-86	chr10	362850640	362851850	1.49e-12	27.44	PHAS21	2.40748	0.981042	1.88099	0.505683	2.65681	8.76093	6.50223	27.797	282.405	483.51	378.205	182.769	11.1831	22.7383	20.3629	26.2135	11.6155	12.2069
PHAS21-87	chr10	362939048	362944443	3.27e-08	40.68	PHAS21	26858.4	46943.1	58890.5	67872.2	20835.8	26324.8	49802.6	25038	30792.4	37899.9	29591.7	31676.9	35109.7	26643.6	37953.5	40461.6	20779.9	20975.5
PHAS21-88	chr10	377279537	377280724	5.28e-11	26.92	PHAS21	347.391	254.241	204.241	153.725	644.898	473.423	1066.24	395.877	764.379	470.093	732.399	657.069	282.784	235.052	274.918	295.499	313.409	230.651
PHAS21-89	chr10	377280982	377282044	1.74e-10	29.98	PHAS21	22933.7	19423.9	20944.8	22201.4	39329.4	34272.2	49868.1	33178.7	19341.2	15432.7	17581.7	18510.1	23389.7	23300.7	23174	28637.2	45685.8	22040.9
PHAS21-90	chr10	377308033	377308756	1.35e-07	16.78	PHAS21	343.638	368.996	250.529	262.263	431.845	265.475	784.355	598.476	1216.59	787.195	743.397	1144.88	369.925	519.747	349.68	375.679	356.729	130.862
PHAS21-91	chr10	377418069	377419517	3.44e-15	31.33	PHAS21	6260.82	4390.94	5236.86	6701.01	8886.47	8518.12	11655.7	6654.11	14612.9	11652.5	14006	14967.9	10560.4	10580.7	9961.98	10461.5	5133.79	5796.61
PHAS21-92	chr10	377432384	377432720	9.04e-06	12.45	PHAS21	32.6027	15.6665	39.5697	90.026	21.1232	32.9594	75.6529	15.8594	56.7117	35.3503	37.993	65.4869	36.305	26.7765	54.4329	49.8915	1.82768	7.64256
PHAS21-93	chr10	377441527	377442062	9.22e-06	18.23	PHAS21	225.471	162.228	166.364	99.2043	522.857	409.295	861.156	230.154	733.77	433.502	710.747	629.774	199.454	146.62	275.257	251.756	120.141	1043.78
PHAS21-94	chr10	388400334	388401440	6.26e-07	27.04	PHAS21	138.723	97.011	125.43	91.6265	499.427	428.67	794.719	302.656	700.765	120.609	294.102	288.144	69.7984	76.0873	49.7958	59.9798	52.1801	66.5782
PHAS21-95	chr10	388403831	388405379	2.98e-09	23.4	PHAS21	1711.57	872.655	1654.96	1404.09	1522.65	1692.62	2797.77	1041.9	3234.38	879.625	1473.89	1839.15	591.043	1158.89	290.417	454.009	4150.28	2160.82
PHAS21-96	chr10	388424482	388425467	2.73e-06	29.39	PHAS21	10439.3	6458.68	6374.35	6846.9	7826.71	6529.68	14144.4	6139.63	9489.29	11668.8	10792.8	10924.4	9331.75	8222.32	5652.26	6116.24	3213.16	3087.97
PHAS21-97	chr10	388446287	388446588	1.78e-13	22.63	PHAS21	19.8879	15.4253	10.2306	18.7951	22.2779	19.1481	24.4338	26.0042	19.889	11.4244	26.52	9.76054	2.70245	6.40943	6.84471	7.39401	3.65535	0.849173
PHAS21-98	chr10	388665008	388666706	0	31.6	PHAS21	49431.1	30685.3	35058.8	41772.1	41418.9	36233.2	46382.2	29842.5	27138	24311.3	26038.3	25802.1	25640.1	25921.7	25014.9	28252.2	26088.7	27721.4
PHAS21-99	chr10	388914711	388915290	3.23e-11	17.01	PHAS21	16.5861	44.598	35.192	13.6173	23.5257	26.1848	53.7776	15.2814	6.1545	3.55715	8.18153	4.9923	45.3321	67.5244	90.5941	96.5659	15.4308	39.6867
PHAS21-100	chr10	388985407	388986379	3e-15	19.05	PHAS21	432.764	15.9994	62.5515	41.1043	479.396	664.165	634.842	327.62	1.81147	1.06831	103.6	5.11926	348.246	402.324	847.099	912.923	62.7448	459.406
PHAS21-101	chr10	408505297	408506754	6.62e-11	23.93	PHAS21	450.15	188.715	315.893	430.761	507.401	539.244	789.751	299.026	861.258	175.611	370.384	405.661	65.7589	95.7843	34.2303	37.9674	80.2999	61.4656
PHAS21-102	chr10	408509079	408510456	0	24.86	PHAS21	205.339	199.257	218.569	174.007	570.67	507.535	996.097	357.47	782.153	143.619	319.374	324.577	166.316	175.426	116.53	141.327	136.558	159.987
PHAS21-103	chr10	408528668	408529629	2.24e-06	28.45	PHAS21	11489.5	7627.09	7716.69	9305.28	9501.03	7721.95	16965.6	6899.96	12627.1	15151.3	14217.5	14947.3	11467	10213.9	6921.06	7446.32	8027.94	5847.19
PHAS21-104	chr10	408549806	408550170	1.57e-09	11.26	PHAS21	33.2268	31.4788	32.2632	30.9111	26.1287	18.3615	32.558	31.8428	29.4114	17.9045	42.0405	20.2564	13.2087	5.11003	21.4217	17.744	14.6214	8.49173
PHAS21-105	chr10	408607048	408607961	4.04e-07	15.29	PHAS21	2546.97	961.961	781.521	490.896	1680.97	1343.36	1186.9	771.249	640.587	278.063	479.544	362.491	1633.33	2142.07	1313.42	1510.16	4122.06	3159.36
PHAS21-106	chr10	408619817	408620718	4.05e-08	13.74	PHAS21	2779.25	1409.97	990.879	523.503	2227.36	1649.86	1268.3	1148.75	601.277	331.4	449.358	423.182	1749.15	1861.52	1307.22	1546.62	3124.3	2805.85
PHAS21-107	chr10	408634045	408634513	1.73e-09	40.76	PHAS21	304.014	401.351	301.873	226.23	831.167	609.779	1027.61	445.068	319.726	110.605	242.183	251.955	1413.37	1215.72	1114.73	1399.57	2843.48	2438.11
PHAS21-108	chr10	408634689	408635809	6.54e-09	22.46	PHAS21	4809.42	3579.38	3050.73	2897.17	2523.06	2364.31	5620.3	2406.92	441.768	228.524	548.023	400.836	1319.98	1245.9	1203.69	1611.57	1996.04	1719.62
PHAS21-109	chr10	408643207	408643383	1.15e-05	13.03	PHAS21	15.7995	22.7631	5.72793	2.6286	12.1292	6.58534	7.05787	9.14851	1.72145	0.0905674	2.1474	1.537	6.37881	6.3559	1.60355	2.59551	1.95822	5.45897
PHAS21-110	chr10	410335445	410336515	2.43e-11	29.05	PHAS21	12321	7553.74	6256.65	11097.4	5963.62	5368.32	7206.48	3226.83	1957.75	1937.14	1986.74	1881.43	1697.94	1902.09	881.34	957.281	980.92	741.772
PHAS21-111	chr10	410668520	410669840	6.11e-09	17.09	PHAS21	7989.79	6118.39	5725.83	5768.26	4108.3	3691.87	5969.44	2683.93	2175.25	1431.58	1800.94	1916.57	3680.34	3624.67	3755.64	4156.31	1989.98	2130.07
PHAS21-112	chr10	410983348	410983520	7.61e-06	16.7	PHAS21	719.846	584.71	592.295	745.368	1196.02	1281	1558.69	2079.89	918.968	596.076	834.334	1329.06	1331.35	1050.92	1207.32	1354.81	297.737	281.817
PHAS21-113	chr10	410994910	410996579	1.37e-08	24.15	PHAS21	10153.7	5486.82	9295.58	14026.7	6573.89	6531.82	15422.3	9587.79	5214.74	3689.05	5742.75	4419.28	7655.66	6905.76	6445.78	7514.96	7218.1	7028.07
PHAS21-114	chr10	411043595	411044842	0	28.12	PHAS21	5096	2940.5	3118.53	3026.27	7064.96	6903.91	8344.34	4863.7	8508.26	6035.89	9731.59	7770.44	3503.13	3974.54	3039.78	4328.2	3872.9	3893.04
PHAS21-115	chr10	411087035	411087807	2.64e-09	21.88	PHAS21	1804.12	1149.51	1285.36	1259.83	1561.02	1370.99	974.377	416.987	693.206	276.132	511.273	440.363	72.3961	68.9439	61.7258	60.0147	10.9443	13.9028
PHAS21-116	chr10	411110132	411110709	5.74e-10	17.32	PHAS21	681.305	279.691	223.192	96.2574	412.333	395.234	323.841	58.8292	175.843	67.4861	90.3057	146.577	7.27852	15.11	11.3259	4.38513	3.80766	0.254752
PHAS21-117	chr10	411111572	411111992	5.21e-09	14.36	PHAS21	50.381	31.2716	22.8022	8.18627	47.494	61.4404	21.782	13.2123	37.1194	7.57491	13.2944	17.5592	2.80167	3.67922	3.69037	6.72911	0.913838	0
PHAS21-118	chr10	411113051	411113454	4.49e-11	19.02	PHAS21	24.5379	103.249	100.204	53.5792	18.8064	16.2204	53.1279	27.1028	26.3846	4.43391	11.4812	6.33759	4.66946	5.31443	8.30332	3.51409	1.82768	2.54752
PHAS21-119	chr10	411117229	411117670	1.23e-07	14.16	PHAS21	409.309	632.821	1156.1	706.069	179.612	136.915	154.94	56.6392	194.249	182.144	185.674	167.057	22.9387	28.971	31.0606	17.7169	13.2253	13.9052
PHAS21-120	chr10	411122662	411123833	1.43e-05	11.75	PHAS21	727.832	2579.96	2626.33	3406.38	688.105	558.221	2371.07	903.606	191.292	196.801	212.084	192.926	52.7881	81.6445	27.2953	21.2564	10.6585	21.199
PHAS21-121	chr10	411372879	411373093	1.92e-07	14.95	PHAS21	3.48969	0.595931	0.0396598	144.653	212.419	20.9026	2.28461	0.0847084	2.0864	0.633971	1.32011	0.167844	0.589826	0.0645477	0.369037	0.216433	0	0.13408
PHAS21-122	chr10	411575234	411575523	2.55e-07	12.08	PHAS21	1149.44	1773.91	1906.31	1500.11	1334.07	1331.86	1388.21	730.608	1005.71	1021.56	1076.23	759.698	561.158	554.795	310.606	370.998	351.41	225.951
PHAS21-123	chr10	411575631	411575855	1.55e-15	21.76	PHAS21	24981.4	15750.6	23733.4	16127.5	23071	23453.1	27432.9	13671	8179.04	7037.08	8476.44	8832.24	25233.6	26091.7	10174.1	10474.7	18157.5	8652.77
PHAS21-124	chr10	411579439	411579943	3.65e-05	11.91	PHAS21	2061.63	1684.32	1593.21	1246.43	2590.72	2670.19	4528.54	1374.12	1719.85	1732.4	2183.48	1712.06	1683.1	2059.54	605.066	794.782	3886.55	1711.93
PHAS21-125	chr10	411750173	411751046	7.77e-07	17.8	PHAS21	7823.35	4166.94	5277.54	8761.42	4466.24	4133.27	9218.1	2768	1805.78	1888.27	2485.57	1849.31	3734.76	3872.45	2561.41	2818.07	1138.57	1068.9
PHAS21-126	chr10	411752513	411753907	2.17e-13	21.94	PHAS21	1804.51	1552.11	1661.5	1605.33	2101.27	1712.59	4312.31	1531.47	1510.83	1059.57	1598.2	1233.32	14999.7	13403.7	8700.53	10019	7133.54	6037.06
PHAS21-127	chr10	411929376	411930435	0	24.73	PHAS21	284.638	391.721	325.205	442.455	272.695	177.526	403.541	203.022	347.464	219.626	306.063	290.805	529.784	641.256	524.444	509.866	940.827	606.656
PHAS21-128	chr10	411937061	411938672	1.81e-11	18.23	PHAS21	1350.92	953.857	1130.35	1262.68	842.728	667.918	1376.25	763.88	444.589	294.604	377.607	386.601	128.959	528.948	358.007	432.176	122.159	77.3682
PHAS21-129	chr10	411948698	411949081	1.31e-10	34.9	PHAS21	982.812	1203.45	1086.66	498.88	479.562	386.057	995.01	467.206	578.974	229.085	462.5	426.463	74.9222	406.944	182.658	174.865	2.58486	3.05702
PHAS21-130	chr10	411965126	411965329	2.51e-06	15.54	PHAS21	54.8346	16.2391	10.7587	51.9289	26.6015	8.88995	11.3131	19.3589	223.809	183.051	203.776	214.943	7.70461	86.1857	88.3689	111.847	1.06614	0.849173
PHAS21-131	chr10	415495310	415495929	7.04e-07	20.46	PHAS21	127.536	27.242	61.1531	89.0906	222.394	191.205	293.711	134.333	370.873	494.054	348.641	470.313	299.854	252.953	119.41	211.575	19.7541	36.5569
PHAS21-132	chr10	415526338	415527154	2.8e-07	20.46	PHAS21	145.244	25.0072	62.2481	92.4229	241.133	207.428	327.756	140.898	398.337	536.867	363.905	482.774	355.654	293.016	148.01	247.912	33.4617	44.1995
PHAS21-133	chr10	415575977	415576517	8.61e-06	12.36	PHAS21	53.4992	13.0108	18.7047	67.8184	79.8061	68.301	138.28	60.8078	82.5391	94.69	58.2824	52.3678	233.978	198.153	92.6238	147.86	17.6828	32.5233
PHAS21-134	chr10	432594627	432595180	1.55e-08	14.44	PHAS21	56.7819	47.3017	26.1463	24.1533	71.7751	36.1174	37.2042	30.3773	7.85139	3.52648	4.09886	8.16115	6.70067	7.04398	4.5207	13.7722	3.33782	7.64256
PHAS21-135	chr10	452023056	452023359	1.43e-05	11.68	PHAS21	711.303	240.422	157.278	317.764	3440.64	3368.79	1330.48	1225.92	288.64	420.53	238.784	277.118	6448.78	6049.68	4938.05	5222.02	616.591	4204.47
PHAS21-136	chr10	455141332	455142294	1.54e-05	11.74	PHAS21	36.2191	0.595931	1.25589	23.8364	269	274.445	74.0616	416.483	585.303	569.618	897.095	834.816	2366.99	2979.09	4677.11	4187.09	2393.04	2244.37
PHAS21-137	chr10	467554558	467554991	4.33e-08	21.54	PHAS21	1091.45	4805.99	2851.32	1339.31	1032.44	996.793	1388.7	411.161	703.823	580.5	662.783	634.446	173.96	269.137	172.095	182.698	40.673	16.1343
PHAS21-138	chr10	467555409	467555670	2.24e-06	13.33	PHAS21	71.5014	24.2326	84.8494	29.5258	39.9798	67.4082	7.11497	2.32105	70.0978	24.2138	56.3194	45.8468	19.1915	2.75941	15.0382	18.0284	6.85378	7.64256
PHAS21-139	chr10	467556988	467557418	7.42e-11	27.15	PHAS21	1111.69	1295.34	777.964	652.889	1489.24	1084.33	3950.04	778.66	143.349	119.677	132.124	167.229	42.2808	86.4102	49.1293	75.0863	11.5305	12.8875
PHAS21-140	chr10	467567236	467567944	5.17e-09	26.17	PHAS21	317.065	297.67	221.974	145.234	1086.64	723.963	1365.5	466.516	63.2965	34.8373	52.6217	55.534	112.204	113.941	144.238	130.488	151.458	139.407
PHAS21-141	chr10	485453122	485453398	0.000397932	12.14	PHAS21	22.5045	6.01496	14.7471	24.5464	38.6267	44.6266	28.2979	33.9586	242.563	245.595	130.13	199.802	25.5653	28.1782	19.5282	18.8415	15.9922	5.51963
PHAS21-142	chr10	486094266	486097339	0	36.05	PHAS21	1251.26	662.921	1469.3	2247.76	1745.48	2108.17	1284.27	2154.02	8667.64	7960.65	4798.85	9374.72	1045.84	1169.62	692.251	761.703	701.022	465.347
PHAS21-143	chr10	518865622	518866171	2.84e-08	14.05	PHAS21	44.6183	22.3982	20.4747	21.8726	36.2127	33.412	30.1874	40.0833	6.49609	16.8438	5.48119	13.6911	13.0745	18.2535	14.7329	20.7214	36.1445	24.2014
PHAS21-144	chr10	571744217	571744563	6.3e-07	18.68	PHAS21	97.7855	16.7926	37.6646	200.606	117.964	87.9746	214.655	88.19	188.742	135.73	106.584	94.5343	97.2026	98.9618	39.7696	60.4893	8.35146	14.1812
PHAS21-145	chr10	589606007	589606781	2.23e-12	24.55	PHAS21	66.4923	1.16751	1.69146	12.7334	798.102	834.72	1.41121	14.8284	644.109	247.986	461.909	618.992	62.6875	65.5105	95.0269	76.824	7.3107	5.94421
PHAS21-146	chr10	590112194	590113114	6.71e-11	29.28	PHAS21	150.086	1.16751	4.01087	25.6438	1484.6	1550.96	1.98233	15.3832	813.051	342.603	598.683	795.964	64.0883	68.5766	95.0269	80.8614	7.3107	5.94421
PHAS21-147	chr10	609352837	609353556	1e-11	13.42	PHAS21	5.74872	1.76417	0.812339	3.48195	33.5431	54.2974	1.98233	15.3832	6.54563	6.34842	7.18166	9.06549	148.489	45.9902	450.428	392.89	10.9661	91.7107
PHAS21-148	chr10	618045091	618046081	2.77e-11	16.47	PHAS21	2.49522	2.14615	2.22397	3.0967	18.4228	31.643	12.6388	35.5293	225.879	78.0029	198.128	106.849	72.0848	50.2316	232.724	224.191	136.314	80.9899
PHAS21-149	chr10	638929161	638929472	2.73e-08	17.49	PHAS21	0	0	0	0	0.612688	3.09963	0	0	112.386	27.5096	119.914	93.3359	1.5009	0	1.84518	0	0	0
PHAS21-150	chr10	669622263	669622432	0.00018583	11.31	PHAS21	2276.04	636.194	676.074	968.172	6108.97	5441	6162.99	3832.09	8758.59	7958.99	7563.08	10427	4316.15	3472.95	3402.42	3621.65	5500.77	3202.49
PHAS21-151	chr10	688852046	688853102	2.58e-12	12.41	PHAS21	418.209	403.738	269.271	286.832	221.784	171.289	129.586	82.2754	25.9542	40.8149	24.9729	29.6017	451.492	501.59	411.199	653.911	1654.08	2041.04
PHAS21-152	chr11	40147131	40147683	2.76e-09	22.52	PHAS21	116.175	23.4892	24.8194	83.9536	116.888	131.311	247.463	165.443	151.819	137.738	145.778	138.288	605.862	566.221	250.391	296.417	95.0391	89.1632
PHAS21-153	chr11	123011906	123012110	4.42e-06	15.05	PHAS21	18.1686	20.1424	8.72544	11.6349	18.3191	16.0511	10.267	4.57425	2.01517	1.10001	2.88147	5.16581	6.02916	17.9742	11.6862	7.39504	6.41137	1.55682
PHAS21-154	chr11	133302119	133303300	2.47e-07	16.15	PHAS21	228.355	101.369	135.165	90.1564	235.836	293.253	158.038	158.734	412.041	254.873	284.869	311.192	438.502	413.368	617.939	658.341	226.104	390.385
PHAS21-155	chr11	161406953	161407601	0	39.25	PHAS21	27970.9	12714.3	15423	13270.6	28993.9	30004.4	44357.6	19182.2	33563.3	29059.1	29225.2	36962.9	39833.4	36288.8	36399	42065.6	21602.7	13364.3
PHAS21-156	chr11	162108286	162109391	5.79e-09	25.12	PHAS21	5342.25	3405.15	4669.27	7710.99	5143.57	5802.27	3143.3	5022.89	11976.9	9082.85	9085.24	8700.06	4473.43	3795.04	4280.92	5231.45	11220.9	11830.5
PHAS21-157	chr11	162110028	162110496	2.41e-07	24.73	PHAS21	3449.67	2565.48	3725.95	13983.9	9754.51	9418.08	6412.4	9857.68	12116.1	7026.13	9413.3	8846.83	8582.45	7104.74	8186.07	11153.6	5695.4	6047.94
PHAS21-158	chr11	173421250	173423307	5.55e-08	27	PHAS21	1648.08	87.3312	112.105	143.819	795.43	1071.33	294.619	552.919	10455.3	7469.96	8761.97	12522.8	1271.83	1517.11	2027.55	2200.19	1256.15	384.131
PHAS21-159	chr11	242534847	242537691	2.59e-09	27.01	PHAS21	950.134	455.903	525.081	647.542	2258.12	3721.96	840.566	1748.48	3562.88	4194.26	3236.17	4004.92	6673.45	6072.05	6428.15	6624.79	3714.1	3211.43
PHAS21-160	chr11	261732281	261733859	0	23.18	PHAS21	181.579	56.8504	74.4299	101.96	175.24	191.574	344.554	301.703	37.5796	53.9046	36.127	70.7269	212.227	178.442	309.683	322.324	93.2115	142.661
PHAS21-161	chr11	268993444	268995088	4.03e-08	25.38	PHAS21	45.4029	23.7253	30.4051	28.959	136.335	191.646	65.9626	128.177	613.454	295.916	599.03	380.649	904.863	1088.56	1163.45	1238.26	772.713	1742.53
PHAS21-162	chr11	269130423	269132007	7.6e-12	22.22	PHAS21	53.6274	20.3356	26.1001	22.1097	122.315	164.909	71.6776	125.007	510.893	273.16	469.94	359.695	607.403	688.476	831.263	814.175	363.238	746.33
PHAS21-163	chr11	269409688	269411423	1.09e-07	25.38	PHAS21	43.8244	21.2653	25.3726	25.2996	120.427	170.535	61.9512	116.186	523.003	260.246	515.909	332.411	649.117	747.777	876.568	873.609	469.667	840.564
PHAS21-164	chr11	279764365	279765129	7.93e-11	36	PHAS21	8457.56	9812.97	10544.4	19413.7	13068.4	13057.6	7857.66	12645.4	17510.5	10012.3	11179.2	9878.83	6952.16	8991.08	2909.58	2933.44	2138.01	2701.69
PHAS21-165	chr11	296373846	296374725	0	31.69	PHAS21	34185.5	6362.44	17670.7	21459.4	28845	29460.8	86541.7	37261.8	37231.4	27145.9	32514.3	25532.2	55018.1	40513.6	54774.3	73638.3	20830.2	19665.8
PHAS21-166	chr11	296421911	296422785	6.99e-15	31.38	PHAS21	15364.7	3184.25	5015.13	7676.76	45461.2	52102.5	27772.6	38429.9	51365.4	40214.8	44285.2	35894.8	14752.4	116052	108676	133225	72921.2	92127.6
PHAS21-167	chr11	296514668	296515501	3.45e-07	40.12	PHAS21	16532.1	85560.8	204274	165587	19797.3	17380.9	20491.7	13292.5	2011.52	1273.07	2368.61	1461.97	11762.5	11088.7	16157.4	16696.2	8280.18	9795.27
PHAS21-168	chr11	316193482	316193982	3.46e-13	34.04	PHAS21	187.974	82.4138	102.104	91.7413	161.05	169.864	251.288	84.1616	41.5221	65.0582	28.2879	72.8526	25.5653	12.6729	32.5982	44.3	16.1445	19.531
PHAS21-169	chr11	358918186	358918363	8.5e-08	11.02	PHAS21	0.97891	0	0	1.95592	16.3158	14.0303	12.913	15.9651	11.2986	38.9191	14.7705	24.2009	20.2421	15.9053	18.0081	26.2788	10.0827	25.9241
PHAS21-170	chr11	361500459	361501880	2.5e-07	11.75	PHAS21	17.3777	0	1.66475	5.55274	156.323	164.056	117.183	166.225	77.2935	191.677	76.6883	154.351	333.344	401.44	570.859	633.392	528.716	1036.91
PHAS21-171	chr11	361502955	361503173	2.05e-07	16.43	PHAS21	0.97891	0	0	1.95592	18.4972	16.8538	17.4322	23.3095	12.8695	42.6406	17.6543	28.2579	34.2505	34.9146	26.619	39.737	21.3533	48.8517
PHAS21-172	chr11	402868328	402870395	3.12e-07	29.69	PHAS21	46.0165	12.3906	9.25095	11.146	330.776	392.626	146.528	238.254	4185.81	2232.11	2546.73	1570.85	222.723	208.51	279.56	347.264	769.018	673.123
PHAS21-173	chr11	435885628	435887032	6.04e-10	17.21	PHAS21	175.358	36.9808	40.1848	96.7547	38.8789	33.7045	47.0874	16.1216	0	1.26794	1.87464	3.7832	0	1.22641	0	0	0	0
PHAS21-174	chr11	464906721	464906924	2.81e-08	21.08	PHAS21	7.55593	17.7697	19.1742	20.865	23.6778	36.3312	35.9765	8.8691	1.36081	7.41383	5.12467	13.6509	8.40502	5.11003	9.22592	4.03746	0	0
PHAS21-175	chr11	500006308	500007174	3.31e-09	15.5	PHAS21	25.1376	16.8659	62.3128	40.0537	17.8967	25.6595	72.0653	30.893	31.4678	14.7113	13.8976	17.7715	7.28435	1.60515	2.87632	4.03746	3.65535	0
PHAS21-176	chr11	665118596	665120336	0	51.08	PHAS21	16.2566	44.4825	58.1634	142.822	56.8838	45.1531	258.745	123.544	387.676	224.232	286.468	244.587	250.283	191.319	179.828	227.78	106.614	135.019
PHAS21-177	chr12	400004	401071	5.48e-07	18.69	PHAS21	2370.75	1702.46	1759.95	3713.22	4651.64	4123.48	6238.86	4392.8	2257.08	1750.65	2583.61	2473.37	6334.36	6325.67	5758.63	6171.17	4971.28	6198.95
PHAS21-178	chr12	16172360	16172978	4.89e-10	28.76	PHAS21	22.5058	113.417	144.588	82.4465	1736.63	1772.78	895.336	1028.85	845.75	1354.94	2167.62	2530.49	114.869	83.0277	47.9748	45.7579	18.2768	12.7376
PHAS21-179	chr12	74613870	74614603	3.19e-12	24.65	PHAS21	37.4858	55.1708	73.9588	36.851	91.2677	95.7959	70.6377	48.1148	33.697	36.7119	28.9587	49.0808	8.87197	7.76724	13.8389	4.71037	3.65535	12.1007
PHAS21-180	chr12	106335522	106335916	9.68e-05	35.72	PHAS21	6265.48	1291.16	2341.3	4014.66	19962.5	21947.3	13976.9	16020.6	12541.7	7674.15	10082.1	10045.5	2510.11	12819.5	11002.8	12478.4	14285.9	17943
PHAS21-181	chr12	115766617	115768609	4.32e-07	14.26	PHAS21	144.901	0.851398	1.49332	1.65552	113.495	158.841	19.1787	93.8677	725.348	464.086	539.185	506.223	60.5071	33.9775	35.3618	49.655	30.0269	19.5603
PHAS21-182	chr12	115776943	115778080	2.32e-08	14.26	PHAS21	157.637	0.289452	2.0843	0.401391	103.393	143.901	13.0479	72.4074	242.37	243.786	150.478	202.791	10.9905	6.25109	2.52285	4.69809	4.24935	5.09504
PHAS21-183	chr12	115806826	115808271	4.03e-06	17.1	PHAS21	44.137	0.607993	1.46264	2.41493	50.9389	58.5074	10.7928	27.6867	521.346	532.123	273.655	319.759	13.4517	14.0618	9.53211	10.8691	0.0961935	3.71513
PHAS21-184	chr12	115820704	115821736	2.15e-06	17.1	PHAS21	38.4703	0.607993	1.02486	2.51165	46.6823	55.7242	10.3549	26.4161	500.586	510.69	264.808	304.979	11.8758	13.4486	9.53211	9.62524	0.0961935	3.71513
PHAS21-185	chr12	116564633	116565320	0.000139208	12.02	PHAS21	5.28731	0.364163	1.55303	1.57346	6.935	12.3486	5.84509	15.8967	130.054	153.669	80.9198	68.0993	3.98912	3.79288	5.02472	4.11456	1.56704	0.63688
PHAS21-186	chr12	116591811	116592516	2.33e-05	15.38	PHAS21	32.6374	1.00581	5.35203	8.12367	38.6429	78.9673	21.4323	53.7962	90.4661	120.895	89.832	79.4154	2.71953	2.51538	1.67859	2.82924	1.45481	0
PHAS21-187	chr12	149757983	149758359	3.26e-07	16.89	PHAS21	514.75	178.752	210.644	283.108	747.829	682.832	433.146	502.969	291.821	353.681	304.268	317.3	862.963	878.516	1102.04	1145.91	1048.38	1772.65
PHAS21-188	chr12	149786946	149787682	3.09e-14	42.81	PHAS21	2145.69	2677.73	2189.79	3581.17	2076.52	2016.11	1330.76	2357.05	1691.61	2018.63	2049.65	1624.38	932.892	753.484	862.869	917.886	477.328	810.876
PHAS21-189	chr12	201626469	201627771	2.85e-06	13.3	PHAS21	390.58	52.3224	26.0352	12.1472	1045.84	1015.85	768.073	1164.3	760.622	841.674	598.339	1390.2	2503.27	2303.6	3184.72	3019.4	3826.7	3576.29
PHAS21-190	chr12	274896858	274897223	0.000210773	20.99	PHAS21	1127.53	773.164	1127.01	1226.74	649.602	662.703	1125.41	495.088	4378.28	4139.7	4082.79	4191.13	2160.89	2603.74	2420.66	2320.92	426.733	860.748
PHAS21-191	chr12	275694977	275695992	1.75e-05	44.58	PHAS21	1203.64	77.3916	79.1967	21.5987	3240.96	3835.92	1060.55	2786.1	110457	66407.7	123831	136174	9317.27	8741.36	17781.8	22731.3	7317.89	5157.91
PHAS21-192	chr12	275715853	275716596	4.3e-08	12.73	PHAS21	94.5553	0	0.203085	9.23017	1041.01	1141.54	178.908	1126.71	549.132	542.78	480.823	638.549	7925.25	6256.05	10433.3	20543.2	16572.8	10940.4
PHAS21-193	chr12	281754905	281756341	2.12e-11	40.41	PHAS21	27240.9	52612.5	47474	78666.8	25514.2	25259	32745.7	25138.1	16970.4	23279.6	11298.4	19726.5	6998.75	9823.72	7597.42	9846.5	7499.41	7626.89
PHAS21-194	chr12	281820115	281822555	0	50.19	PHAS21	334187	166419	198058	268251	207679	221152	179466	380696	83071.2	66534.8	73417.7	78340.7	143425	183434	159432	159626	71564.3	59620.4
PHAS21-195	chr12	281961973	281964345	0	40.77	PHAS21	59070.8	24468.4	28547	41241.5	46136.3	43667.1	34406	27198.6	38191	39742.5	34375.1	42621.4	52817.9	44671	28286.4	37843.5	33536.2	44492.9
PHAS21-196	chr12	281972445	281973776	8.33e-15	30.77	PHAS21	25398.5	6125.53	11172.8	14151.1	21062.4	16781.1	19022.4	14255.8	20175.4	17122.6	17379.4	20995	2589.61	3548.13	4022.88	4857.05	3761.11	3586.44
PHAS21-197	chr12	281992764	281993814	0	25.28	PHAS21	23931.1	4104.75	7340.82	11178.4	18851.6	15431.4	19721.8	15383.8	20702	20346.9	20299.9	23043.9	2741.91	3421.9	3871.01	4651.36	3389.28	3643.71
PHAS21-198	chr12	282006744	282008160	1.87e-09	31.8	PHAS21	23961.6	4094.42	7339.8	11172.1	18901.8	15460.8	19700.6	15430	20592.8	20244.5	20231.5	22939.4	2702.75	3402.5	3877.84	4652.38	3403.48	3660.44
PHAS21-199	chr12	282049173	282049493	4.34e-05	14.76	PHAS21	19467.9	13118.6	14934.5	28484.9	188802	135469	198101	78135.9	24739.3	22898.7	28964.3	30909.7	41511.7	50366.5	44152.5	57080.8	43119.6	45864.4
PHAS21-200	chr12	283521697	283522810	3.2e-07	16.91	PHAS21	468.604	73.6568	70.8436	91.1497	604.962	792.552	616.415	656.827	3238.74	3646.93	2498.68	3760.4	327.271	440.474	397.399	504.274	269.893	210.837
PHAS21-201	chr12	283808145	283810831	2.61e-05	20.63	PHAS21	2654.5	286.768	393.208	604.54	7201.03	9684.49	5072.65	9743.76	65938.9	61171.8	63509.1	78989.4	5292.3	4545.64	5277.71	5439.75	6906.63	7643.08
PHAS21-202	chr12	291572103	291573155	4.8e-05	12.63	PHAS21	1.75316	0	0.753536	0.87407	6.76886	6.46467	5.26131	26.2995	2296.01	2425	3493.48	3240.12	38.0094	37.6521	57.9431	63.1639	13.0983	8.15206
PHAS21-203	chr12	307528078	307530152	5.97e-05	25.12	PHAS21	879.961	166.663	220.254	186.634	1367.98	1191.51	683.789	804.766	1846.24	1455.02	1266.7	1077.24	3733.14	3291.05	4498.1	4874.7	2223.43	957.188
PHAS21-204	chr12	307888044	307890485	9.75e-08	26.72	PHAS21	4371.72	3994.64	4195.4	5972.6	2221.87	2433.28	1875.37	2465.25	5875.3	4916.34	4030.29	4321.47	1360.97	1506.24	1421.53	1515.66	1040.06	797.614
PHAS21-205	chr12	308322039	308322561	5.02e-06	21.13	PHAS21	327.615	68.2587	91.0298	98.4052	225.976	242.933	153.336	369.297	694.012	449.78	432.411	318.181	98.0095	86.5686	108.814	136.467	59.304	51.54
PHAS21-206	chr12	308933693	308935728	9.54e-08	22.03	PHAS21	1477.34	90.73	115.448	154.374	855.149	876.517	679.516	1047.81	10126.6	8908.27	7208	7094.44	565.452	460.892	627.375	496.676	172.167	145.95
PHAS21-207	chr12	313911248	313911910	1.38e-05	13.34	PHAS21	577.336	111.707	166.147	142.279	1236.75	1037.19	703.772	612.412	983.042	588.683	749.07	587.78	4390.33	4200.74	5528.68	6087.13	4927.85	1974.62
PHAS21-208	chr12	319759876	319761044	8.33e-06	20.19	PHAS21	24.5098	423.599	291.443	221.803	72.9821	84.3477	61.8476	59.1902	196.751	316.295	301.276	296.282	381.673	292.888	261.564	323.994	270.495	319.308
PHAS21-209	chr12	319769821	319771027	1.82e-05	20.19	PHAS21	21.9137	360.418	229.038	164.678	66.3364	80.0328	58.4125	60.4203	168.865	251.338	244.464	240.133	368.109	276.751	275.946	347.574	281.384	386.287
PHAS21-210	chr12	319791656	319793592	3.52e-08	20.39	PHAS21	44.4979	1254.2	740.085	483.073	160.687	170.902	117.908	125.453	268.365	513.611	487.173	471.705	561.297	435.869	460.035	494.516	627.868	646.88
PHAS21-211	chr12	326663989	326664900	2.38e-06	14.29	PHAS21	1772.91	1287.15	1374.14	3335.63	4148.3	4063.93	16044.4	6240.74	2255.32	1211.43	1986.9	1887.82	1462.55	1955.66	1945.56	1940.99	1338.41	1564.67
PHAS21-212	chr12	327106219	327107311	0.000101218	11.35	PHAS21	105.088	37.571	187.616	137.551	191.403	197.138	118.071	167.326	672.721	382.877	535.41	474.009	274.358	340.166	384.258	344.371	738.92	1289.29
PHAS21-213	chr12	327572537	327573278	2.96e-11	27.17	PHAS21	227.777	124.836	137.587	233.889	542.791	674.485	662.535	978.614	1290.55	411.199	656.423	502.839	1589.02	1271.44	1315.7	1727.34	1210.57	558.721
PHAS21-214	chr12	327573828	327574979	7.63e-06	14.08	PHAS21	55.4839	26.4816	25.8985	35.2849	241.084	347.364	186.529	379.318	750.768	335.369	339.288	354.289	1043.8	794.439	940.175	1106	955.72	602.454
PHAS21-215	chr12	330103166	330104449	0	26.24	PHAS21	45.3925	234.181	562.54	1995.13	84.1551	102.014	105.641	109.188	24.507	29.781	42.72	32.9454	212.394	138.373	999.766	1301.78	872.205	476.162
PHAS21-216	chr12	335438152	335438323	1.28e-08	13.56	PHAS21	0.711427	0	3.06446	0	13.2609	4.1726	10.2813	6.21276	0.0424013	0	0.874965	0.335689	0	0	0	0	3.17667	0
PHAS21-217	chr12	335460241	335460621	3.27e-09	17.71	PHAS21	1.06714	0	3.06446	0	15.9323	5.45373	13.2044	6.85938	0.519262	0.0792464	1.28361	0.335689	0	0	0.307531	0	3.54221	0
PHAS21-218	chr12	335566172	335566475	8.64e-09	17.71	PHAS21	1.06714	0	3.06446	0	14.9111	4.98364	13.0141	6.21276	0.519262	0.0792464	1.28361	0.335689	0	0	0.307531	0	3.54221	0
PHAS21-219	chr12	359579580	359580048	1.09e-05	13.73	PHAS21	20.6248	3.1227	5.40491	1.26421	31.7258	53.7067	14.5656	47.9017	106.78	40.6732	63.9874	33.1747	80.7038	76.2487	72.6361	64.9438	40.3786	43.5687
PHAS21-220	chr12	398033401	398033565	9.4e-06	11.29	PHAS21	13.4743	4.72295	6.41273	3.52907	25.5731	37.0873	24.417	8.87313	97.7007	80.4748	104.786	132.787	87.5028	111.083	80.9548	67.9948	131.209	66.5044
PHAS21-221	chr12	399202869	399203400	4.21e-09	17.32	PHAS21	13.8128	9.22536	9.20788	15.3967	123.694	112.936	102.725	128.55	104.824	52.6388	66.8704	61.7024	83.0074	116.111	70.5041	88.4284	43.3888	68.3018
PHAS21-222	chr12	406423650	406425653	7.61e-13	16.7	PHAS21	324.31	126.557	159.647	353.112	326.421	363.103	544.004	544.994	386.207	320.157	318.581	373.224	922.257	991.474	883.869	1018.56	1038.9	1246.84
PHAS21-223	chr12	407007485	407009037	1.55e-11	22.21	PHAS21	58.6081	151.806	285.57	223.296	181.831	241.239	316.307	448.673	654.367	445.258	519.552	517.33	556.069	377.967	497.939	550.758	377.983	450.27
PHAS21-224	chr12	407196790	407197586	4.71e-06	11.7	PHAS21	113.604	80.0097	78.2152	89.9904	139.081	169.218	193.541	165.782	290.373	244.242	197.363	241.183	376.677	354.08	427.334	449.897	349.606	410.879
PHAS21-225	chr12	408115082	408115312	2.08e-07	11.38	PHAS21	3.88467	0.97353	2.2005	0.773766	12.2669	7.95171	2.33166	0.387973	0.296809	0.846747	0.615246	1.58922	3.31532	1.94181	2.30648	3.98139	8.22454	0
PHAS21-226	chr12	419436070	419437387	5.08e-05	12.35	PHAS21	141.356	34.1677	75.936	72.3668	217.484	291.022	152.107	238.414	1249.86	731.63	651.531	732.666	727.459	926.492	701.773	854.483	698.041	498.968
PHAS21-227	chr12	432112609	432112875	0.000695291	15.51	PHAS21	5033.95	5.30322	20.2667	50.2889	3933.77	3410.56	4693.47	679.719	3204.37	4935.18	2197.35	2022.64	8.40502	20.2357	7.38073	14.1311	9.13838	21.6539
PHAS21-228	chr12	462101778	462105202	1.37e-12	28.73	PHAS21	968.206	1010.43	1228.1	1177	1621.95	1905.33	1039.68	1183.64	4074.46	3584.6	2725.45	3359.4	6616.97	6367.07	5104.54	5675.83	6242.36	6859.14
PHAS21-229	chr12	476000298	476003493	6.94e-09	28.76	PHAS21	929.072	494.723	550.383	679.713	1436.36	1729.53	870.93	1202.92	3970.97	3414.83	1938.57	3465.6	4203.23	4086.82	3603.14	3997.46	3961.95	3553.9
PHAS21-230	chr12	476401168	476404362	3.95e-13	27.31	PHAS21	1620.93	705.705	1089.42	553.566	3776.09	4721.01	1543.18	1257.68	7501.54	5777.41	4500.42	5980.05	3898.78	3620.4	3231.35	3557.26	3660.34	3103.99
PHAS21-231	chr12	476469776	476470362	6.32e-05	21.33	PHAS21	598.06	279.096	264.073	461.989	1032.81	1038.02	679.701	518.834	1395.81	1160.77	945.124	1120.3	3540.17	3423.89	3169.05	3497.75	3410.17	3038.52
PHAS21-232	chr12	485129046	485129745	3.48e-07	20.02	PHAS21	217.226	48.3487	51.052	51.0616	1744.66	1537.76	1302.93	621.201	67.4799	40.3321	71.9584	68.1606	1211.92	1713.7	917.665	1019.86	926.46	1090.26
PHAS21-233	chr12	485139597	485141122	9.59e-10	23.61	PHAS21	462.601	71.3663	64.1685	78.9205	2613.49	2678.73	1466.76	1018.78	275.703	182.323	227.163	256.315	3171.09	4561.19	2700.94	2982.23	3537.01	4097.18
PHAS21-234	chr12	537064233	537064775	0.000123008	26.42	PHAS21	67695.8	36018.5	61569	25308.8	110806	112472	36592.2	21381.9	162306	133053	244919	164363	30923.3	33863.5	36370	46332.2	62548.3	31731.5
PHAS21-235	chr12	549707747	549707974	3.78e-05	10.25	PHAS21	36.8854	46.2552	53.4757	46.4963	127.723	141.905	103.969	118.054	166.09	94.0096	131.842	112.686	893.137	826.915	488.321	603.41	876.946	582.625
PHAS21-236	chr12	556246288	556247405	4.37e-05	12.17	PHAS21	323.665	69.7286	92.2931	81.0985	354.808	449.224	279.609	392.261	1008.36	1023.8	1129.66	948.827	564.075	454.688	1320.21	1445.13	439.473	390.038
PHAS21-237	chr12	573398107	573399917	0	26.49	PHAS21	35850.4	32491.4	39608.2	38178.3	37195.6	37515.1	59826.1	26438.2	48871.7	38671.1	46621.8	50479.3	40653.1	34591.7	32191.4	33447.2	16627.5	16089
PHAS21-238	chr12	575741634	575742782	8.42e-07	33.88	PHAS21	4041.53	652.181	1967	2067.05	2409.95	3177.76	1282.62	2998.52	8715.58	6489.12	9982.96	4505.82	3330.26	4652.57	12056.4	13988.5	6120.5	4989.97
PHAS21-239	chr12	598547886	598548853	3.04e-07	33.55	PHAS21	2526.45	825.492	854.84	1047.1	3047.7	2889.49	1895	2051.03	2482.8	1911.17	2267.81	2132.98	2351.82	2201.95	2836.84	3351	2633.64	2999.55
PHAS21-240	chr12	599896506	599897610	3.42e-12	22.22	PHAS21	886.407	360.061	551.383	504.136	1224.44	1343.74	1218.71	1092.98	3999.44	3746.82	3807.39	3424.92	2223.62	4304.47	7134.29	7560.78	3357.21	2114.39
PHAS21-241	chr12	628640335	628640490	8.1e-15	11.67	PHAS21	138600	1.39051	1.50707	0	31606.5	40356	124.983	91.7711	0	0	0	0	0	0	0	0	0	5.09504
PHAS21-242	chr12	665038521	665038804	0.000275607	15.81	PHAS21	301.249	48.2295	68.2275	78.0295	202.531	216.52	155.532	361.776	650.877	354.231	415.082	327.028	96.9183	85.7771	108.386	136.704	59.7877	49.1762
PHAS21-243	chr2	29712006	29712238	0.000751969	10.81	PHAS21	1.24786	0.350252	0.301414	0	11.4229	7.55002	5.13063	108.232	145.298	148.655	127.019	105.111	10.086	7.338	11.3171	17.7256	1.44183	3.56653
PHAS21-244	chr2	42656807	42657042	0.000828547	21.52	PHAS21	11.728	122.284	251.195	200.369	105.548	93.3298	165.317	750.365	9459.03	6247.6	12920.5	10490	89.5758	62.7511	63.3513	43.5941	41.1227	40.7603
PHAS21-245	chr2	43376420	43376908	0	40.46	PHAS21	2798.36	5522.06	2222.98	814.624	1270.65	539.901	103.942	58.6231	2.00973	6.88247	147.092	13.2068	9.80586	14.7169	5.53555	1.34582	12.7937	15.2851
PHAS21-246	chr2	43467447	43467967	7.32e-13	37.86	PHAS21	6286.99	20484.5	18405	6731.1	4350.11	1594.99	315.219	87.5414	8.50659	25.4669	197.186	36.5541	5.60335	22.6885	9.22592	2.69164	1.82768	0
PHAS21-247	chr2	90871793	90873389	7.15e-09	22.06	PHAS21	0	0	0.0837262	0	1.23771	1.25454	0	0	144.179	447.872	421.194	192.685	7.00419	3.67922	5.53555	12.1124	1.82768	0
PHAS21-248	chr2	156828803	156829151	5.98e-05	10.91	PHAS21	3.9415	10.5721	44.4743	48.4959	6.85057	9.95409	3.39353	9.63147	24.294	29.7342	18.4191	19.8829	65.8394	31.8866	208.506	196.939	38.3812	30.5702
PHAS21-249	chr2	158032076	158034345	3.45e-13	28.03	PHAS21	145.653	12.3126	84.3886	40.3062	92.2369	152.485	93.2531	82.2041	1576.14	1299.87	964.087	795.76	70.5088	9.81125	108.866	96.8991	33.0124	61.1405
PHAS21-250	chr2	159097198	159098830	1.41e-13	19.91	PHAS21	18.3219	0	0.556877	0	20.4157	35.3219	2.8248	11.2959	271.69	669.899	249.351	305.881	7.3544	7.66504	21.3734	14.9162	0.913838	3.82128
PHAS21-251	chr2	159744285	159745874	0	19.5	PHAS21	18.3219	0	0.556877	0	22.2908	35.8714	3.39592	11.2959	274.222	670.563	248.119	311.827	8.75523	8.89145	21.3734	18.9536	2.74151	3.82128
PHAS21-252	chr2	163121010	163122891	8.29e-09	12.29	PHAS21	140.044	13.003	13.7614	14.9154	49.5669	64.0557	29.9168	61.6185	416.523	359.721	258.962	396.167	20.6312	36.7922	11.0711	13.4582	2.19321	4.4157
PHAS21-253	chr2	170334383	170334560	0.000760137	17.8	PHAS21	27025.2	31384	29591.9	16831.9	3994.52	3662.37	4605.37	11003.7	1850.08	2524.84	1060.57	3847.78	529.423	349.832	524.955	228.117	104.178	210.534
PHAS21-254	chr2	174763143	174764955	1.12e-12	27.55	PHAS21	142.911	2.7732	8.50981	7.58461	67.8332	62.7679	51.1087	75.0411	1129.35	286.098	173.327	179.654	129.577	102.201	232.954	281.613	147.859	124.828
PHAS21-255	chr2	174855456	174857475	0	24.3	PHAS21	832.444	11.0195	56.3269	25.577	446.964	271.063	243.157	388.362	478.977	159.651	168.356	91.5486	365.082	397.601	591.689	849.55	330.2	432.229
PHAS21-256	chr2	191570218	191572658	1.42e-12	31.1	PHAS21	570.663	188.817	259.942	156.698	6121.12	8024.82	1961.23	7417.11	7098.9	3797.8	5748.57	2794.48	13584.6	15386.3	15299.2	17114.4	20099.9	16177.1
PHAS21-257	chr2	191997482	191999112	4.32e-08	24.85	PHAS21	325.928	335.014	401.918	225.381	3889.52	6146.26	1096.84	3608.38	2176.59	1181.53	2248.63	1461.33	10146.3	11471.2	11735.9	13877.3	19030.6	21705.2
PHAS21-258	chr2	192225177	192227448	1.66e-09	25.86	PHAS21	416.585	299.773	360.347	178.55	4508.97	8133.96	1422.77	5185.97	3358.71	1518.73	2625.79	1380.71	13121.4	13695.2	10046.1	12239.5	16030.5	16177.6
PHAS21-259	chr2	192592013	192594280	1.1e-09	26.92	PHAS21	562.905	380.388	437.496	246.07	4985.78	7721.17	1440.42	5071.78	3084.14	1545.4	2567.81	1615.95	13430.7	17237	11279.7	13628.4	18127.1	14383.8
PHAS21-260	chr2	199105963	199106231	0.000234939	11.11	PHAS21	108.774	4.08773	3.818	4.92918	75.8491	206.641	12.7733	81.2488	210.068	184.113	281.407	132.218	44.1264	25.1413	55.3555	41.0475	21.0183	22.9277
PHAS21-261	chr2	199108470	199108733	7.15e-07	16.01	PHAS21	38.0612	4.67076	0	0	18.2413	55.0553	8.62661	4.57425	77.6563	76.2418	121.609	62.9878	9.80586	11.2421	12.9163	20.8602	3.65535	5.09504
PHAS21-262	chr2	206009922	206010597	2e-06	31.48	PHAS21	6012.72	1292.64	2414.49	3933.61	19259.1	21147.3	13968.9	15705.8	7803.85	5153.5	6453.33	6799.52	6763.31	7651.93	5436.66	6006.13	7684.87	6099
PHAS21-263	chr2	244709990	244712413	3.71e-10	20.11	PHAS21	227.374	576.56	715.983	551.535	217.522	281.507	291.88	279.725	359.344	188.782	199.631	325.465	565.877	476.176	836.698	992.806	652.559	1369.1
PHAS21-264	chr2	244713600	244713833	1.51e-07	13.9	PHAS21	14.0185	23.3646	27.1771	9.40395	10.3302	23.7311	29.1765	15.7278	26.1508	18.4952	18.6068	33.6408	11.1344	6.64304	24.91	18.9163	2.4369	21.0878
PHAS21-265	chr2	244737886	244739940	2.46e-11	22.42	PHAS21	170.556	464.112	578.658	448.493	157.053	222.63	228.169	218.311	323.389	169.576	175.733	295.902	504.984	419.311	773.378	898.486	596.114	1284.36
PHAS21-266	chr2	244741126	244741385	1.51e-07	13.9	PHAS21	14.0185	23.3646	27.1771	9.40395	10.3302	23.7311	29.1765	15.7278	26.1508	18.4952	18.6068	33.6408	11.7237	6.64304	24.91	19.1406	2.63998	21.0878
PHAS21-267	chr2	257950020	257951039	1.66e-10	21.78	PHAS21	6.32387	0	0	0	46.2022	55.894	19.8677	99.177	281.876	451.484	212.219	712.258	429.24	526.926	770.056	866.858	321.656	472.565
PHAS21-268	chr2	275737808	275739024	5.05e-10	26.48	PHAS21	85.5492	0.595931	3.76768	16.5539	889.37	867.819	377.24	1140.19	11582.4	10601.2	7697.2	12838.5	16716.5	18532.5	15868.2	18377.7	10930.6	14871.2
PHAS21-269	chr2	275741831	275741985	0.000303872	11.14	PHAS21	0	0	0	0	16.1272	7.79265	7.9293	13.3036	234.447	269.025	141.873	286.174	86.8519	86.4617	141.157	115.741	36.5535	80.2469
PHAS21-270	chr2	357092265	357092801	8.75e-12	23.98	PHAS21	23.6044	1.16824	1.72087	2.3213	124.122	83.9427	77.0179	133.209	210.167	24.1064	58.849	47.0978	139.85	111.685	93.3868	135.965	160.023	31.292
PHAS21-271	chr2	398346978	398347402	3.08e-05	14.37	PHAS21	0	327.371	323.843	309.299	0	0	0	11.5854	0	0	0	0	0	0	0	0	0.203075	0
PHAS21-272	chr2	399290770	399291906	0	36.22	PHAS21	532.693	211.251	174.549	188.192	3232.41	4376.6	1942.13	5443.08	17311.1	11192.3	12030.2	12109.2	3840.76	4176.43	4558.37	4962.38	2672.52	3507.37
PHAS21-273	chr2	411078420	411078691	2.78e-08	17.25	PHAS21	324.202	2.33647	14.5185	0	88.9727	213.601	10.9367	33.7966	161.172	259.485	124.409	221.437	1.40084	0	1.84518	4.03746	0	0
PHAS21-274	chr2	411079994	411080495	8.42e-10	17.46	PHAS21	259.835	8.17547	2.31941	3.83236	67.4065	135.618	8.45064	38.2744	298.501	478.846	249.033	381.264	0	0	0	2.69164	1.82768	0
PHAS21-275	chr2	433726341	433730700	0	40.85	PHAS21	2502.06	3515.47	4546.6	9723.3	3018.84	2969.02	3293.91	2167.07	677.822	1056.24	2131.42	1105.73	3393.44	3294.66	3608.56	5386.01	2374.46	1922.1
PHAS21-276	chr2	445372985	445373786	2.96e-13	18.46	PHAS21	86.3195	59.1299	113.375	125.739	110.512	147	62.1609	43.317	20.5726	24.9194	41.8073	24.8934	44.7684	44.6709	41.2706	61.4505	63.2071	47.1291
PHAS21-277	chr2	473479413	473480298	6.48e-07	12.49	PHAS21	207.43	123.74	207.86	212.047	313.361	364.261	222.299	349.019	520.843	570.143	470.798	529.08	638.629	349.797	502.004	585.136	271.022	267.745
PHAS21-278	chr2	474362659	474366545	1.09e-08	23.02	PHAS21	1063.33	718.176	1403.13	1182.93	1876.14	2296.28	1044.74	1652.38	2148.74	863.816	945.278	1042.75	4065.82	3160.84	3334.15	3776.77	4430.26	3921.66
PHAS21-279	chr2	474814872	474816694	5.48e-07	28.52	PHAS21	1001.24	503.301	668.117	638.758	1045.58	1092.74	631.47	644.036	794.856	594.73	685.981	825.599	2134.83	1359.97	1725.25	2028.68	2561.58	1306.9
PHAS21-280	chr2	511636903	511637114	1.35e-07	11.98	PHAS21	32.223	10.0074	4.35703	8.19011	14.5174	12.0951	13.7727	16.3983	0	1.90191	0	0.611594	8.54122	4.25836	1.33263	8.86373	0.203075	2.54752
PHAS21-281	chr2	633906520	633907015	4.79e-06	22.35	PHAS21	3343.47	1318.8	1926.39	4673.22	2836.85	2967.86	2477.23	2106.75	5051.77	3954.91	3479.28	5107.26	2994.64	7858.62	4638.65	6731.16	4232.54	3851.89
PHAS21-282	chr2	633907047	633907609	5.48e-08	12.03	PHAS21	7577.31	2171.58	3052.34	6432.89	5914.09	5992.57	6090.87	3920.67	7577.8	6060.74	8569.12	8793.24	2821.98	7580.3	4169.57	6100.18	4191.81	3695.15
PHAS21-283	chr2	678768429	678769638	0	24.58	PHAS21	33762.4	3.92956	12.3782	44.9494	16757.9	18064	1418.92	5727	2938.65	16861.3	2282.29	2808.06	2886.52	829.644	2851.25	2451.54	1269.85	962.963
PHAS21-284	chr2	678786654	678787060	5.77e-15	28.59	PHAS21	18743.7	2.76132	3.91287	5.58116	11473	13466.8	1628.47	4635.33	5881.5	29831.9	3812.51	5411.64	2986.71	708.679	2292.9	2120.01	1220.81	878.979
PHAS21-285	chr2	714011508	714012169	1.27e-06	12.17	PHAS21	303.25	4728.7	7099.5	16712.1	4066.62	4796.46	2647.79	3580.81	4344.67	3182.94	4396.26	5298.63	10312.3	10351.1	12341.8	13530.4	5105.92	6909.41
PHAS21-286	chr2	753708390	753709528	2.2e-08	23.14	PHAS21	298.723	4.67076	2.37821	7.4576	297.41	340.822	3.96465	15.7983	2367.97	1185.43	758.157	619.083	66.5398	146.065	164.221	140.773	6.09225	7.64256
PHAS21-287	chr2	754301273	754302411	2.78e-13	22.73	PHAS21	5276.49	918.961	684.343	806.237	5951.38	6126.7	1313.67	1584.7	5058.92	3468.11	3357.17	4229.99	582.748	652.234	361.502	273.875	462.402	553.555
PHAS21-288	chr2	755060364	755061377	0	16.54	PHAS21	610.194	0.595931	2.78438	0	512.834	511.488	7.63821	21.9173	133.216	53.6329	40.5664	38.5915	76.906	91.8579	42.4392	33.3913	27.7807	23.4372
PHAS21-289	chr2	805803882	805804824	2.33e-07	12.99	PHAS21	17.1293	18.6146	13.9357	7.25861	16.7286	23.6947	14.5029	23.4334	7.65209	3.46891	94.9695	8.6912	18.9113	22.7907	27.2165	24.5612	13.0983	5.30733
PHAS21-290	chr2	805808419	805809005	6.56e-07	17.6	PHAS21	113.747	119.81	148.456	153.386	483.391	468.894	777.051	282.736	848.998	747.069	788.2	1151.05	69.2164	96.6204	39.2175	46.6199	81.2881	160.676
PHAS21-291	chr2	807116180	807116707	2.03e-05	11.17	PHAS21	21.2819	6.3642	7.25936	3.46741	11.0988	10.0844	4.41112	8.18751	156.995	115.53	96.009	135.217	7.93577	12.2339	12.5516	18.5611	17.8808	16.8561
PHAS21-292	chr2	807366772	807367828	7.42e-05	11.17	PHAS21	33.8375	5.19596	4.68322	6.62793	10.3435	11.5601	7.0717	9.59468	199.074	152.488	123.496	166.361	8.54947	13.4136	16.2113	20.9329	20.3315	17.3424
PHAS21-293	chr2	807395534	807396514	3.5e-06	12.72	PHAS21	32.1264	5.19596	4.68322	5.99583	9.93501	12.1095	7.0717	9.34055	181.347	135.273	107.39	147.298	7.38211	9.93876	14.6736	19.1385	19.7223	16.9178
PHAS21-294	chr2	807418117	807419134	6.87e-05	11.17	PHAS21	32.708	5.19596	5.18557	4.31022	9.64626	14.8965	6.95748	10.6112	191.095	145.705	119.941	160.065	7.98914	12.7595	14.3661	19.946	20.0269	17.3424
PHAS21-295	chr3	3021858	3022551	2.29e-10	21.6	PHAS21	1006.87	53.3471	267.616	763.624	313.18	301.479	947.768	261.055	270.726	989.114	352.807	338.32	115.102	92.6959	51.3576	67.964	21.8016	15.2851
PHAS21-296	chr3	3854663	3856111	5.85e-06	18.84	PHAS21	118.481	145.523	109.602	87.8987	124.966	144.308	74.2256	97.1027	562.19	367.871	480.976	505.497	1026.33	721.94	667.877	768.224	648.393	1211.93
PHAS21-297	chr3	11498183	11500142	1.19e-08	22.2	PHAS21	250.522	102.225	179.717	608.626	1761.92	2139.59	1688.5	1905.3	588.922	515.165	402.814	701.714	4793.79	4819.04	3982.13	4534.88	6047.28	8088.66
PHAS21-298	chr3	12647373	12647807	6.14e-05	17.86	PHAS21	230.823	6.008	20.8428	4.80455	1325.27	2063.38	495.069	1766.59	872.789	897.354	970.236	969.951	2282.59	2338.79	1841.71	1918.62	755.566	595.761
PHAS21-299	chr3	13024304	13024720	1.37e-06	19.63	PHAS21	762.183	60.7279	126.543	60.0237	8405.96	10911.9	3478.79	14341.3	7155.74	7078.63	7693.51	9746.95	38053.4	34711.9	48220.3	47501.6	11741.4	14994.2
PHAS21-300	chr3	13041243	13041722	5.62e-05	10.91	PHAS21	175.326	38.7229	39.0005	11.3315	3357.68	4330.72	1438.29	3946.11	2900.8	2301.97	2909.59	2480.05	11378.6	10833.5	10547.1	9937.46	3687.93	3954.35
PHAS21-301	chr3	13088145	13088590	3.56e-07	19.41	PHAS21	225.794	5.76632	29.9792	13.713	1921.77	2492.52	845.973	2458.76	2333.97	2466.7	2436.46	2119.04	170331	135838	255946	187112	28457.4	30876.9
PHAS21-302	chr3	13088594	13088855	0.000110536	14.91	PHAS21	242.112	6.85846	34.2358	13.8574	2175.78	2774.6	978.428	2799.9	2231.04	2487.22	2329.3	2117.55	170691	136415	256463	187407	28689.7	31835.5
PHAS21-303	chr3	16065351	16066399	0	19.02	PHAS21	90.8854	19.9122	48.9662	27.102	88.7627	102.46	72.2118	187.655	231.068	263.314	236.904	305.645	92.1157	69.3533	155.426	181.192	122.454	129.924
PHAS21-304	chr3	17070676	17071978	1.08e-08	14.98	PHAS21	150.987	14.2273	37.7043	15.0893	270.826	344.744	77.9287	185.861	1221.05	780.682	703.347	1093.96	154.972	163.93	176.83	266.259	174.391	242.014
PHAS21-305	chr3	17139669	17143630	2.9e-13	33.13	PHAS21	1785.91	169.198	250.922	196.946	2648.28	3398.33	860.317	1953.71	9154.71	6340.1	5633.52	7556.32	827.374	952.611	1054.52	1467.22	779.578	979.734
PHAS21-306	chr3	30717178	30717812	9.95e-07	14.08	PHAS21	2.87436	0	0.376768	0	57.2493	54.1783	10.4158	89.309	81.9485	83.9469	100.965	72.7151	298.262	415.927	227.88	212.64	80.2959	537.891
PHAS21-307	chr3	37404877	37406132	0	21.25	PHAS21	77.6666	142.39	151.669	105.879	100.235	115.929	40.7581	105.589	344.874	205.018	277.415	310.496	276.665	269.882	324.045	389.022	325.326	393.319
PHAS21-308	chr3	45761951	45763743	5.96e-09	21.01	PHAS21	67.3632	9.13356	37.5012	52.0069	118.709	167.874	126.349	115.634	322.039	490.547	283.301	478.335	810.301	699.269	679.595	772.066	311.022	543.594
PHAS21-309	chr3	46955446	46956109	1.43e-06	11.26	PHAS21	14.6167	3.22805	11.2768	9.77788	110.204	154.223	75.9524	127.764	79.1792	102.342	77.0349	98.5862	2267.14	1117.24	1413.82	1621.66	1342.41	2235.31
PHAS21-310	chr3	47403917	47406415	2.14e-09	23.13	PHAS21	133.345	13.5465	45.1411	81.709	498.798	633.32	289.439	601.59	338.562	450.862	362.119	456.974	6458.63	5451.95	4998.94	6767.22	6091.08	6688.97
PHAS21-311	chr3	48819273	48821858	8.24e-11	30.12	PHAS21	951.041	473.05	784.142	1584.93	1354.54	1688.49	1319.86	1328.93	1790.82	2287.4	1651.87	1899.76	5235.61	5128.37	4453.63	5753.84	4188.7	4652.33
PHAS21-312	chr3	59420616	59420945	1.99e-06	15.08	PHAS21	11.0733	2.9195	0	3.0341	18.3847	21.0951	11.0824	50.9487	1992.99	2778.74	2052.16	1638.11	16.81	11.0377	14.7615	14.804	16.4491	20.3802
PHAS21-313	chr3	63694104	63694971	0.000208259	18.48	PHAS21	28607.2	5439.2	4713.21	5589.8	15754.2	19293.7	14375	7199.09	6475.28	6602.61	6976.72	7430.72	9599.86	6935.66	8300.8	9631.59	10520.8	12479.7
PHAS21-314	chr3	76293762	76295194	4.66e-06	14.75	PHAS21	1507.31	561.923	529.18	961.033	1460.18	2166.59	2266.2	2108.48	7491.58	7096.81	6625.7	7194.56	1031.47	1185.45	1235.67	1391.84	918.583	1323.35
PHAS21-315	chr3	94106202	94106596	1.3e-06	11.14	PHAS21	26151.6	7431.93	28082.8	54945.1	17688.5	28183.2	28063.1	70266.9	227154	162908	188336	261925	14814.4	11205.4	17363.9	22597.6	22607.9	23581.2
PHAS21-316	chr3	101237537	101240056	0	30.44	PHAS21	5284.78	1963.67	1930.62	4076.28	6220.82	8566.11	8137.97	8006.79	22708.7	20614.5	16603.5	22171.5	4956.92	4940	4786.28	5498.43	3750.3	6645.22
PHAS21-317	chr3	101241817	101243029	1.4e-09	19.36	PHAS21	2054.27	869.158	778.624	1700.27	2312.06	3429.25	4005.48	3256.8	8207.2	6719.24	6896.99	7005.72	1827.69	1835.59	1750.25	2129.41	1864.16	2762.53
PHAS21-318	chr3	101652607	101654208	8.53e-08	23.12	PHAS21	108.953	48.1084	65.1497	78.8353	260.045	354.262	99.1734	226.897	468.816	318.946	414.265	387.491	677.563	562.532	764.008	727.619	469.538	552.047
PHAS21-319	chr3	106634302	106635588	9.24e-08	15.24	PHAS21	189.646	15.3882	38.6308	96.2628	312.818	327.465	552.896	355.729	394.45	486.436	570.098	530.868	979.296	850.694	747.394	1151.58	996.729	907.696
PHAS21-320	chr3	107509393	107510324	5.44e-09	22.27	PHAS21	264.998	275.15	360.06	789.2	304.62	377.442	386.774	583.831	3268.08	2872.96	5047.2	4377.31	413.226	343.059	433.174	629.83	447.77	487.698
PHAS21-321	chr3	107717627	107717776	6.29e-07	13.07	PHAS21	2.13428	0	0	0	0	0	0	1.52475	190.17	174.131	145.132	98.7768	0	0	0	0	0	0
PHAS21-322	chr3	107875378	107876445	0	28.7	PHAS21	1165.19	1371.93	1473.06	2807.51	996.251	1206.38	980.111	874.549	2231.38	1814.95	2504.79	2431.4	658.885	633.116	615.046	894.618	597.305	585.525
PHAS21-323	chr3	108668210	108668687	1.09e-05	11.52	PHAS21	14.7881	11.9499	13.0028	20.584	8.41564	13.8363	12.9876	12.362	155.055	114.15	210.082	107.412	16.262	17.9683	22.5933	25.2198	28.5753	15.6466
PHAS21-324	chr3	108854361	108855676	7.46e-08	24.8	PHAS21	24.8473	9.75603	21.2587	30.0485	16.2528	23.032	32.4193	77.8479	3486.8	1925.8	3075.01	2595.91	33.5968	32.8605	49.9284	85.5181	22.6558	18.4405
PHAS21-325	chr3	108884583	108885363	1.26e-09	12.29	PHAS21	14.385	10.234	9.98057	23.9823	10.3507	20.2133	20.9043	21.9453	203.905	155.902	252.904	138.465	20.221	18.4793	27.2063	37.7039	39.9983	29.4032
PHAS21-326	chr3	109010141	109011131	4.1e-07	13.89	PHAS21	19.4222	14.9874	19.4053	32.8304	9.5593	22.1798	27.6174	26.5117	276.755	249.979	348.498	170.264	23.7465	26.1328	41.8447	52.6771	53.577	25.1878
PHAS21-327	chr3	109205593	109206423	1.95e-07	12.57	PHAS21	17.1327	10.2813	22.9931	25.126	5.78364	10.9103	17.0565	27.1717	673.043	392.253	623.382	435.811	22.2744	18.76	23.6667	40.4548	18.9526	10.7803
PHAS21-328	chr3	109219948	109220587	4.46e-07	12.61	PHAS21	10.3966	15.3995	16.4308	29.1731	5.96347	9.07088	14.9815	14.1088	199.028	160.023	278.738	110.864	14.0924	16.5749	24.6307	25.6102	25.8948	8.99476
PHAS21-329	chr3	109490600	109490767	9.85e-05	10.88	PHAS21	1.66376	1.75126	3.84642	3.0341	5.71277	10.1298	13.1336	0.474367	272.177	142.625	307.972	235.445	2.28136	0.994752	4.0602	3.41838	2.66017	4.53113
PHAS21-330	chr3	109496162	109497294	1.86e-06	22.52	PHAS21	24.8473	7.98114	19.5947	21.7213	16.3488	18.5359	28.8844	34.9527	1429.85	789.985	1490.8	1028.71	35.3478	32.8605	42.8552	79.9106	25.3973	18.0159
PHAS21-331	chr3	109505846	109506302	1.39e-07	12.36	PHAS21	10.2039	14.3608	15.0553	25.9247	4.88384	7.4215	10.0374	15.6978	184.181	139.764	240.044	94.1675	8.75857	11.458	16.4221	17.7528	27.94	13.4314
PHAS21-332	chr3	109506429	109506863	4.31e-05	12.74	PHAS21	1.53442	0.536338	0	0.754421	1.40321	1.7498	8.18149	2.31013	77.4763	69.002	108.115	53.1941	7.65791	6.56128	10.9173	16.7459	28.4508	18.7667
PHAS21-333	chr3	109620225	109620711	4.46e-07	12.45	PHAS21	10.9105	15.3995	17.9966	42.654	7.17279	12.4834	15.4686	17.6665	179.438	146.12	254.126	116.177	30.2954	44.0464	95.0936	99.9316	48.9844	29.3749
PHAS21-334	chr3	109679548	109680671	4.14e-09	24.04	PHAS21	917.289	1238.65	1311.6	2650.52	595.771	746.987	713.846	713.879	1824.59	1625.37	2540.14	2279.36	394.477	336.028	408.601	568.638	342.161	392.277
PHAS21-335	chr3	110415715	110416827	6.02e-07	22.42	PHAS21	992.586	1420.29	1555.09	2917.53	806.752	978.111	898.166	789.868	1965.14	1579.69	2221.13	2175.61	677.938	598.019	565.197	864.898	429.524	492.455
PHAS21-336	chr3	111670426	111671106	0.000198253	25.13	PHAS21	40995.6	5440.24	7740.34	14393.9	8470.43	12324.9	8515.2	11569.8	24570.3	16977.6	19980.1	20448	23775.6	29023.5	26610.1	32826.4	86144.2	17573.6
PHAS21-337	chr3	115107105	115109551	5.03e-07	16.22	PHAS21	2586.95	2135.12	2587.65	2609.25	4571.29	4830.72	1999.42	5710.24	5000.71	3458.33	3363.1	3948.91	213.46	288.574	221.097	249.385	265.358	300.253
PHAS21-338	chr3	115120730	115121811	6.01e-07	16.14	PHAS21	2552.95	2128.14	2575	2600.07	4538.59	4801.15	1983.07	5673.1	4905.43	3341.86	3307.58	3886.96	207.25	283.96	214.892	243.84	257.323	293.864
PHAS21-339	chr3	115219039	115219678	2.71e-05	12.96	PHAS21	387.125	147.515	196.827	123.986	788.228	782.626	544.894	523.831	1876.38	1957.81	1225.4	1587.34	244.881	307.833	263.852	318.055	271.13	303.888
PHAS21-340	chr3	115596047	115596493	1.73e-06	15.3	PHAS21	635.163	240.374	354.261	215.854	1272.17	1383.46	817.391	1004.85	4563.21	3040.09	3018.37	3546.08	156.091	237.258	185.63	196.766	238.562	279.671
[truncated: 314 more rows]

## Sheet: Table S4
Table S4. miRNA–PHAS triggering relationship
group	miRNA	PHAS_trigger
PHAS21	miR156a	PHAS21-585
PHAS21	miR156b	PHAS21-585
PHAS21	miR156c	PHAS21-585
[truncated: 511 more rows]
[truncated: 18 more columns]

## Sheet: Table S5
Table S5. Reproductiove tissue preferentially expressed miRNAs-PHAS triggering relationship.
[truncated: 56 more rows]

[truncated: 6 more sheets: Table S6, Table S7, Table S8, Table S9, Table S10, Table S11]
